# Supplementary material for: Distinct neuroprotective and anti-inflammatory effects of Kampo formulas ninjinyoeito and juzentaihoto in depression-like SAMP8 mice
Source: Front Pharmacol. 2025 Oct 24;16:1600176. doi: 10.3389/fphar.2025.1600176 (PMC12592136; doi:10.3389/fphar.2025.1600176)
Supplement: Supplementary file 1 [file Table2.xlsx]

## Sheet: Table S2
Table S2. List of top 50 GO terms related to Figure 4 P8CS > P8CL
GOID	Term	#of genes	P-Value
GO:0007399	nervous system development	114	2.67336e-20
GO:0016310	phosphorylation	137	8.57631e-18
GO:0007409	axonogenesis	46	3.43548e-15
GO:0006468	protein phosphorylation	134	6.44744e-15
GO:0018105	peptidyl-serine phosphorylation	56	1.4616e-13
GO:0048167	regulation of synaptic plasticity	29	1.3474e-11
GO:0050804	modulation of synaptic transmission	42	1.33749e-10
GO:0007612	learning	29	4.91196e-10
GO:0000122	negative regulation of transcription from RNA polymerase II promoter	169	8.35111e-10
GO:0045944	positive regulation of transcription from RNA polymerase II promoter	195	3.64255e-09
GO:0031175	neuron projection development	47	5.09452e-09
GO:2000463	positive regulation of excitatory postsynaptic potential	19	7.14253e-09
GO:0050808	synapse organization	28	9.38457e-09
GO:0001764	neuron migration	42	1.2119e-08
GO:0018107	peptidyl-threonine phosphorylation	26	1.65687e-08
GO:0000226	microtubule cytoskeleton organization	41	1.74829e-08
GO:0007420	brain development	63	2.14488e-08
GO:0007613	memory	35	3.51341e-08
GO:0048812	neuron projection morphogenesis	28	7.20259e-08
GO:0035176	social behavior	24	7.67795e-08
GO:0010976	positive regulation of neuron projection development	45	8.9627e-08
GO:0001701	in utero embryonic development	69	1.42402e-07
GO:0007026	negative regulation of microtubule depolymerization	17	1.50356e-07
GO:0048511	rhythmic process	39	2.03197e-07
GO:0045892	negative regulation of transcription, DNA-templated	113	3.17605e-07
GO:0016567	protein ubiquitination	81	3.88528e-07
GO:0045893	positive regulation of transcription, DNA-templated	120	4.0259e-07
GO:0035418	protein localization to synapse	12	4.70107e-07
GO:0015031	protein transport	108	4.761e-07
GO:0006325	chromatin organization	70	5.83282e-07
GO:0035556	intracellular signal transduction	83	5.85714e-07
GO:0051128	regulation of cellular component organization	9	1.56354e-06
GO:0016192	vesicle-mediated transport	56	1.58981e-06
GO:0048813	dendrite morphogenesis	19	1.59375e-06
GO:0007269	neurotransmitter secretion	15	1.80487e-06
GO:0070507	regulation of microtubule cytoskeleton organization	16	2.32099e-06
GO:0046777	protein autophosphorylation	43	2.50282e-06
GO:0006511	ubiquitin-dependent protein catabolic process	56	2.81146e-06
GO:0032436	positive regulation of proteasomal ubiquitin-dependent protein catabolic process	24	2.84822e-06
GO:2000300	regulation of synaptic vesicle exocytosis	25	3.17434e-06
GO:0008542	visual learning	23	4.06132e-06
GO:0016477	cell migration	60	4.23477e-06
GO:0043547	positive regulation of GTPase activity	42	4.70754e-06
GO:0006338	chromatin remodeling	45	4.72258e-06
GO:0030010	establishment of cell polarity	17	5.39028e-06
GO:0007265	Ras protein signal transduction	24	5.71784e-06
GO:0045956	positive regulation of calcium ion-dependent exocytosis	10	7.54333e-06
GO:0016126	sterol biosynthetic process	14	7.54781e-06
GO:0006897	endocytosis	44	7.5975e-06
GO:0006357	regulation of transcription from RNA polymerase II promoter	222	7.6248e-06
