# Supplementary material for: Distinct neuroprotective and anti-inflammatory effects of Kampo formulas ninjinyoeito and juzentaihoto in depression-like SAMP8 mice
Source: Front Pharmacol. 2025 Oct 24;16:1600176. doi: 10.3389/fphar.2025.1600176 (PMC12592136; doi:10.3389/fphar.2025.1600176)
Supplement: Supplementary file 6 [file Table6.xlsx]

## Sheet: Table S6
Table.S6 List of genes that showed significantly different expression levels (p <0.05) between the two groups (R1CS vs. P8CS, P8CS vs. P8JS, P8CS vs. P8NS)
Comparing the P8CS to the R1CS							Comparing the P8JS to the P8CS							Comparing the P8NS to the P8CS
ensenbl_gene_id	gene symbol	logFC	PValue	FDR	DEG		ensenbl_gene_id	gene symbol	logFC	PValue	FDR	DEG		ensenbl_gene_id	gene symbol	logFC	PValue	FDR	DEG
ENSMUSG00000097715	Gpr137b-ps	3.17259	1.37991e-131	9.57091e-128	UP		ENSMUSG00000037868	Egr2	-1.97703	1.39542e-11	4.09852e-08	DOWN		ENSMUSG00000037868	Egr2	-2.54423	2.88679e-17	2.66965e-14	DOWN
ENSMUSG00000078862	Gm14326	2.83294	3.08182e-34	3.48982e-31	UP		ENSMUSG00000064179	Tnnt1	-1.89575	0.00523335	0.182287	DOWN		ENSMUSG00000021250	Fos	-2.36663	1.42e-16	1.14191e-13	DOWN
ENSMUSG00000082192	Gm14719	2.68617	2.33582e-85	9.25771e-82	UP		ENSMUSG00000024985	Tcf7l2	-1.51006	0.0025408	0.115865	DOWN		ENSMUSG00000038418	Egr1	-2.13235	1.1722e-23	4.33614e-20	DOWN
ENSMUSG00000074519	Zfp971	2.63894	1.0504e-80	3.88555e-77	UP		ENSMUSG00000021250	Fos	-1.4668	1.20101e-07	7.48772e-05	DOWN		ENSMUSG00000029563	Foxp2	-2.10198	0.00140386	0.0315676	DOWN
ENSMUSG00000045027	Prss22	2.57419	1.58872e-55	3.26495e-52	UP		ENSMUSG00000022602	Arc	-1.45699	2.41257e-16	4.4622e-12	DOWN		ENSMUSG00000022602	Arc	-2.06424	4.44066e-30	6.15997e-26	DOWN
ENSMUSG00000057069	Ero1b	2.54088	1.09732e-173	1.01478e-169	UP		ENSMUSG00000028172	Tacr3	-1.21741	0.000214537	0.0215652	DOWN		ENSMUSG00000042622	Maff	-1.77765	1.97464e-10	4.07312e-08	DOWN
ENSMUSG00000078867	Gm14418	2.38229	1.38731e-22	8.74746e-20	UP		ENSMUSG00000010825	Grid2ip	-1.18236	0.0284797	0.459242	DOWN		ENSMUSG00000110218	Tincr	-1.73353	1.85187e-10	3.84848e-08	DOWN
ENSMUSG00000047369	Dnah14	2.26248	1.79961e-17	8.0208e-15	UP		ENSMUSG00000069372	Ctxn3	-1.18065	0.00988018	0.261431	DOWN		ENSMUSG00000003545	Fosb	-1.73096	1.28396e-18	1.69627e-15	DOWN
ENSMUSG00000032556	Bfsp2	2.14282	7.84271e-22	4.67923e-19	UP		ENSMUSG00000038418	Egr1	-1.17465	1.30485e-08	1.2035e-05	DOWN		ENSMUSG00000068696	Gpr88	-1.67123	0.021472	0.232101	DOWN
ENSMUSG00000114442	F630042J09Rik	2.11935	5.86783e-39	8.34842e-36	UP		ENSMUSG00000103711	Tstd1	-1.14076	0.000178451	0.0187886	DOWN		ENSMUSG00000023034	Nr4a1	-1.66897	1.09482e-17	1.12497e-14	DOWN
ENSMUSG00000073877	Gm13306	2.10381	4.43776e-21	2.48725e-18	UP		ENSMUSG00000042788	Fam166b	-1.13147	0.000689671	0.0495055	DOWN		ENSMUSG00000020178	Adora2a	-1.63493	0.0346886	0.319782	DOWN
ENSMUSG00000028976	Slc2a5	1.99719	4.97867e-32	4.84652e-29	UP		ENSMUSG00000024793	Tnfrsf25	-1.08953	1.928e-07	0.000110288	DOWN		ENSMUSG00000071341	Egr4	-1.58981	5.80407e-43	3.22051e-38	DOWN
ENSMUSG00000063953	Amd2	1.93494	4.15496e-36	4.90524e-33	UP		ENSMUSG00000078903	Gm14391	-1.06849	0.0303758	0.474912	DOWN		ENSMUSG00000083907	Plk-ps1	-1.58144	4.01894e-09	6.03678e-07	DOWN
ENSMUSG00000067017	Capza1-ps1	1.89988	3.33087e-48	5.96193e-45	UP		ENSMUSG00000036151	Tm6sf2	-1.0539	1.34312e-05	0.00283367	DOWN		ENSMUSG00000024793	Tnfrsf25	-1.57394	1.32486e-13	5.44535e-11	DOWN
ENSMUSG00000107008	Gm2762	1.84145	1.16384e-15	4.54776e-13	UP		ENSMUSG00000045179	Sox3	-1.0484	2.83136e-05	0.00486389	DOWN		ENSMUSG00000019997	Ccn2	-1.56737	6.06474e-06	0.000365776	DOWN
ENSMUSG00000073125	Xlr3b	1.77448	1.49569e-07	2.11174e-05	UP		ENSMUSG00000083907	Plk-ps1	-1.04793	5.0952e-05	0.00766171	DOWN		ENSMUSG00000036151	Tm6sf2	-1.50732	1.37871e-09	2.33818e-07	DOWN
ENSMUSG00000030351	Tspan11	1.74986	7.77253e-08	1.14701e-05	UP		ENSMUSG00000071341	Egr4	-1.04418	3.44704e-20	1.91266e-15	DOWN		ENSMUSG00000110086	Gm45623	-1.49316	0.00401361	0.0710377	DOWN
ENSMUSG00000025498	Irf7	1.72811	7.239e-11	1.69481e-08	UP		ENSMUSG00000102302	Gm38190	-1.02913	1.52702e-05	0.00312226	DOWN		ENSMUSG00000085609	1700016P03Rik	-1.49247	8.9222e-16	6.11192e-13	DOWN
ENSMUSG00000004951	Hspb1	1.67136	3.67639e-11	8.79276e-09	UP		ENSMUSG00000086629	2810403D21Rik	-0.99698	0.00102952	0.0643298	DOWN		ENSMUSG00000048191	ENSMUSG00000048191	-1.48449	2.81868e-10	5.6259e-08	DOWN
ENSMUSG00000110393	Gm36445	1.66015	1.83558e-12	5.10035e-10	UP		ENSMUSG00000020140	Lgr5	-0.990744	0.000642651	0.0469813	DOWN		ENSMUSG00000072919	Noxred1	-1.46677	1.44777e-11	3.75384e-09	DOWN
ENSMUSG00000032175	Tyk2	1.60838	3.78532e-71	1.10545e-67	UP		ENSMUSG00000032338	Hcn4	-0.981664	0.00304456	0.131364	DOWN		ENSMUSG00000085007	Smim43	-1.45241	0.00256591	0.050631	DOWN
ENSMUSG00000073374	C030034I22Rik	1.58391	7.33927e-14	2.46809e-11	UP		ENSMUSG00000056972	Magel2	-0.975527	0.00769864	0.226481	DOWN		ENSMUSG00000038331	Satb2	-1.44864	6.31467e-07	5.13004e-05	DOWN
ENSMUSG00000001700	Gramd3	1.47421	3.76781e-38	4.75146e-35	UP		ENSMUSG00000045903	Npas4	-0.96602	0.00505843	0.179117	DOWN		ENSMUSG00000061086	Myl4	-1.41779	0.000115254	0.00432393	DOWN
ENSMUSG00000083327	Vcp-rs	1.45764	2.38776e-204	4.41631e-200	UP		ENSMUSG00000061517	Sox21	-0.956008	8.9605e-20	2.48596e-15	DOWN		ENSMUSG00000024985	Tcf7l2	-1.40996	0.00470164	0.0795124	DOWN
ENSMUSG00000078861	Zfp931	1.45727	1.36642e-38	1.76323e-35	UP		ENSMUSG00000059901	Adamts14	-0.954282	0.0134748	0.312332	DOWN		ENSMUSG00000069372	Ctxn3	-1.38735	0.00260898	0.0512622	DOWN
ENSMUSG00000048070	Pirt	1.44797	0.000438229	0.0217495	UP		ENSMUSG00000105368	Gm43759	-0.949439	9.52599e-08	6.00646e-05	DOWN		ENSMUSG00000045903	Npas4	-1.36105	9.26064e-05	0.00360912	DOWN
ENSMUSG00000091177	Gm15494	1.41518	2.26211e-09	4.48278e-07	UP		ENSMUSG00000047507	Baiap3	-0.946142	0.0362281	0.521045	DOWN		ENSMUSG00000034275	Igsf9b	-1.35247	9.88706e-12	2.68923e-09	DOWN
ENSMUSG00000028447	Dctn3	1.39898	7.66782e-169	6.07806e-165	UP		ENSMUSG00000102496	Gm36989	-0.933345	0.000234073	0.0228941	DOWN		ENSMUSG00000020905	Usp43	-1.29472	0.000142357	0.00508626	DOWN
ENSMUSG00000090093	Gm14399	1.39591	1.80171e-12	5.04905e-10	UP		ENSMUSG00000023034	Nr4a1	-0.93104	1.1161e-06	0.00044876	DOWN		ENSMUSG00000097736	9530059O14Rik	-1.2901	5.72274e-07	4.71124e-05	DOWN
ENSMUSG00000075602	Ly6a	1.3899	1.47509e-11	3.68685e-09	UP		ENSMUSG00000047773	Ankfn1	-0.924501	0.0296687	0.468877	DOWN		ENSMUSG00000057836	Xlr3a	-1.27244	0.00301604	0.0571944	DOWN
ENSMUSG00000050074	Spink8	1.38796	4.45376e-15	1.66977e-12	UP		ENSMUSG00000024042	Sik1	-0.924132	1.35477e-08	1.20385e-05	DOWN		ENSMUSG00000018844	Fndc8	-1.23351	4.46789e-10	8.51923e-08	DOWN
ENSMUSG00000028344	Invs	1.37174	3.23773e-99	1.6332e-95	UP		ENSMUSG00000040605	Bace2	-0.919523	0.00519904	0.181548	DOWN		ENSMUSG00000078773	Rad54b	-1.23051	2.84988e-06	0.000187137	DOWN
ENSMUSG00000040584	Abcb1a	1.36764	3.19381e-42	5.06328e-39	UP		ENSMUSG00000061859	Patj	-0.917934	0.0488043	0.594603	DOWN		ENSMUSG00000072572	Slc39a2	-1.23044	1.52183e-08	1.95467e-06	DOWN
ENSMUSG00000044176	Spink10	1.35517	3.96316e-16	1.5935e-13	UP		ENSMUSG00000048191	ENSMUSG00000048191	-0.915791	4.36046e-05	0.00673952	DOWN		ENSMUSG00000028214	Gem	-1.2261	2.3456e-09	3.75073e-07	DOWN
ENSMUSG00000030787	Lyve1	1.35151	1.09213e-06	0.000132312	UP		ENSMUSG00000024552	Slc14a2	-0.901201	0.00921595	0.250546	DOWN		ENSMUSG00000045314	Sowahb	-1.22178	0.00242085	0.048493	DOWN
ENSMUSG00000019762	Iyd	1.3166	0.000431987	0.0215893	UP		ENSMUSG00000010492	Uckl1os	-0.872031	0.000143716	0.016045	DOWN		ENSMUSG00000023067	Cdkn1a	-1.21819	2.15203e-08	2.67136e-06	DOWN
ENSMUSG00000090877	Hspa1b	1.31066	5.64931e-09	1.02775e-06	UP		ENSMUSG00000024136	Dnase1l2	-0.854226	1.74301e-05	0.00336984	DOWN		ENSMUSG00000001249	Hpn	-1.20204	5.59209e-08	6.18104e-06	DOWN
ENSMUSG00000033355	Rtp4	1.29959	8.76722e-06	0.000840184	UP		ENSMUSG00000035270	Impg2	-0.84822	0.0194807	0.379174	DOWN		ENSMUSG00000005124	Ccn4	-1.19644	0.00357164	0.065275	DOWN
ENSMUSG00000085007	Smim43	1.2955	0.00690817	0.161667	UP		ENSMUSG00000019817	Plagl1	-0.844776	0.000324031	0.0291149	DOWN		ENSMUSG00000024042	Sik1	-1.19487	3.4308e-13	1.35011e-10	DOWN
ENSMUSG00000010476	Ebf3	1.28185	0.000295196	0.0162335	UP		ENSMUSG00000110862	Gm35835	-0.829572	0.00777896	0.227276	DOWN		ENSMUSG00000055866	Per2	-1.14967	3.31858e-26	2.63055e-22	DOWN
ENSMUSG00000033715	Akr1c14	1.27256	1.62741e-08	2.67159e-06	UP		ENSMUSG00000100201	Gm29093	-0.823734	0.00119654	0.0706248	DOWN		ENSMUSG00000032578	Cish	-1.14696	0.000179507	0.00613696	DOWN
ENSMUSG00000095362	Gm14325	1.24446	3.85858e-33	4.19806e-30	UP		ENSMUSG00000070306	Ccdc153	-0.815977	0.0116409	0.285822	DOWN		ENSMUSG00000050919	Zfp366	-1.1441	3.91386e-12	1.23391e-09	DOWN
ENSMUSG00000069372	Ctxn3	1.24415	0.00668171	0.157564	UP		ENSMUSG00000110218	Tincr	-0.814473	0.00146628	0.0810356	DOWN		ENSMUSG00000039714	Cplx3	-1.14188	0.000568406	0.0154907	DOWN
ENSMUSG00000022769	Sdf2l1	1.2354	2.72421e-25	2.04268e-22	UP		ENSMUSG00000029735	Tpk1	-0.81344	5.33167e-05	0.00786805	DOWN		ENSMUSG00000061517	Sox21	-1.13259	1.0268e-26	9.49567e-23	DOWN
ENSMUSG00000057836	Xlr3a	1.23538	0.00394926	0.113247	UP		ENSMUSG00000024190	Dusp1	-0.809902	1.06144e-05	0.00240392	DOWN		ENSMUSG00000084849	Gm16105	-1.13116	5.01509e-05	0.00214221	DOWN
ENSMUSG00000026222	Sp100	1.20585	6.22444e-09	1.11772e-06	UP		ENSMUSG00000027070	Lrp2	-0.800484	0.014589	0.326149	DOWN		ENSMUSG00000026826	Nr4a2	-1.1231	4.96772e-14	2.37624e-11	DOWN
ENSMUSG00000091971	Hspa1a	1.20053	3.04706e-08	4.83064e-06	UP		ENSMUSG00000072919	Noxred1	-0.800367	0.00011461	0.0137947	DOWN		ENSMUSG00000049649	Gpr3	-1.09499	2.23111e-10	4.58509e-08	DOWN
ENSMUSG00000041324	Inhba	1.18173	5.5908e-15	2.05442e-12	UP		ENSMUSG00000019789	Hey2	-0.800253	3.28329e-05	0.00540593	DOWN		ENSMUSG00000051590	Map3k19	-1.07739	9.25875e-14	3.98248e-11	DOWN
ENSMUSG00000009097	Tbx1	1.17047	9.25457e-07	0.000113357	UP		ENSMUSG00000042631	Xkr7	-0.796811	0.0140086	0.318639	DOWN		ENSMUSG00000037112	Sik2	-1.07665	5.41955e-24	2.14796e-20	DOWN
ENSMUSG00000117548	Gm41662	1.16824	7.95039e-06	0.000779405	UP		ENSMUSG00000032514	Ttc21a	-0.79679	0.019459	0.379115	DOWN		ENSMUSG00000042631	Xkr7	-1.07242	0.00107394	0.025663	DOWN
ENSMUSG00000094103	Fam177a2	1.15131	0.00447371	0.122403	UP		ENSMUSG00000085894	Gm15832	-0.793018	0.00252929	0.115582	DOWN		ENSMUSG00000030047	Arhgap25	-1.06576	5.25296e-05	0.00222327	DOWN
ENSMUSG00000087095	Emx2os	1.14951	1.39301e-08	2.32114e-06	UP		ENSMUSG00000078773	Rad54b	-0.791072	0.00188961	0.0966347	DOWN		ENSMUSG00000102302	Gm38190	-1.06511	7.924e-06	0.000458477	DOWN
ENSMUSG00000072919	Noxred1	1.1395	8.04981e-08	1.18477e-05	UP		ENSMUSG00000052837	Junb	-0.789052	2.82181e-12	1.04382e-08	DOWN		ENSMUSG00000036492	Rnf39	-1.05638	0.000130856	0.00477998	DOWN
ENSMUSG00000029561	Oasl2	1.13309	7.67966e-05	0.00543522	UP		ENSMUSG00000059854	Hydin	-0.788164	0.00581819	0.193245	DOWN		ENSMUSG00000052105	Mtcl1	-1.05581	1.18335e-11	3.14166e-09	DOWN
ENSMUSG00000042761	Mrap2	1.1254	4.65573e-07	5.97992e-05	UP		ENSMUSG00000003545	Fosb	-0.787805	3.66092e-05	0.0059272	DOWN		ENSMUSG00000102411	Gm36936	-1.05333	0.000251772	0.00809389	DOWN
ENSMUSG00000074896	Ifit3	1.12195	0.000462761	0.022663	UP		ENSMUSG00000072572	Slc39a2	-0.7836	0.000203768	0.020784	DOWN		ENSMUSG00000036390	Gadd45a	-1.04864	0.000450947	0.0128448	DOWN
ENSMUSG00000019232	Etnppl	1.11739	0.0267591	0.375039	UP		ENSMUSG00000100261	Gm6473	-0.783218	0.0225422	0.408624	DOWN		ENSMUSG00000090877	Hspa1b	-1.04402	2.97563e-06	0.000194017	DOWN
ENSMUSG00000040564	Apoc1	1.11035	0.000693846	0.0311484	UP		ENSMUSG00000001119	Col6a1	-0.774002	2.92047e-05	0.00494049	DOWN		ENSMUSG00000031382	Asb11	-1.04274	0.00308515	0.0581275	DOWN
ENSMUSG00000037683	Armc3	1.1022	6.17837e-06	0.000629026	UP		ENSMUSG00000032265	Tent5a	-0.76943	2.84298e-06	0.000879277	DOWN		ENSMUSG00000035095	Fam167a	-1.02633	2.9877e-05	0.00140253	DOWN
ENSMUSG00000036114	Rpp25l	1.08146	2.26371e-50	4.18689e-47	UP		ENSMUSG00000020482	Ccdc117	-0.756481	4.06223e-15	4.50802e-11	DOWN		ENSMUSG00000107620	Gm44256	-1.01921	0.000456519	0.012971	DOWN
ENSMUSG00000019997	Ccn2	1.07223	0.00169998	0.0622618	UP		ENSMUSG00000011154	Cfap161	-0.754781	0.0300852	0.472378	DOWN		ENSMUSG00000091971	Hspa1a	-1.01789	2.33109e-06	0.000157546	DOWN
ENSMUSG00000039109	F13a1	1.06851	1.39819e-06	0.000165772	UP		ENSMUSG00000063564	Col23a1	-0.742173	0.00199925	0.0995804	DOWN		ENSMUSG00000032265	Tent5a	-1.01131	1.10599e-09	1.94203e-07	DOWN
ENSMUSG00000030921	Trim30a	1.06713	8.84944e-06	0.000846602	UP		ENSMUSG00000035095	Fam167a	-0.740076	0.00231995	0.109369	DOWN		ENSMUSG00000035021	Baz1a	-1.00111	9.54237e-07	7.31322e-05	DOWN
ENSMUSG00000057246	BC051142	1.06702	3.27273e-08	5.17361e-06	UP		ENSMUSG00000041323	Ak7	-0.740012	0.0243086	0.423088	DOWN		ENSMUSG00000025316	Banp	-0.996767	1.69947e-21	4.28629e-18	DOWN
ENSMUSG00000035274	Tpbg	1.05807	2.57732e-05	0.00214084	UP		ENSMUSG00000018844	Fndc8	-0.735351	0.000116876	0.0140067	DOWN		ENSMUSG00000040495	Chrm4	-0.99035	1.12853e-11	3.01052e-09	DOWN
ENSMUSG00000071112	Spx	1.05693	0.000154251	0.00968203	UP		ENSMUSG00000034227	Foxj1	-0.734525	0.00655936	0.207502	DOWN		ENSMUSG00000103711	Tstd1	-0.989056	0.00100614	0.0243259	DOWN
ENSMUSG00000117254	Gm34567	1.04433	2.426e-06	0.000270848	UP		ENSMUSG00000086533	Mypopos	-0.725924	0.0103108	0.267335	DOWN		ENSMUSG00000035270	Impg2	-0.986731	0.00691284	0.10626	DOWN
ENSMUSG00000034009	Rxfp1	1.03713	0.00394097	0.113126	UP		ENSMUSG00000040495	Chrm4	-0.72346	5.82059e-07	0.000260457	DOWN		ENSMUSG00000032501	Trib1	-0.985617	1.70117e-08	2.16343e-06	DOWN
ENSMUSG00000060445	Sycp2	1.02858	3.16868e-05	0.00255182	UP		ENSMUSG00000038872	Zfhx3	-0.723272	0.00937103	0.253397	DOWN		ENSMUSG00000073125	Xlr3b	-0.981918	0.00288628	0.0552625	DOWN
ENSMUSG00000021835	Bmp4	1.02507	2.38156e-06	0.000267324	UP		ENSMUSG00000039676	Capsl	-0.721924	0.00472894	0.171185	DOWN		ENSMUSG00000028680	Plk3	-0.976284	1.32927e-09	2.29774e-07	DOWN
ENSMUSG00000063286	Gvin-ps7	1.01413	2.57696e-06	0.000285975	UP		ENSMUSG00000030022	Adamts9	-0.720853	3.56637e-07	0.000176685	DOWN		ENSMUSG00000040287	Stac3	-0.971889	0.000344783	0.0103894	DOWN
ENSMUSG00000006219	Fblim1	1.00302	0.00348447	0.103669	UP		ENSMUSG00000041144	Dnah7b	-0.716002	0.000209626	0.0213031	DOWN		ENSMUSG00000034295	Fhod3	-0.96461	0.000303358	0.00944579	DOWN
ENSMUSG00000046818	Ddit4l	1.00276	1.47261e-11	3.68685e-09	UP		ENSMUSG00000071398	2410004P03Rik	-0.710746	0.0329038	0.494644	DOWN		ENSMUSG00000020893	Per1	-0.963564	7.41546e-26	4.5718e-22	DOWN
ENSMUSG00000097657	Gm7389	0.994727	4.08503e-06	0.000430305	UP		ENSMUSG00000063623	C230062I16Rik	-0.70799	6.5443e-09	8.05043e-06	DOWN		ENSMUSG00000019916	P4ha1	-0.960482	5.74474e-29	6.37517e-25	DOWN
ENSMUSG00000019772	Vip	0.994233	1.20597e-13	3.89044e-11	UP		ENSMUSG00000073125	Xlr3b	-0.705317	0.0313549	0.483757	DOWN		ENSMUSG00000006219	Fblim1	-0.955342	0.00519191	0.0857564	DOWN
ENSMUSG00000069874	Irgm2	0.993946	0.000388892	0.0199986	UP		ENSMUSG00000039774	Galnt12	-0.692854	0.0047202	0.171185	DOWN		ENSMUSG00000041046	Ramp3	-0.955211	0.0491632	0.39673	DOWN
ENSMUSG00000053835	H2-T24	0.989737	8.67402e-09	1.50876e-06	UP		ENSMUSG00000086228	Ubap1l	-0.692557	0.0119308	0.289464	DOWN		ENSMUSG00000035258	Abi3bp	-0.955165	0.0228901	0.242201	DOWN
ENSMUSG00000036078	Sigmar1	0.985342	4.043e-62	8.97336e-59	UP		ENSMUSG00000086965	Rtl10	-0.689247	0.0044099	0.164776	DOWN		ENSMUSG00000024190	Dusp1	-0.949783	2.61731e-07	2.36525e-05	DOWN
ENSMUSG00000066838	Zfp772	0.983366	2.47695e-21	1.40243e-18	UP		ENSMUSG00000028438	Kif24	-0.683922	0.00223956	0.106575	DOWN		ENSMUSG00000094320	Chchd2-ps	-0.94965	0.0108939	0.146396	DOWN
ENSMUSG00000035692	Isg15	0.982193	0.000521115	0.0248968	UP		ENSMUSG00000005483	Dnajb1	-0.680239	1.76258e-09	2.7943e-06	DOWN		ENSMUSG00000005483	Dnajb1	-0.946561	7.9915e-17	6.82191e-14	DOWN
ENSMUSG00000045314	Sowahb	0.977884	0.0146188	0.263961	UP		ENSMUSG00000032578	Cish	-0.676195	0.0246308	0.42538	DOWN		ENSMUSG00000063623	C230062I16Rik	-0.944249	1.87772e-14	9.92275e-12	DOWN
ENSMUSG00000052748	Swt1	0.976074	1.59577e-24	1.10681e-21	UP		ENSMUSG00000021255	Esrrb	-0.674195	0.0143953	0.323775	DOWN		ENSMUSG00000052837	Junb	-0.939012	1.15848e-16	9.5941e-14	DOWN
ENSMUSG00000028860	Sytl1	0.973864	0.0148281	0.266353	UP		ENSMUSG00000033633	Clec18a	-0.673839	0.000802167	0.0544158	DOWN		ENSMUSG00000020482	Ccdc117	-0.933454	5.88747e-22	1.71936e-18	DOWN
ENSMUSG00000075054	Yae1d1	0.969315	6.34999e-33	6.77581e-30	UP		ENSMUSG00000032501	Trib1	-0.672234	0.00010534	0.012818	DOWN		ENSMUSG00000038007	Acer2	-0.929875	8.04553e-06	0.000464056	DOWN
ENSMUSG00000113750	Gm5628	0.969185	6.76068e-06	0.000678544	UP		ENSMUSG00000104546	Gm43858	-0.6697	0.00455084	0.168229	DOWN		ENSMUSG00000022246	Rai14	-0.926248	3.3856e-06	0.000217064	DOWN
ENSMUSG00000028268	Gbp3	0.963876	1.51427e-05	0.00134221	UP		ENSMUSG00000071317	Bves	-0.667327	0.00774285	0.226836	DOWN		ENSMUSG00000006362	Cbfa2t3	-0.925569	9.68169e-17	8.13951e-14	DOWN
ENSMUSG00000074971	Fibin	0.959248	0.000186902	0.0112745	UP		ENSMUSG00000028214	Gem	-0.665693	0.000879482	0.0575939	DOWN		ENSMUSG00000058183	Mmel1	-0.925052	0.00524057	0.0863114	DOWN
ENSMUSG00000049999	Ppp1r3d	0.950936	5.86502e-20	3.15954e-17	UP		ENSMUSG00000046856	Gpr1	-0.664691	0.0149263	0.329572	DOWN		ENSMUSG00000106990	Gm42547	-0.923811	5.3236e-14	2.48227e-11	DOWN
ENSMUSG00000050545	Fam228b	0.948614	3.7611e-09	7.09838e-07	UP		ENSMUSG00000052135	Foxo6	-0.66433	6.85678e-05	0.00955777	DOWN		ENSMUSG00000024136	Dnase1l2	-0.923372	3.7227e-06	0.000236611	DOWN
ENSMUSG00000031980	Agt	0.943201	4.71556e-09	8.69277e-07	UP		ENSMUSG00000005087	Cd44	-0.663639	0.00866958	0.242906	DOWN		ENSMUSG00000039385	Cdh6	-0.919414	0.000730778	0.0189072	DOWN
ENSMUSG00000073102	Drc1	0.942445	7.80032e-14	2.60733e-11	UP		ENSMUSG00000098097	6530403H02Rik	-0.662453	0.00698766	0.215882	DOWN		ENSMUSG00000038872	Zfhx3	-0.918129	0.00103946	0.0249465	DOWN
ENSMUSG00000066361	Serpina3c	0.935499	0.00411984	0.116394	UP		ENSMUSG00000042761	Mrap2	-0.659172	0.00273013	0.121676	DOWN		ENSMUSG00000029135	Fosl2	-0.917274	3.12195e-12	1.01898e-09	DOWN
ENSMUSG00000078958	Atp6ap1l	0.930047	0.0193103	0.30816	UP		ENSMUSG00000081121	Gm12791	-0.655751	0.0298228	0.469753	DOWN		ENSMUSG00000019960	Dusp6	-0.914567	4.88973e-26	3.39145e-22	DOWN
ENSMUSG00000087466	A330041J22Rik	0.928982	0.000440408	0.0218337	UP		ENSMUSG00000032846	Zswim6	-0.65544	4.32271e-14	2.99818e-10	DOWN		ENSMUSG00000035355	Kcnh4	-0.911687	0.00936387	0.132207	DOWN
ENSMUSG00000030745	Il21r	0.926955	5.23577e-05	0.00388912	UP		ENSMUSG00000028341	Nr4a3	-0.65516	1.05462e-06	0.000430276	DOWN		ENSMUSG00000024427	Spry4	-0.905743	7.19914e-17	6.34062e-14	DOWN
ENSMUSG00000078889	Gm14288	0.917703	0.000129906	0.0084305	UP		ENSMUSG00000026347	Tmem163	-0.653783	0.00608696	0.198809	DOWN		ENSMUSG00000100261	Gm6473	-0.905074	0.00869883	0.125524	DOWN
ENSMUSG00000045648	Vwc2l	0.916456	0.0058409	0.143404	UP		ENSMUSG00000030551	Nr2f2	-0.65342	0.00136205	0.0774259	DOWN		ENSMUSG00000007617	Homer1	-0.898842	2.55369e-15	1.6287e-12	DOWN
ENSMUSG00000078868	Gm14412	0.909712	0.00142899	0.0546075	UP		ENSMUSG00000020893	Per1	-0.651826	7.8383e-13	3.34557e-09	DOWN		ENSMUSG00000016624	Phf21b	-0.895991	3.59946e-08	4.24632e-06	DOWN
ENSMUSG00000094320	Chchd2-ps	0.9073	0.014888	0.266825	UP		ENSMUSG00000027985	Lef1	-0.651451	0.0222988	0.406336	DOWN		ENSMUSG00000060862	Zbtb40	-0.893132	3.47746e-16	2.60748e-13	DOWN
ENSMUSG00000030322	Mbd4	0.900436	1.35368e-12	3.85189e-10	UP		ENSMUSG00000040734	Ppp1r13l	-0.648941	1.10194e-05	0.00244573	DOWN		ENSMUSG00000114493	Gm47071	-0.892795	0.00321953	0.0601599	DOWN
ENSMUSG00000041361	Myzap	0.899669	0.00272243	0.0879787	UP		ENSMUSG00000024986	Hhex	-0.648156	0.00276553	0.123001	DOWN		ENSMUSG00000056749	Nfil3	-0.882244	1.29891e-14	7.20728e-12	DOWN
ENSMUSG00000073460	Pnldc1	0.897322	0.00106928	0.0437222	UP		ENSMUSG00000051590	Map3k19	-0.646686	5.53126e-06	0.00149246	DOWN		ENSMUSG00000033792	Atp7a	-0.88149	1.38216e-09	2.33818e-07	DOWN
ENSMUSG00000026864	Hspa5	0.895289	1.51431e-25	1.15102e-22	UP		ENSMUSG00000028753	Vwa5b1	-0.646146	0.0378377	0.530459	DOWN		ENSMUSG00000035621	Midn	-0.88044	7.13264e-18	7.61093e-15	DOWN
ENSMUSG00000056836	Pin4-ps	0.894006	0.00298317	0.0933072	UP		ENSMUSG00000015093	Clic3	-0.645478	0.0477746	0.588885	DOWN		ENSMUSG00000086228	Ubap1l	-0.877504	0.00157454	0.0344914	DOWN
ENSMUSG00000028159	Dapp1	0.885928	3.87291e-13	1.18727e-10	UP		ENSMUSG00000029641	Rasl11a	-0.638281	0.000667431	0.0481583	DOWN		ENSMUSG00000030199	Etv6	-0.872686	2.06107e-13	8.28713e-11	DOWN
ENSMUSG00000028626	Col9a2	0.885483	1.3809e-05	0.00124387	UP		ENSMUSG00000028971	Cort	-0.636214	0.0103135	0.267335	DOWN		ENSMUSG00000104546	Gm43858	-0.8719	0.000268807	0.00857692	DOWN
ENSMUSG00000070522	Gm6505	0.884844	1.40224e-08	2.32952e-06	UP		ENSMUSG00000041012	Cmtm8	-0.635878	0.00730006	0.221586	DOWN		ENSMUSG00000026479	Lamc2	-0.867229	0.0109235	0.146652	DOWN
ENSMUSG00000097736	9530059O14Rik	0.882968	0.000434436	0.0216387	UP		ENSMUSG00000005057	Sh2b2	-0.634528	4.20371e-07	0.00019767	DOWN		ENSMUSG00000026447	Pik3c2b	-0.859116	3.08045e-09	4.81479e-07	DOWN
ENSMUSG00000111594	Gm3365	0.876955	0.00102577	0.0424754	UP		ENSMUSG00000095042	Gm12537	-0.632881	0.00833674	0.237831	DOWN		ENSMUSG00000047988	4933428G20Rik	-0.858361	0.00385737	0.0691324	DOWN
ENSMUSG00000029552	Tes	0.874316	1.96974e-05	0.00168926	UP		ENSMUSG00000049154	Fam183b	-0.631933	0.00418102	0.159335	DOWN		ENSMUSG00000046321	Hs3st2	-0.856314	0.000832519	0.0209304	DOWN
ENSMUSG00000057696	Rpl30-ps1	0.865461	6.64254e-09	1.18513e-06	UP		ENSMUSG00000040287	Stac3	-0.625789	0.0183413	0.367138	DOWN		ENSMUSG00000022146	Osmr	-0.855672	0.000315095	0.00970775	DOWN
ENSMUSG00000075514	Gm13375	0.864562	8.03719e-25	5.79168e-22	UP		ENSMUSG00000114493	Gm47071	-0.624649	0.0360799	0.519726	DOWN		ENSMUSG00000097075	Cdiptos	-0.851851	0.000985909	0.023983	DOWN
ENSMUSG00000023939	Mrpl14	0.863977	1.31208e-32	1.34821e-29	UP		ENSMUSG00000044674	Fzd1	-0.623301	2.0682e-06	0.000734187	DOWN		ENSMUSG00000033730	Egr3	-0.851228	8.17533e-12	2.35039e-09	DOWN
ENSMUSG00000059498	Fcgr3	0.862642	1.50465e-13	4.79818e-11	UP		ENSMUSG00000048540	Nhlh2	-0.622023	0.00524215	0.182373	DOWN		ENSMUSG00000048483	Zdhhc22	-0.850257	0.0186293	0.211431	DOWN
ENSMUSG00000101431	Gm7901	0.861277	0.023318	0.34511	UP		ENSMUSG00000087200	Lrp8os3	-0.616905	0.00997459	0.263176	DOWN		ENSMUSG00000006403	Adamts4	-0.831391	0.000177862	0.00609577	DOWN
ENSMUSG00000025823	Pdia4	0.86108	5.34174e-20	2.90585e-17	UP		ENSMUSG00000018906	P4ha2	-0.613947	1.43824e-08	1.24693e-05	DOWN		ENSMUSG00000018906	P4ha2	-0.826343	3.59545e-14	1.79731e-11	DOWN
ENSMUSG00000032575	Manf	0.853975	1.02898e-24	7.31989e-22	UP		ENSMUSG00000045333	Zfp423	-0.612425	6.65974e-05	0.00940278	DOWN		ENSMUSG00000085886	D030047H15Rik	-0.82219	6.89719e-05	0.00280781	DOWN
ENSMUSG00000023272	Creld2	0.846056	4.90401e-16	1.95762e-13	UP		ENSMUSG00000050919	Zfp366	-0.611432	0.000149158	0.016439	DOWN		ENSMUSG00000051159	Cited1	-0.82171	0.0438967	0.370167	DOWN
ENSMUSG00000030862	Cpxm2	0.845339	0.000334214	0.0179001	UP		ENSMUSG00000106825	2510016D11Rik	-0.60935	0.0177759	0.36147	DOWN		ENSMUSG00000038384	Setd1b	-0.817152	2.23847e-32	6.21031e-28	DOWN
ENSMUSG00000030047	Arhgap25	0.844924	0.00125346	0.0492569	UP		ENSMUSG00000034361	Cpne2	-0.608509	0.00580243	0.193137	DOWN		ENSMUSG00000028860	Sytl1	-0.813732	0.0407115	0.353331	DOWN
ENSMUSG00000023067	Cdkn1a	0.84394	8.83215e-05	0.00611822	UP		ENSMUSG00000039081	Zfp503	-0.608144	0.000179126	0.0187886	DOWN		ENSMUSG00000020173	Cobl	-0.813562	0.0192317	0.216102	DOWN
ENSMUSG00000026303	Mlph	0.843507	3.11211e-05	0.00251356	UP		ENSMUSG00000085609	1700016P03Rik	-0.601051	0.000596646	0.0448408	DOWN		ENSMUSG00000087416	Gm15906	-0.811202	0.00984178	0.136557	DOWN
ENSMUSG00000047415	Gpr68	0.842485	7.82913e-17	3.34165e-14	UP		ENSMUSG00000084849	Gm16105	-0.600594	0.0237629	0.418419	DOWN		ENSMUSG00000083674	Zfp133-ps	-0.81023	0.000304625	0.00947463	DOWN
ENSMUSG00000040562	Gstm2	0.842484	0.00372696	0.108784	UP		ENSMUSG00000026668	Ucma	-0.598664	0.045206	0.57759	DOWN		ENSMUSG00000044595	Dnd1	-0.803552	0.00012882	0.00472115	DOWN
ENSMUSG00000039903	Eva1c	0.840131	1.92675e-06	0.000222266	UP		ENSMUSG00000000184	Ccnd2	-0.598089	2.63528e-06	0.000850137	DOWN		ENSMUSG00000041842	Fhdc1	-0.801963	0.00261411	0.0513449	DOWN
ENSMUSG00000022102	Dok2	0.830798	0.00741944	0.168999	UP		ENSMUSG00000056215	Lrguk	-0.597853	0.00514514	0.180726	DOWN		ENSMUSG00000026837	Col5a1	-0.801192	5.4604e-05	0.00229357	DOWN
ENSMUSG00000032377	Plscr4	0.830663	7.64372e-11	1.78205e-08	UP		ENSMUSG00000055200	Sertad3	-0.595553	0.00107837	0.0659711	DOWN		ENSMUSG00000029516	Cit	-0.797047	0.000183191	0.00623222	DOWN
ENSMUSG00000036339	Tmem260	0.827328	1.48917e-28	1.27122e-25	UP		ENSMUSG00000043024	Gm16433	-0.593085	0.034261	0.506674	DOWN		ENSMUSG00000026475	Rgs16	-0.796939	0.0396659	0.348857	DOWN
ENSMUSG00000032691	Nlrp3	0.826818	0.00309366	0.0956845	UP		ENSMUSG00000108841	Frmpd2	-0.588129	0.0477798	0.588885	DOWN		ENSMUSG00000042589	Cux2	-0.796288	6.2119e-05	0.00257032	DOWN
ENSMUSG00000091476	Catspere2	0.824618	4.717e-21	2.61732e-18	UP		ENSMUSG00000054499	Dedd2	-0.585901	1.08262e-14	1.00119e-10	DOWN		ENSMUSG00000032815	Fanca	-0.795619	0.00226119	0.0461275	DOWN
ENSMUSG00000032044	Rpusd4	0.824105	4.75133e-18	2.23421e-15	UP		ENSMUSG00000020701	Tmem132e	-0.58538	0.00550298	0.186703	DOWN		ENSMUSG00000105802	Gm43012	-0.791318	0.00154838	0.034045	DOWN
ENSMUSG00000055069	Rab39	0.823327	9.96772e-05	0.00672845	UP		ENSMUSG00000034792	Gna15	-0.583445	0.0018259	0.0945092	DOWN		ENSMUSG00000034684	Sema3f	-0.788588	0.0212262	0.23035	DOWN
ENSMUSG00000020793	Galr2	0.821095	0.000473863	0.0230845	UP		ENSMUSG00000062542	Syt9	-0.582282	0.0352658	0.514539	DOWN		ENSMUSG00000106928	Gm43860	-0.787962	3.97288e-05	0.00178208	DOWN
ENSMUSG00000039830	Olig2	0.817772	6.39241e-14	2.17605e-11	UP		ENSMUSG00000104002	Gm38336	-0.581669	0.0256547	0.434951	DOWN		ENSMUSG00000021702	Thbs4	-0.787877	0.00012874	0.00472115	DOWN
ENSMUSG00000104415	Gm37069	0.817085	0.000432539	0.0215893	UP		ENSMUSG00000023968	Crip3	-0.581537	0.037174	0.526576	DOWN		ENSMUSG00000105843	Gm19439	-0.786452	0.0345862	0.319235	DOWN
ENSMUSG00000035429	Ptprh	0.816365	0.0195884	0.310543	UP		ENSMUSG00000029754	Dlx6	-0.579803	0.0121328	0.291814	DOWN		ENSMUSG00000019789	Hey2	-0.78343	4.70459e-05	0.00202674	DOWN
ENSMUSG00000067212	H2-T23	0.814657	0.000855779	0.0368607	UP		ENSMUSG00000027996	Sfrp2	-0.578533	0.0222201	0.405702	DOWN		ENSMUSG00000056708	Ier5	-0.782256	2.22004e-06	0.00015096	DOWN
ENSMUSG00000074715	Ccl28	0.808887	8.08406e-06	0.000789719	UP		ENSMUSG00000032012	Nectin1	-0.576258	9.45616e-05	0.0118978	DOWN		ENSMUSG00000022504	Ciita	-0.781524	0.00219728	0.0450723	DOWN
ENSMUSG00000038304	Cd160	0.799489	0.00741045	0.168933	UP		ENSMUSG00000041605	Inava	-0.575437	0.0028179	0.124634	DOWN		ENSMUSG00000107877	ENSMUSG00000107877	-0.780146	3.71546e-09	5.64822e-07	DOWN
ENSMUSG00000009092	Derl3	0.799027	0.000657351	0.0299216	UP		ENSMUSG00000068859	Sp9	-0.575109	0.000841626	0.0556955	DOWN		ENSMUSG00000092097	Gm5819	-0.77513	0.00563973	0.091154	DOWN
ENSMUSG00000085272	Sbk3	0.797223	0.00304986	0.0948054	UP		ENSMUSG00000024427	Spry4	-0.571426	9.51642e-08	6.00646e-05	DOWN		ENSMUSG00000032846	Zswim6	-0.774728	5.82739e-19	8.08361e-16	DOWN
ENSMUSG00000071656	Lrrn4cl	0.797054	0.00764957	0.171982	UP		ENSMUSG00000025316	Banp	-0.571192	3.52476e-08	2.53998e-05	DOWN		ENSMUSG00000085925	Rtl1	-0.772864	0.000275416	0.00876261	DOWN
ENSMUSG00000087674	4930447M23Rik	0.794695	1.0425e-08	1.80204e-06	UP		ENSMUSG00000106990	Gm42547	-0.570813	1.91493e-06	0.000685507	DOWN		ENSMUSG00000035262	Amh	-0.772432	0.00267278	0.0522325	DOWN
ENSMUSG00000030218	Mgp	0.794283	0.00395202	0.113268	UP		ENSMUSG00000081957	Ak3l2-ps	-0.570594	0.00169908	0.0903903	DOWN		ENSMUSG00000015970	Chdh	-0.769438	0.0017078	0.036786	DOWN
ENSMUSG00000027209	Fam227b	0.788652	0.00853261	0.186104	UP		ENSMUSG00000036432	Siah2	-0.5703	6.67399e-09	8.05043e-06	DOWN		ENSMUSG00000061436	Hipk2	-0.769243	9.6039e-12	2.6512e-09	DOWN
ENSMUSG00000051590	Map3k19	0.787651	3.67976e-08	5.73536e-06	UP		ENSMUSG00000027568	Ntsr1	-0.569523	0.046525	0.582607	DOWN		ENSMUSG00000085894	Gm15832	-0.765881	0.00345968	0.0636284	DOWN
ENSMUSG00000026479	Lamc2	0.782154	0.0214531	0.328509	UP		ENSMUSG00000103847	Gm20056	-0.56832	0.0303244	0.474376	DOWN		ENSMUSG00000040363	Bcor	-0.765258	4.12091e-15	2.4854e-12	DOWN
ENSMUSG00000090467	Gm4613	0.779386	0.00430608	0.119765	UP		ENSMUSG00000114278	Gm49027	-0.565777	0.0269704	0.446803	DOWN		ENSMUSG00000033871	Ppargc1b	-0.76404	3.12151e-06	0.000202104	DOWN
ENSMUSG00000078201	Tmem203	0.777299	1.75348e-11	4.34353e-09	UP		ENSMUSG00000040350	Trim7	-0.565277	0.0395872	0.542772	DOWN		ENSMUSG00000030847	Bag3	-0.762711	1.47207e-10	3.11758e-08	DOWN
ENSMUSG00000030145	Zfp248	0.77506	1.46229e-24	1.02707e-21	UP		ENSMUSG00000041187	Prkd2	-0.562714	0.000137371	0.0155558	DOWN		ENSMUSG00000059203	Il1rapl2	-0.761024	0.00492809	0.082537	DOWN
ENSMUSG00000042622	Maff	0.772356	0.00354387	0.10493	UP		ENSMUSG00000024076	Vit	-0.561869	0.0369613	0.525168	DOWN		ENSMUSG00000004661	Arid3b	-0.758135	2.24358e-06	0.000152002	DOWN
ENSMUSG00000046168	Kcnrg	0.772105	0.00701951	0.162967	UP		ENSMUSG00000042589	Cux2	-0.561184	0.00460364	0.168943	DOWN		ENSMUSG00000020038	Cry1	-0.757823	1.70191e-11	4.35179e-09	DOWN
ENSMUSG00000061132	Blnk	0.767221	0.000501428	0.0241517	UP		ENSMUSG00000028864	Hgf	-0.557413	0.000132508	0.0151597	DOWN		ENSMUSG00000054517	Trim65	-0.757167	1.15115e-07	1.14292e-05	DOWN
ENSMUSG00000057604	Lmcd1	0.762281	8.3928e-09	1.46906e-06	UP		ENSMUSG00000055491	Pprc1	-0.552896	4.05183e-13	2.04386e-09	DOWN		ENSMUSG00000113184	Gm49654	-0.755704	1.10009e-06	8.24876e-05	DOWN
ENSMUSG00000002831	Plin4	0.761266	0.0188449	0.304089	UP		ENSMUSG00000006362	Cbfa2t3	-0.55024	6.27939e-07	0.000278739	DOWN		ENSMUSG00000115518	Gm10791	-0.750722	0.000731295	0.0189084	DOWN
ENSMUSG00000024570	Rbfa	0.759012	2.9489e-13	9.19245e-11	UP		ENSMUSG00000107086	Gm43808	-0.549993	0.021902	0.402143	DOWN		ENSMUSG00000107962	Gm43980	-0.747969	1.09901e-05	0.00060635	DOWN
ENSMUSG00000026712	Mrc1	0.754527	0.000260127	0.0147886	UP		ENSMUSG00000038866	Zcchc2	-0.549791	2.40317e-14	1.90492e-10	DOWN		ENSMUSG00000037447	Arid5a	-0.746743	3.89082e-10	7.57509e-08	DOWN
ENSMUSG00000044122	Proca1	0.751916	1.01191e-05	0.00095815	UP		ENSMUSG00000051341	Zfp52	-0.547614	1.09084e-05	0.00244063	DOWN		ENSMUSG00000031758	Cdyl2	-0.746357	1.44348e-06	0.000104018	DOWN
ENSMUSG00000035799	Twist1	0.750405	0.0384252	0.455676	UP		ENSMUSG00000018476	Kdm6b	-0.54731	2.77867e-11	7.70901e-08	DOWN		ENSMUSG00000030270	Cpne9	-0.74626	0.0107734	0.145129	DOWN
ENSMUSG00000040483	Xaf1	0.74676	0.00203525	0.0718382	UP		ENSMUSG00000006154	Eps8l1	-0.547267	0.0234614	0.416794	DOWN		ENSMUSG00000031770	Herpud1	-0.745942	1.18009e-16	9.62933e-14	DOWN
ENSMUSG00000075437	Gm11681	0.745087	0.00225445	0.07698	UP		ENSMUSG00000038384	Setd1b	-0.547173	1.08452e-15	1.50442e-11	DOWN		ENSMUSG00000028883	Sema3a	-0.745522	0.0302468	0.293051	DOWN
ENSMUSG00000035473	Galm	0.743477	4.46165e-07	5.77072e-05	UP		ENSMUSG00000019230	Lhx9	-0.544777	0.00943484	0.254626	DOWN		ENSMUSG00000092341	Malat1	-0.744274	8.50064e-20	1.38728e-16	DOWN
ENSMUSG00000020571	Pdia6	0.740905	2.14085e-24	1.44865e-21	UP		ENSMUSG00000033453	Adamts15	-0.542373	0.0366308	0.523175	DOWN		ENSMUSG00000015850	Adamtsl4	-0.741631	0.0060948	0.0969223	DOWN
ENSMUSG00000092094	Zfp804b	0.740097	0.00393362	0.113042	UP		ENSMUSG00000087528	9830144P21Rik	-0.542248	0.00176302	0.0925494	DOWN		ENSMUSG00000097391	Mirg	-0.741124	4.76685e-12	1.46132e-09	DOWN
ENSMUSG00000113936	Gm8784	0.738463	0.00162695	0.0602633	UP		ENSMUSG00000071252	2210408I21Rik	-0.541998	1.32307e-08	1.2035e-05	DOWN		ENSMUSG00000075600	Zc3h3	-0.740444	4.10378e-10	7.90648e-08	DOWN
ENSMUSG00000041782	Lad1	0.737424	0.0203677	0.31841	UP		ENSMUSG00000022146	Osmr	-0.541232	0.0212822	0.395341	DOWN		ENSMUSG00000035711	Dok3	-0.740131	1.16446e-10	2.54379e-08	DOWN
ENSMUSG00000026605	Cenpf	0.736356	0.0208555	0.322702	UP		ENSMUSG00000091971	Hspa1a	-0.53982	0.0113739	0.28288	DOWN		ENSMUSG00000105368	Gm43759	-0.739678	2.43066e-05	0.00118411	DOWN
ENSMUSG00000064065	Ipcef1	0.735796	0.0010224	0.0423676	UP		ENSMUSG00000022025	Cnmd	-0.539291	0.0280778	0.455541	DOWN		ENSMUSG00000079737	3110001I22Rik	-0.736229	0.00110003	0.0261962	DOWN
ENSMUSG00000108137	Gm44053	0.72984	0.00493721	0.12965	UP		ENSMUSG00000105189	Gm7774	-0.536272	0.0364735	0.522944	DOWN		ENSMUSG00000018476	Kdm6b	-0.733866	7.26964e-19	9.8383e-16	DOWN
ENSMUSG00000030790	Adm	0.726666	0.00813798	0.18006	UP		ENSMUSG00000025094	Slc18a2	-0.536077	0.018763	0.371689	DOWN		ENSMUSG00000099997	Tubb4b-ps2	-0.733845	0.00437534	0.0756307	DOWN
ENSMUSG00000040364	Sec1	0.726593	0.00993297	0.206811	UP		ENSMUSG00000062866	Phactr2	-0.53569	9.71408e-05	0.0120783	DOWN		ENSMUSG00000047821	Trim16	-0.733613	0.00455417	0.0778728	DOWN
ENSMUSG00000066952	Myo1h	0.726398	0.00483311	0.128099	UP		ENSMUSG00000029601	Iqcd	-0.534807	0.0436286	0.570007	DOWN		ENSMUSG00000059991	Nptx2	-0.733153	0.00202435	0.0422117	DOWN
ENSMUSG00000019808	Adat2	0.725662	1.15298e-09	2.36946e-07	UP		ENSMUSG00000090877	Hspa1b	-0.532998	0.016093	0.343575	DOWN		ENSMUSG00000004633	Chn2	-0.731977	0.00231347	0.0469258	DOWN
ENSMUSG00000071497	Nutf2-ps1	0.723247	0.00490002	0.129163	UP		ENSMUSG00000034161	Scx	-0.529692	0.0493336	0.598213	DOWN		ENSMUSG00000034738	Nostrin	-0.727881	0.00015599	0.00548852	DOWN
ENSMUSG00000107086	Gm43808	0.723002	0.00293646	0.092531	UP		ENSMUSG00000028195	Ccn1	-0.527757	0.0348064	0.510961	DOWN		ENSMUSG00000042599	Kdm7a	-0.722271	5.89166e-18	6.53821e-15	DOWN
ENSMUSG00000022146	Osmr	0.721034	0.00229691	0.077886	UP		ENSMUSG00000024274	Zscan30	-0.527665	0.00175417	0.0922594	DOWN		ENSMUSG00000028341	Nr4a3	-0.721401	7.90677e-08	8.2778e-06	DOWN
ENSMUSG00000113753	Gm5791	0.718471	0.00520391	0.133704	UP		ENSMUSG00000049148	Plcxd3	-0.526381	0.000895833	0.0582733	DOWN		ENSMUSG00000027985	Lef1	-0.718942	0.0118342	0.154833	DOWN
ENSMUSG00000051439	Cd14	0.713847	0.000208472	0.0123336	UP		ENSMUSG00000020427	Igfbp3	-0.525177	0.00101201	0.0635939	DOWN		ENSMUSG00000050954	Zfp169	-0.718492	1.13361e-08	1.5012e-06	DOWN
ENSMUSG00000020173	Cobl	0.707858	0.0413284	0.475272	UP		ENSMUSG00000040152	Thbs1	-0.523615	0.0216606	0.398898	DOWN		ENSMUSG00000048154	Kmt2d	-0.718017	1.61623e-30	2.98932e-26	DOWN
ENSMUSG00000073802	Cdkn2b	0.705581	0.00181319	0.0655428	UP		ENSMUSG00000033987	Dnah17	-0.522923	0.0430394	0.567616	DOWN		ENSMUSG00000034765	Dusp5	-0.717738	2.65091e-06	0.000176368	DOWN
ENSMUSG00000082208	Gm15379	0.702741	0.0104431	0.213585	UP		ENSMUSG00000107962	Gm43980	-0.521429	0.00195216	0.0983829	DOWN		ENSMUSG00000027678	Ncoa3	-0.717329	2.39404e-22	7.81399e-19	DOWN
ENSMUSG00000090799	Klhl33	0.702016	4.61167e-07	5.93708e-05	UP		ENSMUSG00000097075	Cdiptos	-0.52074	0.0393166	0.541458	DOWN		ENSMUSG00000024211	Grm8	-0.71723	0.0221671	0.237212	DOWN
ENSMUSG00000031770	Herpud1	0.700509	6.88385e-15	2.51292e-12	UP		ENSMUSG00000116610	Gm49678	-0.520167	0.0199714	0.384485	DOWN		ENSMUSG00000028111	Ctsk	-0.715782	0.00227999	0.0464598	DOWN
ENSMUSG00000005483	Dnajb1	0.69929	6.23238e-10	1.32497e-07	UP		ENSMUSG00000025195	Dnmbp	-0.520004	3.23587e-08	2.42633e-05	DOWN		ENSMUSG00000092090	Gm3294	-0.713889	0.0228716	0.242098	DOWN
ENSMUSG00000007682	Dio2	0.697272	8.55828e-12	2.17832e-09	UP		ENSMUSG00000033542	Arhgef5	-0.518969	0.0192288	0.376216	DOWN		ENSMUSG00000039501	Znfx1	-0.713692	2.80892e-14	1.42989e-11	DOWN
ENSMUSG00000064339	mt-Rnr2	0.696596	0.00728472	0.167028	UP		ENSMUSG00000031837	Necab2	-0.518203	0.000229854	0.0226535	DOWN		ENSMUSG00000027654	Fam83d	-0.713168	0.0279766	0.278207	DOWN
ENSMUSG00000022246	Rai14	0.696504	0.000443989	0.0219439	UP		ENSMUSG00000036959	Bcorl1	-0.51416	1.59956e-10	3.55018e-07	DOWN		ENSMUSG00000076258	ENSMUSG00000076258	-0.712518	6.94093e-05	0.00281529	DOWN
ENSMUSG00000079363	Gbp4	0.695364	0.0150805	0.268283	UP		ENSMUSG00000070327	Rnf213	-0.51323	0.00204917	0.101406	DOWN		ENSMUSG00000027864	Ptgfrn	-0.712327	0.000724872	0.0187773	DOWN
ENSMUSG00000030216	Wbp11	0.693256	2.34316e-16	9.7026e-14	UP		ENSMUSG00000038295	Atg9b	-0.512258	0.00912621	0.248594	DOWN		ENSMUSG00000042724	Map3k9	-0.711314	1.76207e-07	1.66562e-05	DOWN
ENSMUSG00000048138	Dmrt2	0.692215	0.0182157	0.297362	UP		ENSMUSG00000018932	Map2k3	-0.512089	1.89976e-07	0.000109804	DOWN		ENSMUSG00000046417	Lrrc75a	-0.709283	1.7986e-06	0.000126328	DOWN
ENSMUSG00000050229	Pigm	0.6921	1.00987e-13	3.31565e-11	UP		ENSMUSG00000039683	Sdk1	-0.51194	0.000692053	0.0495483	DOWN		ENSMUSG00000024053	Emilin2	-0.706179	0.00368297	0.0667123	DOWN
ENSMUSG00000039997	Ifi203	0.687805	0.00838626	0.183856	UP		ENSMUSG00000097391	Mirg	-0.508873	1.7393e-06	0.000652086	DOWN		ENSMUSG00000063239	Grm4	-0.706077	0.00848958	0.123282	DOWN
ENSMUSG00000029352	Crybb3	0.687769	0.0277028	0.38285	UP		ENSMUSG00000107201	5930420M18Rik	-0.505726	0.0369707	0.525168	DOWN		ENSMUSG00000052748	Swt1	-0.704214	7.65833e-14	3.37252e-11	DOWN
ENSMUSG00000074476	Spc24	0.687125	0.00233156	0.0787409	UP		ENSMUSG00000051396	Gm45902	-0.504446	0.00281897	0.124634	DOWN		ENSMUSG00000018166	Erbb3	-0.704074	0.00163467	0.0355741	DOWN
ENSMUSG00000024659	Anxa1	0.686106	0.00577497	0.142479	UP		ENSMUSG00000030199	Etv6	-0.503924	1.67576e-05	0.00327491	DOWN		ENSMUSG00000025192	Entpd7	-0.703925	1.56547e-06	0.000111937	DOWN
ENSMUSG00000024300	Myo1f	0.685879	4.51678e-06	0.000470211	UP		ENSMUSG00000046593	Tmem215	-0.503815	0.00915707	0.249068	DOWN		ENSMUSG00000039474	Wfs1	-0.702418	0.000692763	0.0181061	DOWN
ENSMUSG00000103711	Tstd1	0.685701	0.0201195	0.316345	UP		ENSMUSG00000027520	Zdbf2	-0.502531	5.17351e-05	0.00767548	DOWN		ENSMUSG00000071656	Lrrn4cl	-0.702355	0.0177813	0.20512	DOWN
ENSMUSG00000049988	Lrrc25	0.685655	0.0499227	0.525683	UP		ENSMUSG00000044641	Pard6b	-0.499585	0.000134293	0.0153008	DOWN		ENSMUSG00000033618	Map3k13	-0.701927	7.96313e-21	1.68427e-17	DOWN
ENSMUSG00000052962	Mrpl35	0.685317	8.16428e-26	6.29183e-23	UP		ENSMUSG00000003752	Itpkc	-0.49937	2.77164e-05	0.0048104	DOWN		ENSMUSG00000038011	Dnah10	-0.699804	0.0208823	0.227955	DOWN
ENSMUSG00000021587	Pcsk1	0.683831	4.79268e-07	6.14161e-05	UP		ENSMUSG00000029135	Fosl2	-0.499042	0.000133376	0.0152276	DOWN		ENSMUSG00000041592	Sdk2	-0.699474	1.70386e-08	2.16343e-06	DOWN
ENSMUSG00000039714	Cplx3	0.682698	0.0374056	0.449399	UP		ENSMUSG00000037872	Ackr1	-0.497541	2.70535e-06	0.00085734	DOWN		ENSMUSG00000005917	Otx1	-0.698187	5.23778e-05	0.00221854	DOWN
ENSMUSG00000029816	Gpnmb	0.681848	0.0412434	0.474984	UP		ENSMUSG00000053617	Sh3pxd2a	-0.496133	4.32719e-11	1.09138e-07	DOWN		ENSMUSG00000002831	Plin4	-0.696986	0.0311878	0.298683	DOWN
ENSMUSG00000058809	Hspd1-ps3	0.680161	0.0317537	0.412917	UP		ENSMUSG00000102440	Pcdhga9	-0.496126	0.00075082	0.0520109	DOWN		ENSMUSG00000006457	Actn3	-0.695709	0.0182107	0.208127	DOWN
ENSMUSG00000026896	Ifih1	0.67878	0.00159289	0.0591994	UP		ENSMUSG00000034640	Tiparp	-0.494906	4.55373e-07	0.00021233	DOWN		ENSMUSG00000047904	Sstr2	-0.694683	0.000435023	0.0125081	DOWN
ENSMUSG00000042514	Klhl14	0.678557	0.0131689	0.246839	UP		ENSMUSG00000039899	Fgl2	-0.49438	0.0273194	0.450081	DOWN		ENSMUSG00000041324	Inhba	-0.693012	3.21271e-06	0.000207283	DOWN
ENSMUSG00000064325	Hhip	0.678422	0.000168522	0.0103552	UP		ENSMUSG00000085925	Rtl1	-0.493825	0.0187903	0.371964	DOWN		ENSMUSG00000002028	Kmt2a	-0.692899	9.52262e-26	5.28381e-22	DOWN
ENSMUSG00000054196	Cthrc1	0.677935	0.000321053	0.0173476	UP		ENSMUSG00000106237	Gm8066	-0.491754	0.0170049	0.35397	DOWN		ENSMUSG00000023994	Nfya	-0.689809	1.58113e-17	1.56665e-14	DOWN
ENSMUSG00000060862	Zbtb40	0.677818	4.59095e-10	9.95071e-08	UP		ENSMUSG00000037112	Sik2	-0.491266	2.42916e-06	0.00082127	DOWN		ENSMUSG00000036432	Siah2	-0.68629	3.74868e-12	1.18859e-09	DOWN
ENSMUSG00000050668	Gpatch11	0.6716	2.17377e-27	1.77376e-24	UP		ENSMUSG00000002325	Irf9	-0.490507	0.000272465	0.0254516	DOWN		ENSMUSG00000055069	Rab39	-0.685702	0.00108836	0.0259517	DOWN
ENSMUSG00000061111	Mcrip1	0.670799	2.18485e-30	1.98739e-27	UP		ENSMUSG00000047021	Cfap65	-0.490072	0.0222409	0.405824	DOWN		ENSMUSG00000035033	Tbr1	-0.68365	0.000277974	0.00883289	DOWN
ENSMUSG00000025464	Paox	0.669974	4.76369e-08	7.3423e-06	UP		ENSMUSG00000037683	Armc3	-0.48778	0.0399126	0.545745	DOWN		ENSMUSG00000044434	Gm9791	-0.682737	0.0434685	0.367825	DOWN
ENSMUSG00000009734	Pou6f2	0.669946	0.0325558	0.418922	UP		ENSMUSG00000003032	Klf4	-0.486959	0.00228361	0.108115	DOWN		ENSMUSG00000041930	Fam222a	-0.681994	0.00348885	0.0640376	DOWN
ENSMUSG00000100706	Gm19744	0.669206	0.0339642	0.426512	UP		ENSMUSG00000019960	Dusp6	-0.486221	1.47349e-08	1.25784e-05	DOWN		ENSMUSG00000033987	Dnah17	-0.681574	0.00920046	0.130531	DOWN
ENSMUSG00000021098	4930447C04Rik	0.668862	0.00152497	0.0575229	UP		ENSMUSG00000028717	Tal1	-0.482622	0.037739	0.529941	DOWN		ENSMUSG00000022419	Deptor	-0.680847	0.0004492	0.0128082	DOWN
ENSMUSG00000070167	Snora57	0.668851	0.0114138	0.225335	UP		ENSMUSG00000097929	Tunar	-0.481122	0.000211419	0.021407	DOWN		ENSMUSG00000048915	Efna5	-0.680546	0.00194278	0.0409571	DOWN
ENSMUSG00000018906	P4ha2	0.667749	7.6413e-10	1.61829e-07	UP		ENSMUSG00000052748	Swt1	-0.480557	2.66313e-07	0.000143465	DOWN		ENSMUSG00000047787	Flrt1	-0.679968	6.47976e-06	0.00038619	DOWN
ENSMUSG00000020484	Xbp1	0.666088	1.1271e-19	6.01338e-17	UP		ENSMUSG00000039057	Myo16	-0.48022	1.26499e-05	0.0026893	DOWN		ENSMUSG00000023968	Crip3	-0.679701	0.015353	0.185435	DOWN
ENSMUSG00000019832	Rab32	0.665543	0.00109156	0.0444369	UP		ENSMUSG00000031523	Dlc1	-0.478015	8.97073e-11	2.074e-07	DOWN		ENSMUSG00000041229	Phf8	-0.679697	1.86911e-25	9.42832e-22	DOWN
ENSMUSG00000022323	Rida	0.665402	1.91982e-16	8.00939e-14	UP		ENSMUSG00000025407	Gli1	-0.476832	0.00998766	0.263183	DOWN		ENSMUSG00000106944	Gm43843	-0.679558	0.00061607	0.0165299	DOWN
ENSMUSG00000061878	Sphk1	0.664256	0.0137931	0.253759	UP		ENSMUSG00000037447	Arid5a	-0.476788	5.40053e-05	0.00792749	DOWN		ENSMUSG00000026637	Traf5	-0.676059	0.0180105	0.206651	DOWN
ENSMUSG00000060639	H4c9	0.661919	0.000947566	0.039892	UP		ENSMUSG00000085875	Gm12905	-0.475845	0.0233514	0.416356	DOWN		ENSMUSG00000020032	Nuak1	-0.675354	1.96981e-18	2.42886e-15	DOWN
ENSMUSG00000050994	Adgb	0.655245	0.0100938	0.208522	UP		ENSMUSG00000037692	Ahdc1	-0.475425	1.40343e-11	4.09852e-08	DOWN		ENSMUSG00000041187	Prkd2	-0.675247	5.40172e-06	0.000329007	DOWN
ENSMUSG00000071793	2610005L07Rik	0.65102	3.08873e-12	8.31963e-10	UP		ENSMUSG00000019850	Tnfaip3	-0.474868	0.00047895	0.0388799	DOWN		ENSMUSG00000008384	Sertad1	-0.674592	7.3086e-06	0.000428229	DOWN
ENSMUSG00000102493	Gm8010	0.647538	0.0100155	0.207847	UP		ENSMUSG00000070056	Mfhas1	-0.474342	6.68919e-12	2.31977e-08	DOWN		ENSMUSG00000021366	Hivep1	-0.672035	9.12041e-05	0.00356132	DOWN
ENSMUSG00000086596	Susd5	0.64614	0.000164225	0.0101249	UP		ENSMUSG00000034810	Scn7a	-0.473147	0.0183811	0.367669	DOWN		ENSMUSG00000100201	Gm29093	-0.67183	0.00753637	0.113295	DOWN
ENSMUSG00000074170	Plekhf1	0.645522	0.00333266	0.100884	UP		ENSMUSG00000055866	Per2	-0.472952	9.41997e-06	0.00219616	DOWN		ENSMUSG00000050936	Gm42743	-0.669981	0.000994435	0.0241083	DOWN
ENSMUSG00000032611	1700102P08Rik	0.644621	0.012334	0.23757	UP		ENSMUSG00000028082	Sh3d19	-0.472853	0.00532704	0.183858	DOWN		ENSMUSG00000117901	ENSMUSG00000117901	-0.669716	0.00148461	0.0329639	DOWN
ENSMUSG00000048004	Tmem196	0.643615	8.05716e-06	0.000788479	UP		ENSMUSG00000006218	Fam131c	-0.471632	0.0235649	0.417341	DOWN		ENSMUSG00000038866	Zcchc2	-0.669319	2.4143e-20	4.18632e-17	DOWN
ENSMUSG00000027715	Ccna2	0.643507	0.0224045	0.336474	UP		ENSMUSG00000026837	Col5a1	-0.470913	0.0170131	0.35397	DOWN		ENSMUSG00000018634	Crhr1	-0.669268	9.60643e-08	9.81643e-06	DOWN
ENSMUSG00000030199	Etv6	0.642104	4.94845e-08	7.56404e-06	UP		ENSMUSG00000037313	Tacc3	-0.470602	0.0109591	0.277286	DOWN		ENSMUSG00000033770	Clcnka	-0.66917	0.0256711	0.262516	DOWN
ENSMUSG00000038007	Acer2	0.638998	0.00199707	0.0708965	UP		ENSMUSG00000006310	Zbtb32	-0.470239	0.0368375	0.524587	DOWN		ENSMUSG00000036875	Dna2	-0.668637	0.00126367	0.0290822	DOWN
ENSMUSG00000029334	Prkg2	0.638909	0.0277375	0.383139	UP		ENSMUSG00000083283	Gm15361	-0.468942	0.0441121	0.573375	DOWN		ENSMUSG00000091405	H4c14	-0.666853	0.0146307	0.179226	DOWN
ENSMUSG00000082491	Gm5909	0.637242	0.0189461	0.304802	UP		ENSMUSG00000037443	Cep85	-0.468789	1.28905e-07	7.93602e-05	DOWN		ENSMUSG00000021217	Tshz3	-0.666705	0.0119252	0.155582	DOWN
ENSMUSG00000031253	Srpx2	0.634723	0.00540382	0.137085	UP		ENSMUSG00000031374	Zfp92	-0.46798	0.0140111	0.318639	DOWN		ENSMUSG00000036698	Ago2	-0.663497	1.50014e-18	1.89178e-15	DOWN
ENSMUSG00000074826	Gm10767	0.631526	0.000689881	0.0310603	UP		ENSMUSG00000067578	Cbln4	-0.467412	0.00757713	0.225225	DOWN		ENSMUSG00000061132	Blnk	-0.662834	0.00254607	0.0502933	DOWN
ENSMUSG00000096988	A930029G22Rik	0.628573	0.0217613	0.331086	UP		ENSMUSG00000070427	Il18bp	-0.465796	0.0166871	0.351132	DOWN		ENSMUSG00000027577	Chrna4	-0.662673	0.0109365	0.146756	DOWN
ENSMUSG00000086228	Ubap1l	0.62748	0.0224329	0.336641	UP		ENSMUSG00000063632	Sox11	-0.464795	7.62689e-05	0.0101485	DOWN		ENSMUSG00000042608	Stk40	-0.66249	1.80665e-15	1.20778e-12	DOWN
ENSMUSG00000041679	Lrrc29	0.623891	0.0222713	0.335351	UP		ENSMUSG00000020335	Zfp354b	-0.464736	0.00177891	0.0930867	DOWN		ENSMUSG00000053024	Cntn2	-0.659332	1.68899e-05	0.000870978	DOWN
ENSMUSG00000063623	C230062I16Rik	0.620788	3.33266e-07	4.43451e-05	UP		ENSMUSG00000066357	Wdr6	-0.464398	0.000203715	0.020784	DOWN		ENSMUSG00000051586	Mical3	-0.658305	8.19568e-21	1.68427e-17	DOWN
ENSMUSG00000034738	Nostrin	0.619693	0.00122954	0.048627	UP		ENSMUSG00000074170	Plekhf1	-0.462696	0.0338672	0.503938	DOWN		ENSMUSG00000028634	Hivep3	-0.65651	3.83254e-13	1.49758e-10	DOWN
ENSMUSG00000021758	Ddx4	0.618693	0.040773	0.471426	UP		ENSMUSG00000051811	Cox6b2	-0.462332	0.045971	0.58032	DOWN		ENSMUSG00000040761	Spen	-0.65645	5.3309e-16	3.8415e-13	DOWN
ENSMUSG00000083907	Plk-ps1	0.617757	0.0143232	0.260573	UP		ENSMUSG00000027694	Gm8325	-0.462165	0.0465697	0.582772	DOWN		ENSMUSG00000052229	Gpr17	-0.655768	2.3146e-18	2.73256e-15	DOWN
ENSMUSG00000029343	Crybb1	0.617461	6.74366e-05	0.00485955	UP		ENSMUSG00000037994	Slc9b2	-0.461723	0.0471817	0.585688	DOWN		ENSMUSG00000020793	Galr2	-0.655581	0.00447915	0.0770172	DOWN
ENSMUSG00000111971	Gm48678	0.617149	0.0430788	0.485567	UP		ENSMUSG00000102752	Gm7694	-0.46043	0.00256857	0.116726	DOWN		ENSMUSG00000030956	Fam53b	-0.652403	1.86118e-09	3.01963e-07	DOWN
ENSMUSG00000014782	Plekhg4	0.616997	0.0313415	0.41013	UP		ENSMUSG00000039813	Tbc1d2	-0.46038	0.0117994	0.287282	DOWN		ENSMUSG00000020914	Top2a	-0.652402	0.0312545	0.298746	DOWN
ENSMUSG00000034295	Fhod3	0.616316	0.0201943	0.3168	UP		ENSMUSG00000058542	Gm15590	-0.460177	0.0496979	0.599144	DOWN		ENSMUSG00000109904	Gm45819	-0.652193	0.000856198	0.0213518	DOWN
ENSMUSG00000033880	Lgals3bp	0.61574	0.00091502	0.0389303	UP		ENSMUSG00000031609	Sap30	-0.459363	0.000471655	0.0385431	DOWN		ENSMUSG00000026452	Syt2	-0.652042	0.0159213	0.189698	DOWN
ENSMUSG00000007617	Homer1	0.615632	5.22883e-08	7.94883e-06	UP		ENSMUSG00000056222	Spock1	-0.457511	2.18419e-06	0.000762228	DOWN		ENSMUSG00000031530	Dusp4	-0.65171	2.71385e-06	0.000179694	DOWN
ENSMUSG00000020865	Abcc3	0.614658	0.00153603	0.0576276	UP		ENSMUSG00000048905	Bnip5	-0.45737	0.0272243	0.448989	DOWN		ENSMUSG00000048109	Rbm15	-0.651484	2.2395e-10	4.58535e-08	DOWN
ENSMUSG00000057842	Zfp595	0.608568	0.00014111	0.00901007	UP		ENSMUSG00000030862	Cpxm2	-0.456539	0.0481625	0.590976	DOWN		ENSMUSG00000055491	Pprc1	-0.651466	1.70013e-17	1.62646e-14	DOWN
ENSMUSG00000086889	Phf2os1	0.605563	0.0368119	0.447052	UP		ENSMUSG00000001507	Itga3	-0.455443	1.11189e-06	0.00044876	DOWN		ENSMUSG00000032338	Hcn4	-0.649245	0.0480514	0.391574	DOWN
ENSMUSG00000022309	Angpt1	0.603078	9.36481e-05	0.00640722	UP		ENSMUSG00000020193	Zpbp	-0.455319	0.0348179	0.510961	DOWN		ENSMUSG00000040721	Zfhx2	-0.648722	1.60621e-20	3.07324e-17	DOWN
ENSMUSG00000005397	Nid1	0.601982	9.76814e-05	0.00663408	UP		ENSMUSG00000020241	Col6a2	-0.454891	0.0102177	0.266508	DOWN		ENSMUSG00000030898	Cckbr	-0.647688	0.0389005	0.344418	DOWN
ENSMUSG00000045036	Tmem232	0.60098	0.0399277	0.465141	UP		ENSMUSG00000073700	Klhl21	-0.45421	2.79299e-07	0.000148578	DOWN		ENSMUSG00000045667	Smtnl2	-0.646679	0.0294136	0.287539	DOWN
ENSMUSG00000055480	Zfp458	0.600582	5.55525e-05	0.00408271	UP		ENSMUSG00000090330	9130221H12Rik	-0.453873	0.0120606	0.291025	DOWN		ENSMUSG00000022103	Gfra2	-0.646545	0.00162768	0.0354734	DOWN
ENSMUSG00000021302	Ggps1	0.599271	2.06127e-22	1.27082e-19	UP		ENSMUSG00000048612	Myof	-0.453437	0.0193795	0.378363	DOWN		ENSMUSG00000028753	Vwa5b1	-0.643569	0.0385661	0.342496	DOWN
ENSMUSG00000022136	Dnajc3	0.598615	6.78779e-19	3.3931e-16	UP		ENSMUSG00000047904	Sstr2	-0.453434	0.0210904	0.393359	DOWN		ENSMUSG00000014782	Plekhg4	-0.643143	0.024855	0.256678	DOWN
ENSMUSG00000025735	Rhbdl1	0.598203	0.00578606	0.142563	UP		ENSMUSG00000032193	Ldlr	-0.453291	0.000192104	0.0199612	DOWN		ENSMUSG00000029097	Trmt44	-0.642481	2.34089e-09	3.75073e-07	DOWN
ENSMUSG00000110316	Gm45311	0.597032	0.0242783	0.353671	UP		ENSMUSG00000044847	Lsm11	-0.452605	0.00223047	0.106325	DOWN		ENSMUSG00000001985	Grik3	-0.642076	0.00021644	0.00719569	DOWN
ENSMUSG00000089774	Slc5a3	0.59642	2.95426e-07	3.94995e-05	UP		ENSMUSG00000039990	Edrf1	-0.45215	2.03488e-08	1.66043e-05	DOWN		ENSMUSG00000022521	Crebbp	-0.641816	3.95906e-23	1.37298e-19	DOWN
ENSMUSG00000113428	Gm7664	0.595929	0.0218149	0.331809	UP		ENSMUSG00000037408	Cnnm4	-0.452066	0.000424546	0.0354771	DOWN		ENSMUSG00000108137	Gm44053	-0.641387	0.012706	0.162559	DOWN
ENSMUSG00000051721	Wdcp	0.594568	1.66182e-07	2.32757e-05	UP		ENSMUSG00000090069	E430024P14Rik	-0.451545	0.0498484	0.599391	DOWN		ENSMUSG00000089774	Slc5a3	-0.639364	3.97014e-08	4.5609e-06	DOWN
ENSMUSG00000019916	P4ha1	0.594558	3.17756e-12	8.4766e-10	UP		ENSMUSG00000056749	Nfil3	-0.450639	6.31086e-05	0.00900181	DOWN		ENSMUSG00000063632	Sox11	-0.639293	6.31281e-08	6.89525e-06	DOWN
ENSMUSG00000027015	Cybrd1	0.593716	0.000746578	0.0331403	UP		ENSMUSG00000033767	Tmem131l	-0.45039	2.63385e-06	0.000850137	DOWN		ENSMUSG00000025823	Pdia4	-0.638345	8.81054e-12	2.48158e-09	DOWN
ENSMUSG00000074634	Tmem267	0.593319	4.1142e-06	0.000432148	UP		ENSMUSG00000044595	Dnd1	-0.449769	0.0276959	0.453022	DOWN		ENSMUSG00000023026	Dip2b	-0.638058	7.55467e-16	5.30615e-13	DOWN
ENSMUSG00000070436	Serpinh1	0.592327	2.3043e-06	0.00026032	UP		ENSMUSG00000036875	Dna2	-0.449764	0.0276308	0.452256	DOWN		ENSMUSG00000027188	Pamr1	-0.636369	0.0106319	0.143991	DOWN
ENSMUSG00000081957	Ak3l2-ps	0.590925	0.00117047	0.046926	UP		ENSMUSG00000056962	Jmjd6	-0.445403	6.85343e-13	3.16897e-09	DOWN		ENSMUSG00000021823	Vcl	-0.635647	2.56647e-14	1.3309e-11	DOWN
ENSMUSG00000092417	Gpank1	0.590118	2.91002e-07	3.9002e-05	UP		ENSMUSG00000025402	Nab2	-0.444889	1.25556e-09	2.11113e-06	DOWN		ENSMUSG00000082305	Gm2420	-0.63536	0.00124299	0.0286776	DOWN
ENSMUSG00000040552	C3ar1	0.589978	0.0273166	0.37946	UP		ENSMUSG00000053560	Ier2	-0.444878	0.0157993	0.341642	DOWN		ENSMUSG00000020411	Nipal4	-0.633391	0.0232064	0.24492	DOWN
ENSMUSG00000030272	Camk1	0.58956	1.15798e-09	2.37096e-07	UP		ENSMUSG00000038168	P3h2	-0.444071	0.0291001	0.463189	DOWN		ENSMUSG00000039943	Plcb4	-0.632653	0.0391732	0.346005	DOWN
ENSMUSG00000019853	Hebp2	0.58939	0.0018067	0.0653936	UP		ENSMUSG00000024798	Htr7	-0.443385	0.00023906	0.0231901	DOWN		ENSMUSG00000091712	Sec14l5	-0.632382	0.0156486	0.187942	DOWN
ENSMUSG00000091387	Gcnt4	0.587288	0.0434704	0.488268	UP		ENSMUSG00000044468	Tent5c	-0.442819	0.0447656	0.576312	DOWN		ENSMUSG00000107086	Gm43808	-0.631046	0.0088561	0.127009	DOWN
ENSMUSG00000040420	Cdh18	0.585473	0.00318499	0.0976385	UP		ENSMUSG00000037892	Pcdh18	-0.441599	0.0373098	0.52704	DOWN		ENSMUSG00000024521	Pmaip1	-0.630599	0.000274007	0.00872278	DOWN
ENSMUSG00000090066	1110002E22Rik	0.583986	0.00356739	0.105457	UP		ENSMUSG00000031558	Slit2	-0.440975	0.0056895	0.190535	DOWN		ENSMUSG00000021219	Rgs6	-0.630476	0.0258981	0.264204	DOWN
ENSMUSG00000101439	Gm336	0.583791	0.0335773	0.424543	UP		ENSMUSG00000026034	Clk1	-0.438521	1.74574e-08	1.46507e-05	DOWN		ENSMUSG00000021448	Shc3	-0.630324	1.93126e-07	1.79197e-05	DOWN
ENSMUSG00000055866	Per2	0.5829	5.09787e-08	7.77103e-06	UP		ENSMUSG00000047777	Phf13	-0.437813	3.78401e-06	0.00109928	DOWN		ENSMUSG00000111293	Gm34006	-0.629206	0.0124856	0.16052	DOWN
ENSMUSG00000027580	Helz2	0.582024	0.000247926	0.0141968	UP		ENSMUSG00000035621	Midn	-0.437555	1.54917e-05	0.00312226	DOWN		ENSMUSG00000034161	Scx	-0.629007	0.0201091	0.222314	DOWN
ENSMUSG00000092341	Malat1	0.579798	1.15856e-12	3.37493e-10	UP		ENSMUSG00000026604	Ptpn14	-0.43718	0.00458203	0.168583	DOWN		ENSMUSG00000051396	Gm45902	-0.628465	0.000217881	0.0072306	DOWN
ENSMUSG00000112763	Gm34304	0.578726	0.00423967	0.118512	UP		ENSMUSG00000031872	Bean1	-0.436741	0.000169893	0.0182338	DOWN		ENSMUSG00000070056	Mfhas1	-0.627206	1.59196e-19	2.4537e-16	DOWN
ENSMUSG00000003541	Ier3	0.574184	0.000669953	0.0304204	UP		ENSMUSG00000019916	P4ha1	-0.436737	2.83836e-07	0.000148578	DOWN		ENSMUSG00000023905	Tnfrsf12a	-0.627044	0.00499123	0.0832677	DOWN
ENSMUSG00000028438	Kif24	0.572353	0.00998388	0.207559	UP		ENSMUSG00000028358	Zfp618	-0.434138	0.00618839	0.201157	DOWN		ENSMUSG00000033713	Foxn3	-0.62545	2.80736e-11	6.94989e-09	DOWN
ENSMUSG00000040212	Emp3	0.570479	0.0187694	0.303649	UP		ENSMUSG00000040511	Pvr	-0.433909	0.000265776	0.0250375	DOWN		ENSMUSG00000034832	Tet3	-0.625252	7.35077e-17	6.37301e-14	DOWN
ENSMUSG00000106099	Gm42664	0.570457	0.0222445	0.335147	UP		ENSMUSG00000026826	Nr4a2	-0.433829	0.0032207	0.136835	DOWN		ENSMUSG00000059742	Kcnh7	-0.62271	4.03443e-05	0.00180095	DOWN
ENSMUSG00000107230	Gm19265	0.567438	0.0220128	0.333563	UP		ENSMUSG00000094410	ENSMUSG00000094410	-0.433139	1.67915e-05	0.00327491	DOWN		ENSMUSG00000034936	Arl4d	-0.622394	0.00234444	0.0472589	DOWN
ENSMUSG00000062563	Cys1	0.566908	5.5225e-08	8.34951e-06	UP		ENSMUSG00000015312	Gadd45b	-0.432289	1.19152e-05	0.0026132	DOWN		ENSMUSG00000110540	Gm45743	-0.621838	0.0277427	0.276764	DOWN
ENSMUSG00000029217	Tec	0.563977	0.00516042	0.133056	UP		ENSMUSG00000002771	Grin2d	-0.430077	2.03068e-05	0.0037187	DOWN		ENSMUSG00000022102	Dok2	-0.621662	0.0403885	0.351978	DOWN
ENSMUSG00000033222	Ttf2	0.563523	0.00661375	0.15656	UP		ENSMUSG00000029055	Plch2	-0.429998	0.00199276	0.0995804	DOWN		ENSMUSG00000090873	Gm17112	-0.620728	0.00123732	0.0285826	DOWN
ENSMUSG00000047963	Stbd1	0.5634	0.0230495	0.342697	UP		ENSMUSG00000029755	Dlx5	-0.428776	0.0139995	0.318639	DOWN		ENSMUSG00000049511	Htr1b	-0.62036	0.00263847	0.0516952	DOWN
ENSMUSG00000024521	Pmaip1	0.561685	0.00115962	0.0465585	UP		ENSMUSG00000041229	Phf8	-0.428072	3.00966e-11	7.95224e-08	DOWN		ENSMUSG00000071757	Zhx2	-0.618986	1.45845e-10	3.10058e-08	DOWN
ENSMUSG00000027577	Chrna4	0.559776	0.0313472	0.41013	UP		ENSMUSG00000033705	Stard9	-0.427837	0.000853966	0.0563424	DOWN		ENSMUSG00000020140	Lgr5	-0.618532	0.0306238	0.295372	DOWN
ENSMUSG00000028864	Hgf	0.558	0.000131994	0.00852613	UP		ENSMUSG00000031980	Agt	-0.426872	0.00741436	0.222981	DOWN		ENSMUSG00000094410	ENSMUSG00000094410	-0.617622	1.05312e-09	1.87892e-07	DOWN
ENSMUSG00000045672	Col27a1	0.557502	5.25142e-05	0.00389553	UP		ENSMUSG00000033594	Spata2l	-0.425348	5.35338e-08	3.6672e-05	DOWN		ENSMUSG00000031273	Col4a6	-0.617109	0.0251351	0.258848	DOWN
ENSMUSG00000030559	Rab38	0.557236	0.0422552	0.480651	UP		ENSMUSG00000024376	Epb41l4a	-0.425303	0.00898422	0.247201	DOWN		ENSMUSG00000001128	Cfp	-0.615272	1.56989e-06	0.000112109	DOWN
ENSMUSG00000030847	Bag3	0.55715	2.49137e-06	0.000277031	UP		ENSMUSG00000025384	Faap100	-0.425059	1.28202e-05	0.00271509	DOWN		ENSMUSG00000082776	Gm7061	-0.614809	0.0115483	0.152215	DOWN
ENSMUSG00000003271	Sult2b1	0.556885	2.03918e-07	2.82164e-05	UP		ENSMUSG00000054517	Trim65	-0.425	0.00244386	0.113285	DOWN		ENSMUSG00000102493	Gm8010	-0.61187	0.0145866	0.178909	DOWN
ENSMUSG00000032172	Olfm2	0.554945	0.000245767	0.0141155	UP		ENSMUSG00000032609	Klhdc8b	-0.424681	0.000350375	0.0309082	DOWN		ENSMUSG00000060716	Plekhh1	-0.61174	0.00539334	0.0883095	DOWN
ENSMUSG00000009687	Fxyd5	0.554665	0.000200355	0.0119282	UP		ENSMUSG00000106928	Gm43860	-0.424661	0.0233244	0.416008	DOWN		ENSMUSG00000041757	Plekha6	-0.609439	1.99484e-09	3.21766e-07	DOWN
ENSMUSG00000084241	Gm13416	0.554595	0.00717692	0.164965	UP		ENSMUSG00000073805	Insyn2a	-0.424209	0.00258963	0.11751	DOWN		ENSMUSG00000040734	Ppp1r13l	-0.606136	3.78258e-05	0.00171474	DOWN
ENSMUSG00000038048	Cntnap5c	0.554373	6.10269e-05	0.00444383	UP		ENSMUSG00000031847	1700030J22Rik	-0.424081	0.000745217	0.0518819	DOWN		ENSMUSG00000048285	Frmd6	-0.603892	1.32119e-12	4.52525e-10	DOWN
ENSMUSG00000055775	Myh8	0.55431	0.00775828	0.173779	UP		ENSMUSG00000004952	Rasa4	-0.424078	0.0245798	0.425275	DOWN		ENSMUSG00000020527	Myo19	-0.601543	7.03009e-07	5.65332e-05	DOWN
ENSMUSG00000041144	Dnah7b	0.554038	0.00380561	0.110614	UP		ENSMUSG00000028680	Plk3	-0.423911	0.00741257	0.222981	DOWN		ENSMUSG00000069833	Ahnak	-0.600205	1.79405e-09	2.92784e-07	DOWN
ENSMUSG00000044726	Erich5	0.55368	0.000291766	0.0161087	UP		ENSMUSG00000016028	Celsr1	-0.420658	0.0253393	0.431482	DOWN		ENSMUSG00000087026	A230103J11Rik	-0.599252	0.0231044	0.244097	DOWN
ENSMUSG00000026837	Col5a1	0.553324	0.00511088	0.132455	UP		ENSMUSG00000034413	Neurl1b	-0.419362	4.19488e-06	0.0011998	DOWN		ENSMUSG00000029822	Osbpl3	-0.599241	0.00313109	0.0587934	DOWN
ENSMUSG00000024114	Prss41	0.551105	0.00275055	0.0886071	UP		ENSMUSG00000031770	Herpud1	-0.418352	2.90145e-06	0.000889462	DOWN		ENSMUSG00000025981	Coq10b	-0.598975	1.58559e-07	1.51689e-05	DOWN
ENSMUSG00000025408	Ddit3	0.550163	1.38271e-08	2.31092e-06	UP		ENSMUSG00000041075	Fzd7	-0.41766	0.00437678	0.163926	DOWN		ENSMUSG00000018401	Mtmr4	-0.597336	3.87992e-21	9.36023e-18	DOWN
ENSMUSG00000048540	Nhlh2	0.549498	0.0133975	0.249453	UP		ENSMUSG00000049336	Tenm2	-0.416831	0.000300708	0.0274883	DOWN		ENSMUSG00000027175	Tcp11l1	-0.597206	9.02916e-10	1.63726e-07	DOWN
ENSMUSG00000078853	Igtp	0.549195	0.0231964	0.344327	UP		ENSMUSG00000028033	Kcnq5	-0.416561	0.00472113	0.171185	DOWN		ENSMUSG00000042744	Hectd4	-0.596959	6.9362e-20	1.16627e-16	DOWN
ENSMUSG00000115518	Gm10791	0.548715	0.0123176	0.237397	UP		ENSMUSG00000025789	St8sia2	-0.415805	0.0261383	0.439679	DOWN		ENSMUSG00000021451	Sema4d	-0.59648	1.12837e-20	2.23607e-17	DOWN
ENSMUSG00000073647	Gm10557	0.545851	3.50881e-06	0.000378045	UP		ENSMUSG00000097657	Gm7389	-0.415515	0.0457866	0.58032	DOWN		ENSMUSG00000054594	Oscar	-0.595433	0.00746539	0.112574	DOWN
ENSMUSG00000096936	Gm3510	0.544187	0.0376905	0.450935	UP		ENSMUSG00000033618	Map3k13	-0.414643	2.30587e-08	1.85428e-05	DOWN		ENSMUSG00000035279	Ssc5d	-0.595372	0.0101852	0.139992	DOWN
ENSMUSG00000046321	Hs3st2	0.540549	0.0338498	0.425737	UP		ENSMUSG00000018401	Mtmr4	-0.414626	4.95275e-11	1.19484e-07	DOWN		ENSMUSG00000012296	Tjap1	-0.594898	6.03699e-09	8.43764e-07	DOWN
ENSMUSG00000048915	Efna5	0.539918	0.0136582	0.251862	UP		ENSMUSG00000030089	Slc41a3	-0.414538	0.01284	0.302657	DOWN		ENSMUSG00000023232	Serinc2	-0.594138	0.000420841	0.012169	DOWN
ENSMUSG00000007670	Khsrp	0.539886	2.17808e-26	1.75152e-23	UP		ENSMUSG00000052684	Jun	-0.414419	0.0024234	0.112525	DOWN		ENSMUSG00000001552	Jup	-0.59398	8.93982e-07	6.96691e-05	DOWN
ENSMUSG00000032243	Itga11	0.539153	0.0015013	0.0567269	UP		ENSMUSG00000063919	Srrm4	-0.41422	7.02256e-08	4.75196e-05	DOWN		ENSMUSG00000036192	Rorb	-0.593593	0.00034148	0.0103145	DOWN
ENSMUSG00000068151	A230006K03Rik	0.537115	0.00434078	0.120308	UP		ENSMUSG00000061393	Acvr2b	-0.413172	0.0158981	0.34218	DOWN		ENSMUSG00000037580	Gch1	-0.592516	0.0289072	0.284191	DOWN
ENSMUSG00000095193	Gm20939	0.536666	0.0152277	0.269935	UP		ENSMUSG00000050619	Zscan29	-0.412326	0.00108314	0.066044	DOWN		ENSMUSG00000024014	Pim1	-0.592153	0.00926511	0.13118	DOWN
ENSMUSG00000048826	Dact2	0.535101	1.66534e-07	2.32757e-05	UP		ENSMUSG00000016624	Phf21b	-0.411946	0.0101278	0.265326	DOWN		ENSMUSG00000031026	Trim66	-0.590423	0.00966489	0.135048	DOWN
ENSMUSG00000047228	A2ml1	0.533008	0.00122605	0.0485815	UP		ENSMUSG00000009418	Nav1	-0.411124	3.29477e-09	4.57043e-06	DOWN		ENSMUSG00000053475	Tnfaip6	-0.589943	0.0223016	0.238246	DOWN
ENSMUSG00000033713	Foxn3	0.532471	1.35112e-08	2.2718e-06	UP		ENSMUSG00000060206	Zfp462	-0.410945	8.13838e-06	0.00195487	DOWN		ENSMUSG00000022723	Crybg3	-0.58977	0.000231375	0.00756529	DOWN
ENSMUSG00000010461	Eya4	0.531982	0.000350261	0.0184699	UP		ENSMUSG00000048109	Rbm15	-0.410355	5.1553e-05	0.00766896	DOWN		ENSMUSG00000020941	Map3k14	-0.589445	0.000152946	0.00540543	DOWN
ENSMUSG00000117187	Gm4708	0.53176	0.0126967	0.240955	UP		ENSMUSG00000063275	Hacd1	-0.410195	0.00429036	0.162387	DOWN		ENSMUSG00000022269	Marchf11	-0.588551	0.000462154	0.0130701	DOWN
ENSMUSG00000063889	Crem	0.53082	4.8828e-06	0.000504529	UP		ENSMUSG00000038402	Foxf2	-0.409469	0.0107848	0.274036	DOWN		ENSMUSG00000038894	Irs2	-0.587663	9.60594e-18	1.00567e-14	DOWN
ENSMUSG00000078784	Rbis	0.530782	8.7318e-15	3.16668e-12	UP		ENSMUSG00000113328	Gm47260	-0.408484	0.0112133	0.280392	DOWN		ENSMUSG00000028664	Ephb2	-0.58742	1.35296e-11	3.57484e-09	DOWN
ENSMUSG00000020288	Ahsa2	0.528381	2.19247e-09	4.37626e-07	UP		ENSMUSG00000058392	Rrp1b	-0.40654	0.000124638	0.0145289	DOWN		ENSMUSG00000117548	Gm41662	-0.586852	0.0196946	0.219172	DOWN
ENSMUSG00000017830	Dhx58	0.527762	0.0451891	0.497699	UP		ENSMUSG00000074480	Mex3a	-0.405797	0.00880426	0.244996	DOWN		ENSMUSG00000038860	Garnl3	-0.586507	0.00360305	0.0656326	DOWN
ENSMUSG00000049553	Polr1a	0.526235	1.38464e-12	3.91988e-10	UP		ENSMUSG00000066129	Kndc1	-0.405511	5.77049e-06	0.0015468	DOWN		ENSMUSG00000070576	Mn1	-0.585385	8.91795e-12	2.49914e-09	DOWN
ENSMUSG00000045509	Gpr150	0.526114	0.00871195	0.189346	UP		ENSMUSG00000006586	Runx1t1	-0.405402	7.4465e-05	0.0100045	DOWN		ENSMUSG00000095334	Gm21984	-0.58221	0.0447654	0.374364	DOWN
ENSMUSG00000030208	Emp1	0.525461	0.00483698	0.128099	UP		ENSMUSG00000071379	Hpcal1	-0.404877	0.0410867	0.553613	DOWN		ENSMUSG00000074170	Plekhf1	-0.581317	0.00796547	0.117579	DOWN
ENSMUSG00000068522	Aard	0.525365	0.00624071	0.150099	UP		ENSMUSG00000019832	Rab32	-0.404341	0.0438255	0.571614	DOWN		ENSMUSG00000061393	Acvr2b	-0.581303	0.000758413	0.0195005	DOWN
ENSMUSG00000080893	Ndufa12-ps	0.524879	0.00138121	0.0532957	UP		ENSMUSG00000032221	Mns1	-0.404158	0.0269348	0.446795	DOWN		ENSMUSG00000019734	Tmc4	-0.581012	0.0301138	0.292064	DOWN
ENSMUSG00000020932	Gfap	0.524131	0.0008852	0.037899	UP		ENSMUSG00000037466	Tedc1	-0.403575	0.0443289	0.57376	DOWN		ENSMUSG00000036617	Etl4	-0.58021	1.04728e-06	7.89541e-05	DOWN
ENSMUSG00000023046	Igfbp6	0.523576	0.0165714	0.282302	UP		ENSMUSG00000020674	Pxdn	-0.403086	4.77034e-05	0.00727175	DOWN		ENSMUSG00000020846	Rflnb	-0.578647	0.00023922	0.00777143	DOWN
ENSMUSG00000036928	Stag3	0.521787	0.0390885	0.46014	UP		ENSMUSG00000044548	Dact1	-0.403048	0.0112793	0.28164	DOWN		ENSMUSG00000019850	Tnfaip3	-0.578636	2.23908e-05	0.00110731	DOWN
ENSMUSG00000075020	Mir670hg	0.52144	0.00538519	0.136817	UP		ENSMUSG00000027510	Rbm38	-0.402246	0.0247944	0.427029	DOWN		ENSMUSG00000052135	Foxo6	-0.578604	0.000515849	0.0143401	DOWN
ENSMUSG00000105802	Gm43012	0.519983	0.0335558	0.424415	UP		ENSMUSG00000042650	Alkbh5	-0.402123	6.44344e-14	3.97252e-10	DOWN		ENSMUSG00000052557	Gan	-0.578349	3.93414e-10	7.63265e-08	DOWN
ENSMUSG00000018199	Ro60	0.518927	5.82693e-23	3.80375e-20	UP		ENSMUSG00000031217	Efnb1	-0.402082	0.00049203	0.0394265	DOWN		ENSMUSG00000042328	Hps4	-0.577812	4.54074e-14	2.2101e-11	DOWN
ENSMUSG00000024079	Eif2ak2	0.518658	0.00123127	0.0486608	UP		ENSMUSG00000036698	Ago2	-0.402007	8.55755e-08	5.52363e-05	DOWN		ENSMUSG00000015312	Gadd45b	-0.577524	5.84325e-09	8.19276e-07	DOWN
ENSMUSG00000018648	Dusp14	0.515706	4.02509e-05	0.00315008	UP		ENSMUSG00000022375	Lrrc6	-0.401962	0.00865332	0.242743	DOWN		ENSMUSG00000063535	Zfp773	-0.576677	0.000544261	0.0149799	DOWN
ENSMUSG00000064370	mt-Cytb	0.515012	0.0238837	0.350406	UP		ENSMUSG00000004947	Dtx2	-0.401481	0.000412999	0.0350398	DOWN		ENSMUSG00000036959	Bcorl1	-0.576282	8.57483e-13	2.9924e-10	DOWN
ENSMUSG00000020962	Gtf2a1	0.513579	1.10122e-13	3.5733e-11	UP		ENSMUSG00000020205	Phlda1	-0.400547	0.000543468	0.0423531	DOWN		ENSMUSG00000015202	Cnksr3	-0.575555	0.00257503	0.0507544	DOWN
ENSMUSG00000000753	Serpinf1	0.511116	2.75063e-06	0.000304639	UP		ENSMUSG00000059327	Eda	-0.400297	0.00109181	0.066427	DOWN		ENSMUSG00000020721	Helz	-0.575335	6.2799e-17	5.62021e-14	DOWN
ENSMUSG00000026678	Rgs5	0.51021	2.91987e-09	5.62552e-07	UP		ENSMUSG00000017466	Timp2	-0.399393	0.00389256	0.152533	DOWN		ENSMUSG00000022443	Myh9	-0.574278	1.01089e-19	1.6026e-16	DOWN
ENSMUSG00000038963	Slco4a1	0.509486	0.0203478	0.318297	UP		ENSMUSG00000063382	Bcl9l	-0.398484	4.53163e-10	8.38155e-07	DOWN		ENSMUSG00000116641	Gm41505	-0.573507	0.0013156	0.0299911	DOWN
ENSMUSG00000028527	Ak4	0.507432	0.000226268	0.0131898	UP		ENSMUSG00000063535	Zfp773	-0.397962	0.0158624	0.342028	DOWN		ENSMUSG00000026313	Hdac4	-0.572843	2.58604e-16	1.96564e-13	DOWN
ENSMUSG00000037892	Pcdh18	0.50679	0.0171124	0.286491	UP		ENSMUSG00000043833	2900005J15Rik	-0.397675	0.0349413	0.51228	DOWN		ENSMUSG00000024613	Tcof1	-0.572684	1.84625e-14	9.92275e-12	DOWN
ENSMUSG00000031375	Bgn	0.505978	0.00147205	0.0558684	UP		ENSMUSG00000027849	Syt6	-0.397573	0.0288272	0.461493	DOWN		ENSMUSG00000026740	Dnajc1	-0.571197	9.34314e-13	3.24014e-10	DOWN
ENSMUSG00000082776	Gm7061	0.505599	0.0361579	0.442304	UP		ENSMUSG00000034101	Ctnnd1	-0.395744	0.00204593	0.101406	DOWN		ENSMUSG00000054855	Rnd1	-0.57013	0.00217147	0.0447081	DOWN
ENSMUSG00000040693	Slco4c1	0.505396	0.00258872	0.084894	UP		ENSMUSG00000048285	Frmd6	-0.394644	3.11344e-06	0.000938888	DOWN		ENSMUSG00000079470	Utp14b	-0.56962	0.000372514	0.0110533	DOWN
ENSMUSG00000087200	Lrp8os3	0.503643	0.0342118	0.428416	UP		ENSMUSG00000042608	Stk40	-0.394345	1.85383e-06	0.000672311	DOWN		ENSMUSG00000058248	Kcnh1	-0.568424	8.66123e-12	2.45197e-09	DOWN
ENSMUSG00000087141	Plcxd2	0.502963	0.00367963	0.107815	UP		ENSMUSG00000042215	Bag2	-0.393937	0.00288686	0.126427	DOWN		ENSMUSG00000048562	Sp8	-0.568354	0.016148	0.191612	DOWN
ENSMUSG00000048191	ENSMUSG00000048191	0.500952	0.0212238	0.326579	UP		ENSMUSG00000030321	Efcab12	-0.392503	0.0299549	0.47112	DOWN		ENSMUSG00000055452	Gm7353	-0.567994	0.000891653	0.0221167	DOWN
ENSMUSG00000042515	Pwwp3b	0.500446	0.000780289	0.0343074	UP		ENSMUSG00000032280	Tle3	-0.392204	1.30153e-07	7.93602e-05	DOWN		ENSMUSG00000050592	Fam78a	-0.567298	0.00010795	0.00410543	DOWN
ENSMUSG00000001774	Chordc1	0.499709	1.66564e-09	3.3854e-07	UP		ENSMUSG00000000811	Txnrd3	-0.391175	0.00906158	0.247756	DOWN		ENSMUSG00000030677	Kif22	-0.567116	0.0013667	0.0309526	DOWN
ENSMUSG00000034422	Parp14	0.497456	0.0357259	0.439483	UP		ENSMUSG00000041423	Paqr6	-0.391165	0.00321688	0.136778	DOWN		ENSMUSG00000045319	Proser2	-0.567008	0.0130132	0.165194	DOWN
ENSMUSG00000058656	Samd12	0.497293	1.09559e-08	1.87627e-06	UP		ENSMUSG00000048546	Tob2	-0.390534	0.00021377	0.0215271	DOWN		ENSMUSG00000009418	Nav1	-0.566213	4.63056e-16	3.38074e-13	DOWN
ENSMUSG00000031337	Mtm1	0.497217	1.2389e-06	0.000148153	UP		ENSMUSG00000028391	Wdr31	-0.390217	0.0116919	0.28623	DOWN		ENSMUSG00000023805	Synj2	-0.566059	6.39302e-12	1.89695e-09	DOWN
ENSMUSG00000048307	Ankrd46	0.495373	7.90239e-19	3.915e-16	UP		ENSMUSG00000034926	Dhcr24	-0.390042	2.33057e-06	0.000798248	DOWN		ENSMUSG00000033960	Jcad	-0.565806	6.29994e-06	0.000377499	DOWN
ENSMUSG00000026158	Ogfrl1	0.493963	7.00349e-06	0.000693934	UP		ENSMUSG00000071757	Zhx2	-0.388733	5.13464e-05	0.00766485	DOWN		ENSMUSG00000032394	Igdcc3	-0.565647	0.00458156	0.078162	DOWN
ENSMUSG00000028270	Gbp2	0.493355	0.0236796	0.34824	UP		ENSMUSG00000017418	Arl5b	-0.388413	6.48557e-06	0.00164322	DOWN		ENSMUSG00000022441	Efcab6	-0.564865	0.00405947	0.0716209	DOWN
ENSMUSG00000027188	Pamr1	0.493063	0.0472824	0.509726	UP		ENSMUSG00000050954	Zfp169	-0.388057	0.00174545	0.0920219	DOWN		ENSMUSG00000050619	Zscan29	-0.563299	9.0516e-06	0.000512496	DOWN
ENSMUSG00000019789	Hey2	0.490358	0.0100675	0.208458	UP		ENSMUSG00000003812	Dnase2a	-0.388032	0.00847866	0.240396	DOWN		ENSMUSG00000022462	Slc38a2	-0.563173	1.57724e-08	2.02116e-06	DOWN
ENSMUSG00000042846	Lrrtm3	0.489656	0.0198765	0.313697	UP		ENSMUSG00000078235	Fam43b	-0.386643	1.58907e-06	0.000612312	DOWN		ENSMUSG00000113753	Gm5791	-0.562878	0.0260395	0.265363	DOWN
ENSMUSG00000027469	Tpx2	0.488883	0.00965553	0.203092	UP		ENSMUSG00000037169	Mycn	-0.385106	0.000809047	0.0546538	DOWN		ENSMUSG00000032352	Lrrc1	-0.561024	8.92545e-07	6.96549e-05	DOWN
ENSMUSG00000107201	5930420M18Rik	0.48748	0.0442937	0.492169	UP		ENSMUSG00000028527	Ak4	-0.384118	0.00518064	0.181519	DOWN		ENSMUSG00000054720	Lrrc8c	-0.560924	4.97525e-12	1.50033e-09	DOWN
ENSMUSG00000037370	Enpp1	0.487211	0.00877282	0.190296	UP		ENSMUSG00000063626	Unc5d	-0.384011	0.0185024	0.368923	DOWN		ENSMUSG00000053560	Ier2	-0.560505	0.00243429	0.048692	DOWN
ENSMUSG00000049526	Tmem202	0.485743	0.0471227	0.508894	UP		ENSMUSG00000003541	Ier3	-0.383398	0.0221025	0.404706	DOWN		ENSMUSG00000007682	Dio2	-0.559972	3.83763e-08	4.47349e-06	DOWN
ENSMUSG00000045679	Pqlc3	0.48529	0.00619007	0.149052	UP		ENSMUSG00000040721	Zfhx2	-0.383255	3.30157e-08	2.44259e-05	DOWN		ENSMUSG00000102312	Pcdha3	-0.558021	0.00226945	0.046279	DOWN
ENSMUSG00000113852	Gm48062	0.484925	0.000542954	0.0256617	UP		ENSMUSG00000014498	Ankrd52	-0.383095	3.94983e-10	7.55739e-07	DOWN		ENSMUSG00000027716	Trpc3	-0.556687	0.0121587	0.157755	DOWN
ENSMUSG00000032501	Trib1	0.484831	0.00499381	0.130642	UP		ENSMUSG00000037035	Inhbb	-0.382964	0.00755851	0.22512	DOWN		ENSMUSG00000026773	Pfkfb3	-0.555532	5.82519e-11	1.34117e-08	DOWN
ENSMUSG00000105230	Gm42433	0.484163	5.44035e-05	0.00401421	UP		ENSMUSG00000058886	Deaf1	-0.381259	4.48746e-09	5.94128e-06	DOWN		ENSMUSG00000032890	Rims3	-0.554658	0.0481836	0.392133	DOWN
ENSMUSG00000038736	Nudcd1	0.483913	2.362e-09	4.64753e-07	UP		ENSMUSG00000103092	Pcdha5	-0.380811	0.0174225	0.357781	DOWN		ENSMUSG00000001029	Icam2	-0.554292	0.00520121	0.0858672	DOWN
ENSMUSG00000073888	Ccl27a	0.482598	4.81923e-07	6.1614e-05	UP		ENSMUSG00000061578	Ksr2	-0.380741	2.75858e-08	2.15585e-05	DOWN		ENSMUSG00000027843	Ptpn22	-0.552874	0.0203838	0.224234	DOWN
ENSMUSG00000020037	Rfx4	0.482214	2.77993e-05	0.00228518	UP		ENSMUSG00000022262	Dnah5	-0.38068	0.00928496	0.251437	DOWN		ENSMUSG00000098589	ENSMUSG00000098589	-0.551796	0.0275921	0.275857	DOWN
ENSMUSG00000029910	Mad2l1	0.481457	4.20362e-05	0.00325309	UP		ENSMUSG00000000794	Kcnn3	-0.380457	0.000109502	0.0132662	DOWN		ENSMUSG00000107068	Gm42742	-0.550791	0.042555	0.363369	DOWN
ENSMUSG00000104861	3110039M20Rik	0.481189	0.0126876	0.240955	UP		ENSMUSG00000052920	Prkg1	-0.379253	0.00197752	0.0993	DOWN		ENSMUSG00000030110	Ret	-0.549795	0.0319152	0.302301	DOWN
ENSMUSG00000037112	Sik2	0.479933	4.12e-06	0.000432148	UP		ENSMUSG00000091002	Tcerg1l	-0.378808	0.0247542	0.426829	DOWN		ENSMUSG00000018604	Tbx3	-0.549203	0.0298625	0.290321	DOWN
ENSMUSG00000020205	Phlda1	0.479254	3.77623e-05	0.00297208	UP		ENSMUSG00000055761	Nkain3	-0.378181	0.0387945	0.537878	DOWN		ENSMUSG00000006586	Runx1t1	-0.54871	9.31477e-08	9.55358e-06	DOWN
ENSMUSG00000024691	Fam111a	0.479157	0.00637963	0.152652	UP		ENSMUSG00000090873	Gm17112	-0.378103	0.0455199	0.579602	DOWN		ENSMUSG00000035226	Rims4	-0.548342	4.52191e-06	0.00028003	DOWN
ENSMUSG00000030022	Adamts9	0.478652	0.000666098	0.0302949	UP		ENSMUSG00000041000	Trim62	-0.377918	0.000527575	0.0415817	DOWN		ENSMUSG00000056962	Jmjd6	-0.547932	1.40065e-18	1.80739e-15	DOWN
ENSMUSG00000016087	Fli1	0.478513	0.000740277	0.032953	UP		ENSMUSG00000036422	Pcdh8	-0.37788	0.000942376	0.0601985	DOWN		ENSMUSG00000030302	Atp2b2	-0.547822	1.62662e-07	1.55346e-05	DOWN
ENSMUSG00000081185	Gm4852	0.4777	0.0266466	0.374125	UP		ENSMUSG00000028893	Sesn2	-0.377708	0.000480962	0.0389025	DOWN		ENSMUSG00000031872	Bean1	-0.547699	2.71714e-06	0.000179697	DOWN
ENSMUSG00000026395	Ptprc	0.476937	0.00540604	0.137085	UP		ENSMUSG00000033871	Ppargc1b	-0.377231	0.0191215	0.374836	DOWN		ENSMUSG00000070436	Serpinh1	-0.547475	1.22686e-05	0.000665442	DOWN
ENSMUSG00000033998	Kcnk1	0.476459	3.91848e-10	8.56002e-08	UP		ENSMUSG00000027947	Il6ra	-0.376877	0.00535403	0.183922	DOWN		ENSMUSG00000083027	Gm13140	-0.546968	0.034197	0.316988	DOWN
ENSMUSG00000037686	Aspg	0.47645	0.00782752	0.174779	UP		ENSMUSG00000038319	Kcnh2	-0.376633	0.000984488	0.0621649	DOWN		ENSMUSG00000106651	Gm42608	-0.546677	0.0076033	0.113961	DOWN
ENSMUSG00000032478	Nme6	0.475797	0.00963233	0.202874	UP		ENSMUSG00000089774	Slc5a3	-0.376537	0.0011635	0.0694184	DOWN		ENSMUSG00000063972	Nr6a1	-0.545222	1.87024e-06	0.000130206	DOWN
ENSMUSG00000023905	Tnfrsf12a	0.475404	0.03246	0.418435	UP		ENSMUSG00000028967	Errfi1	-0.376235	0.000123213	0.0144109	DOWN		ENSMUSG00000039117	Taf4	-0.544962	5.62858e-13	2.08209e-10	DOWN
ENSMUSG00000032006	Pdgfd	0.475393	0.00963784	0.202874	UP		ENSMUSG00000075600	Zc3h3	-0.375701	0.00123622	0.0720529	DOWN		ENSMUSG00000018727	Cpsf4l	-0.543261	0.0224854	0.239257	DOWN
ENSMUSG00000045730	Adrb2	0.475339	0.0371879	0.448318	UP		ENSMUSG00000032531	Amotl2	-0.374866	8.09026e-05	0.0105507	DOWN		ENSMUSG00000034101	Ctnnd1	-0.542639	2.65251e-05	0.00127428	DOWN
ENSMUSG00000035021	Baz1a	0.474901	0.0159439	0.276458	UP		ENSMUSG00000046574	Prr12	-0.374669	1.01609e-08	1.04302e-05	DOWN		ENSMUSG00000033542	Arhgef5	-0.541664	0.0145978	0.179	DOWN
ENSMUSG00000041429	Nthl1	0.474518	0.00233123	0.0787409	UP		ENSMUSG00000033792	Atp7a	-0.374409	0.00862379	0.242441	DOWN		ENSMUSG00000039813	Tbc1d2	-0.541063	0.0031558	0.0591773	DOWN
ENSMUSG00000060019	Gm10073	0.474268	3.32227e-08	5.22806e-06	UP		ENSMUSG00000050390	C77080	-0.373866	0.000337476	0.0301053	DOWN		ENSMUSG00000027580	Helz2	-0.54076	0.000635456	0.0168867	DOWN
ENSMUSG00000073423	Zfp414	0.473051	2.60474e-07	3.54239e-05	UP		ENSMUSG00000032515	Csrnp1	-0.372796	0.00768739	0.226481	DOWN		ENSMUSG00000020387	Jade2	-0.540689	5.72932e-21	1.32459e-17	DOWN
ENSMUSG00000050244	Heatr1	0.47295	1.03975e-10	2.37417e-08	UP		ENSMUSG00000037465	Klf10	-0.372742	2.48585e-05	0.00441136	DOWN		ENSMUSG00000021318	Gli3	-0.540572	1.0573e-05	0.000586076	DOWN
ENSMUSG00000024580	Grpel2	0.472726	7.47195e-13	2.26555e-10	UP		ENSMUSG00000060924	Csmd1	-0.371134	8.11033e-06	0.00195487	DOWN		ENSMUSG00000038970	Lmtk2	-0.539229	5.31448e-14	2.48227e-11	DOWN
ENSMUSG00000012819	Cdh23	0.471714	0.0208363	0.322495	UP		ENSMUSG00000029673	Auts2	-0.370635	7.92923e-05	0.0104356	DOWN		ENSMUSG00000031561	Tenm3	-0.538741	1.32705e-08	1.7285e-06	DOWN
ENSMUSG00000029307	Dmp1	0.467893	0.00361816	0.106504	UP		ENSMUSG00000024565	Sall3	-0.37036	0.00348142	0.142144	DOWN		ENSMUSG00000102496	Gm36989	-0.53806	0.0299439	0.290828	DOWN
ENSMUSG00000080932	Gm10224	0.467054	0.0467684	0.506577	UP		ENSMUSG00000030847	Bag3	-0.370306	0.00165405	0.0890785	DOWN		ENSMUSG00000063919	Srrm4	-0.536897	3.28527e-12	1.05982e-09	DOWN
ENSMUSG00000031433	Rbm41	0.46493	0.000186012	0.0112432	UP		ENSMUSG00000018654	Ikzf1	-0.370169	0.0139197	0.317975	DOWN		ENSMUSG00000073418	C4b	-0.536402	0.00704225	0.107705	DOWN
ENSMUSG00000051037	Zfp455	0.46443	0.00770209	0.172743	UP		ENSMUSG00000049516	Spty2d1	-0.369923	8.56114e-08	5.52363e-05	DOWN		ENSMUSG00000060206	Zfp462	-0.535435	6.6847e-09	9.27284e-07	DOWN
ENSMUSG00000033777	Tlr13	0.463181	0.0107332	0.217276	UP		ENSMUSG00000048696	Mex3d	-0.369607	0.000100738	0.0123665	DOWN		ENSMUSG00000036052	Dnajb5	-0.534608	2.13254e-15	1.40867e-12	DOWN
ENSMUSG00000058715	Fcer1g	0.462732	0.00104138	0.0429384	UP		ENSMUSG00000053286	Trmt1l	-0.369352	2.70353e-06	0.00085734	DOWN		ENSMUSG00000078651	Aoc2	-0.534302	0.000121842	0.00450411	DOWN
ENSMUSG00000020634	Ubxn2a	0.462371	1.99932e-08	3.24374e-06	UP		ENSMUSG00000060671	Atp8b2	-0.368994	5.20457e-10	9.31568e-07	DOWN		ENSMUSG00000092300	Cdk3	-0.532897	0.0166463	0.195814	DOWN
ENSMUSG00000029798	Herc6	0.46152	0.030318	0.402483	UP		ENSMUSG00000118125	Gm50387	-0.368845	0.005333	0.183858	DOWN		ENSMUSG00000024274	Zscan30	-0.53239	0.00158866	0.0347322	DOWN
ENSMUSG00000030785	Cox6a2	0.460644	0.013973	0.255915	UP		ENSMUSG00000104814	Gm42979	-0.36817	0.0167007	0.351146	DOWN		ENSMUSG00000038056	Kmt2c	-0.530575	1.67855e-17	1.62646e-14	DOWN
ENSMUSG00000032041	Tirap	0.460594	0.00414261	0.116859	UP		ENSMUSG00000020941	Map3k14	-0.368105	0.0167613	0.351887	DOWN		ENSMUSG00000022075	Rhobtb2	-0.530112	1.40849e-09	2.37546e-07	DOWN
ENSMUSG00000075334	Rprm	0.459509	0.00463127	0.125171	UP		ENSMUSG00000028995	Fam126a	-0.368025	1.84212e-05	0.00350047	DOWN		ENSMUSG00000031150	Ccdc120	-0.529592	1.91139e-07	1.7765e-05	DOWN
ENSMUSG00000022462	Slc38a2	0.458393	4.08228e-06	0.000430305	UP		ENSMUSG00000020385	Clk4	-0.367347	2.58998e-09	3.99195e-06	DOWN		ENSMUSG00000031822	Gse1	-0.529536	1.30291e-07	1.26611e-05	DOWN
ENSMUSG00000051920	Rspo2	0.458124	0.0286719	0.390041	UP		ENSMUSG00000039501	Znfx1	-0.367319	8.10779e-05	0.0105507	DOWN		ENSMUSG00000014498	Ankrd52	-0.529513	7.06839e-18	7.61093e-15	DOWN
ENSMUSG00000008435	Rdh13	0.457029	1.46055e-10	3.29436e-08	UP		ENSMUSG00000063972	Nr6a1	-0.367132	0.00121193	0.07116	DOWN		ENSMUSG00000026519	Tmem63a	-0.529478	0.00894243	0.12795	DOWN
ENSMUSG00000024228	Nudt12	0.457015	0.000914054	0.0389241	UP		ENSMUSG00000079487	Med12	-0.367036	0.000100026	0.0123063	DOWN		ENSMUSG00000040420	Cdh18	-0.528856	0.00763357	0.114322	DOWN
ENSMUSG00000079297	Gm2223	0.456688	0.00855368	0.18649	UP		ENSMUSG00000034300	Fam53c	-0.366322	8.26293e-10	1.43277e-06	DOWN		ENSMUSG00000037692	Ahdc1	-0.528746	6.01884e-14	2.78306e-11	DOWN
ENSMUSG00000025429	Pstpip2	0.456519	0.00108481	0.0441943	UP		ENSMUSG00000000884	Gnb1l	-0.364178	0.0253377	0.431482	DOWN		ENSMUSG00000109336	Samd4b	-0.528201	5.48331e-22	1.69029e-18	DOWN
ENSMUSG00000024397	Aif1	0.456482	0.000292579	0.0161199	UP		ENSMUSG00000021782	Dlg5	-0.364137	0.000442582	0.0366531	DOWN		ENSMUSG00000063317	Usp31	-0.527603	4.52879e-24	1.93299e-20	DOWN
ENSMUSG00000019774	Mtrf1l	0.455891	8.12473e-06	0.000791808	UP		ENSMUSG00000030309	Caprin2	-0.363942	0.00336193	0.139524	DOWN		ENSMUSG00000042688	Mapk6	-0.527587	0.000780983	0.019933	DOWN
ENSMUSG00000057359	Gm17494	0.454085	0.000997414	0.0415804	UP		ENSMUSG00000036779	Tent4b	-0.363467	1.01273e-08	1.04302e-05	DOWN		ENSMUSG00000021738	Atxn7	-0.52733	8.23597e-13	2.91076e-10	DOWN
ENSMUSG00000096146	Kcnj11	0.453033	1.53267e-06	0.000180943	UP		ENSMUSG00000040761	Spen	-0.363343	6.42109e-06	0.00163435	DOWN		ENSMUSG00000026796	Niban2	-0.526961	4.65961e-05	0.00201115	DOWN
ENSMUSG00000107962	Gm43980	0.452959	0.00698981	0.162812	UP		ENSMUSG00000044229	Nxpe4	-0.362164	0.00374523	0.148862	DOWN		ENSMUSG00000004951	Hspb1	-0.526759	0.0311116	0.298344	DOWN
ENSMUSG00000004460	Dnajb11	0.452902	1.16782e-12	3.37493e-10	UP		ENSMUSG00000022421	Nptxr	-0.360982	0.010081	0.264474	DOWN		ENSMUSG00000025782	Taf3	-0.52639	1.52906e-10	3.18958e-08	DOWN
ENSMUSG00000105881	4932422M17Rik	0.452108	0.0380745	0.45372	UP		ENSMUSG00000035725	Prkx	-0.360775	6.58222e-05	0.00931703	DOWN		ENSMUSG00000070167	Snora57	-0.525602	0.0438812	0.370092	DOWN
ENSMUSG00000063875	Rps6-ps1	0.451735	0.00987482	0.206064	UP		ENSMUSG00000028634	Hivep3	-0.360316	6.0826e-05	0.0087892	DOWN		ENSMUSG00000071369	Map3k5	-0.525475	1.89301e-05	0.000958371	DOWN
ENSMUSG00000020773	Trim47	0.451664	0.00605998	0.147155	UP		ENSMUSG00000073542	Cep76	-0.359741	0.00325021	0.137458	DOWN		ENSMUSG00000027663	Zmat3	-0.524485	2.30664e-18	2.73256e-15	DOWN
ENSMUSG00000059588	Calcrl	0.451434	0.00069359	0.0311484	UP		ENSMUSG00000011427	Zfp790	-0.358864	1.92052e-05	0.00356401	DOWN		ENSMUSG00000050783	Htr1f	-0.523567	0.0218591	0.235011	DOWN
ENSMUSG00000033762	Recql4	0.450808	0.00755331	0.170787	UP		ENSMUSG00000040363	Bcor	-0.358702	0.000200098	0.0205608	DOWN		ENSMUSG00000034792	Gna15	-0.523403	0.00497114	0.0830075	DOWN
ENSMUSG00000038860	Garnl3	0.449871	0.0253127	0.363088	UP		ENSMUSG00000040918	Slc19a2	-0.358605	2.49638e-05	0.00441136	DOWN		ENSMUSG00000036098	Myrf	-0.523402	0.00560281	0.0907688	DOWN
ENSMUSG00000045608	Dbx2	0.44789	1.14679e-09	2.36549e-07	UP		ENSMUSG00000026274	Pask	-0.358332	0.0180348	0.364552	DOWN		ENSMUSG00000046556	Zfp319	-0.523243	4.03539e-13	1.55494e-10	DOWN
ENSMUSG00000020601	Trib2	0.44742	1.94106e-05	0.00166723	UP		ENSMUSG00000030307	Slc6a11	-0.357614	0.00167857	0.0894706	DOWN		ENSMUSG00000028195	Ccn1	-0.522367	0.0366353	0.330319	DOWN
ENSMUSG00000063754	Gm10136	0.447358	0.00612741	0.148209	UP		ENSMUSG00000032641	Gpr19	-0.357227	3.97295e-07	0.000188416	DOWN		ENSMUSG00000051335	Gfod1	-0.52233	5.5278e-13	2.05853e-10	DOWN
ENSMUSG00000103922	Gm6123	0.446041	0.00915778	0.196117	UP		ENSMUSG00000020038	Cry1	-0.357152	0.00133496	0.0763741	DOWN		ENSMUSG00000097532	Gm4349	-0.52168	0.0324457	0.305812	DOWN
ENSMUSG00000001029	Icam2	0.443782	0.0245357	0.355969	UP		ENSMUSG00000020042	Btbd11	-0.356837	0.00347115	0.142101	DOWN		ENSMUSG00000017418	Arl5b	-0.520901	1.69045e-09	2.77508e-07	DOWN
ENSMUSG00000041548	Hspb8	0.44367	0.00760097	0.171515	UP		ENSMUSG00000021738	Atxn7	-0.356097	1.16977e-06	0.000466958	DOWN		ENSMUSG00000002897	Il17ra	-0.520327	0.000694554	0.0181342	DOWN
ENSMUSG00000022604	Cep97	0.443033	3.50519e-07	4.64182e-05	UP		ENSMUSG00000111291	Gm48604	-0.355389	0.00958108	0.256452	DOWN		ENSMUSG00000052512	Nav2	-0.519586	1.82322e-12	6.13122e-10	DOWN
ENSMUSG00000032115	Hyou1	0.441647	1.14618e-12	3.36498e-10	UP		ENSMUSG00000020889	Nr1d1	-0.355161	3.88847e-07	0.000186	DOWN		ENSMUSG00000014773	Dll1	-0.51957	1.98777e-06	0.000137184	DOWN
ENSMUSG00000073424	Cyp4f15	0.439834	0.00140944	0.0540466	UP		ENSMUSG00000037606	Osbpl5	-0.354764	5.50811e-05	0.00806408	DOWN		ENSMUSG00000025255	Zfhx4	-0.519513	0.0155442	0.187175	DOWN
ENSMUSG00000058729	Lin9	0.439345	0.000573383	0.0268483	UP		ENSMUSG00000087479	Gm16835	-0.354662	0.0469333	0.584817	DOWN		ENSMUSG00000104103	Gm9517	-0.5192	0.036227	0.327702	DOWN
ENSMUSG00000033308	Dpyd	0.438253	0.00166562	0.0613274	UP		ENSMUSG00000037990	Sh3rf3	-0.354559	3.52388e-06	0.00103505	DOWN		ENSMUSG00000046341	Gm11223	-0.519159	0.0151482	0.183697	DOWN
ENSMUSG00000091636	Akain1	0.438213	0.0164815	0.281714	UP		ENSMUSG00000031976	Urb2	-0.354172	7.01718e-06	0.00175264	DOWN		ENSMUSG00000044447	Dock5	-0.518478	0.00939612	0.132561	DOWN
ENSMUSG00000039313	Minar1	0.437283	0.0206239	0.320459	UP		ENSMUSG00000029097	Trmt44	-0.35411	0.000803697	0.0544502	DOWN		ENSMUSG00000096929	A330023F24Rik	-0.51737	7.58336e-10	1.38871e-07	DOWN
ENSMUSG00000051726	Kcnf1	0.436927	0.0198425	0.313615	UP		ENSMUSG00000041642	Kif21b	-0.354024	4.87925e-05	0.00741739	DOWN		ENSMUSG00000020758	Itgb4	-0.517308	0.0113239	0.150354	DOWN
ENSMUSG00000022064	Pibf1	0.435288	2.35047e-07	3.23624e-05	UP		ENSMUSG00000032300	1700017B05Rik	-0.35337	0.00827368	0.23664	DOWN		ENSMUSG00000022377	Asap1	-0.516853	0.000110298	0.00417755	DOWN
ENSMUSG00000031546	Gins4	0.43479	2.5727e-07	3.50741e-05	UP		ENSMUSG00000023036	Pcdhgc4	-0.352861	0.000968236	0.0615401	DOWN		ENSMUSG00000042650	Alkbh5	-0.516151	8.44916e-22	2.26218e-18	DOWN
ENSMUSG00000027765	P2ry1	0.434389	0.0392791	0.461266	UP		ENSMUSG00000006930	Hap1	-0.352728	0.047556	0.587562	DOWN		ENSMUSG00000029478	Ncor2	-0.51548	1.58014e-15	1.06924e-12	DOWN
ENSMUSG00000041552	Ptchd1	0.433346	0.0365226	0.445391	UP		ENSMUSG00000025981	Coq10b	-0.352265	0.00189967	0.0970268	DOWN		ENSMUSG00000042605	Atxn2	-0.514696	1.70027e-20	3.14476e-17	DOWN
ENSMUSG00000098181	Rps12-ps24	0.433251	0.0311119	0.408327	UP		ENSMUSG00000022849	Hspbap1	-0.352059	0.00691617	0.21463	DOWN		ENSMUSG00000037992	Rara	-0.514375	6.91256e-06	0.000406741	DOWN
ENSMUSG00000032436	Cmtm7	0.433078	0.02391	0.350518	UP		ENSMUSG00000042121	Ssh1	-0.351971	8.61012e-06	0.00204167	DOWN		ENSMUSG00000030313	Dennd5b	-0.51376	4.93636e-12	1.50024e-09	DOWN
ENSMUSG00000050721	Plekho2	0.43098	1.00637e-05	0.000955298	UP		ENSMUSG00000016487	Ppfibp1	-0.351708	0.000651335	0.0473045	DOWN		ENSMUSG00000001053	N4bp3	-0.513458	4.66997e-07	3.97428e-05	DOWN
ENSMUSG00000030443	Zfp583	0.430876	0.00157266	0.0586835	UP		ENSMUSG00000085767	Gm13563	-0.350856	0.0361493	0.520451	DOWN		ENSMUSG00000078235	Fam43b	-0.512097	2.50593e-10	5.08801e-08	DOWN
ENSMUSG00000083396	Gm15542	0.430799	6.30194e-05	0.00457691	UP		ENSMUSG00000030677	Kif22	-0.350668	0.0454756	0.579404	DOWN		ENSMUSG00000090698	Apold1	-0.511846	0.0322815	0.304627	DOWN
ENSMUSG00000025316	Banp	0.430167	3.15234e-05	0.00254235	UP		ENSMUSG00000050896	Rtn4rl2	-0.350618	0.000234426	0.0228941	DOWN		ENSMUSG00000030098	Grip2	-0.511741	0.00234069	0.0472111	DOWN
ENSMUSG00000020074	Ccar1	0.428337	2.47823e-16	1.01859e-13	UP		ENSMUSG00000001128	Cfp	-0.350289	0.00569498	0.19059	DOWN		ENSMUSG00000050556	Kcnb1	-0.511605	3.03789e-09	4.78396e-07	DOWN
ENSMUSG00000040957	Cables1	0.42764	1.28479e-05	0.00117538	UP		ENSMUSG00000015968	Cacna1d	-0.348977	2.02676e-07	0.000114754	DOWN		ENSMUSG00000013089	Etv5	-0.510988	7.24924e-05	0.00292112	DOWN
ENSMUSG00000018819	Lsp1	0.427206	0.0421615	0.480161	UP		ENSMUSG00000068551	Zfp467	-0.3486	0.000393995	0.0337892	DOWN		ENSMUSG00000116081	Gm49593	-0.510976	0.0164006	0.193786	DOWN
ENSMUSG00000092242	Gm20515	0.426653	0.0214746	0.328509	UP		ENSMUSG00000020190	Mknk2	-0.348046	8.0363e-09	9.23174e-06	DOWN		ENSMUSG00000075289	Carns1	-0.510723	0.0063683	0.0999748	DOWN
ENSMUSG00000097391	Mirg	0.426259	5.97527e-05	0.00435677	UP		ENSMUSG00000103585	Pcdhgb4	-0.347772	0.0363956	0.52264	DOWN		ENSMUSG00000021838	Samd4	-0.510667	0.00404412	0.0714409	DOWN
ENSMUSG00000054204	Alkal2	0.425687	0.030414	0.403342	UP		ENSMUSG00000047604	Frat2	-0.347719	0.0279649	0.455174	DOWN		ENSMUSG00000073805	Insyn2a	-0.510552	0.000298133	0.00931448	DOWN
ENSMUSG00000026315	Serpinb8	0.423883	0.0278506	0.383842	UP		ENSMUSG00000042605	Atxn2	-0.347618	3.13546e-10	6.44359e-07	DOWN		ENSMUSG00000042978	Sbk1	-0.509906	2.74306e-14	1.4093e-11	DOWN
ENSMUSG00000059136	Olfr539	0.423743	0.048438	0.516464	UP		ENSMUSG00000026890	Lhx6	-0.347534	0.00339874	0.140526	DOWN		ENSMUSG00000029094	Afap1	-0.50963	4.73267e-08	5.32661e-06	DOWN
ENSMUSG00000035649	Zcchc7	0.422792	1.10618e-09	2.29025e-07	UP		ENSMUSG00000041757	Plekha6	-0.347425	0.0005961	0.0448408	DOWN		ENSMUSG00000078907	Fam186b	-0.509215	0.040606	0.352931	DOWN
ENSMUSG00000051671	Coa6	0.422438	2.84969e-05	0.00233561	UP		ENSMUSG00000005225	Plekha8	-0.347243	4.65007e-06	0.00130312	DOWN		ENSMUSG00000061578	Ksr2	-0.509048	1.31883e-13	5.44535e-11	DOWN
ENSMUSG00000055421	Pcdh9	0.422414	2.45656e-10	5.45228e-08	UP		ENSMUSG00000026657	Frmd4a	-0.347179	1.41046e-05	0.00296447	DOWN		ENSMUSG00000092094	Zfp804b	-0.509045	0.0429658	0.364923	DOWN
ENSMUSG00000102545	6430573P05Rik	0.421813	0.0189925	0.305221	UP		ENSMUSG00000036856	Wnt4	-0.346529	0.0265446	0.443772	DOWN		ENSMUSG00000106678	Gm43457	-0.508716	0.0179611	0.206337	DOWN
ENSMUSG00000040738	Ints8	0.421689	2.80869e-09	5.44915e-07	UP		ENSMUSG00000050052	Tdrp	-0.345722	7.85402e-05	0.0103761	DOWN		ENSMUSG00000026347	Tmem163	-0.508701	0.032296	0.304697	DOWN
ENSMUSG00000073910	Mob3b	0.420806	0.0175512	0.290272	UP		ENSMUSG00000056158	Car10	-0.34546	0.00507176	0.179412	DOWN		ENSMUSG00000035441	Myo1d	-0.508611	0.009867	0.13677	DOWN
ENSMUSG00000024165	Jpt2	0.420319	0.0041476	0.116914	UP		ENSMUSG00000055652	Klhl25	-0.34518	0.000122211	0.0143973	DOWN		ENSMUSG00000018707	Dync1h1	-0.50855	3.36736e-19	4.91697e-16	DOWN
ENSMUSG00000015980	Lrrc27	0.42001	0.000136665	0.00875648	UP		ENSMUSG00000018427	Ypel2	-0.344587	0.000547333	0.0425944	DOWN		ENSMUSG00000027520	Zdbf2	-0.508153	4.25812e-05	0.00187814	DOWN
ENSMUSG00000020658	Efr3b	0.419616	1.11542e-08	1.90434e-06	UP		ENSMUSG00000025207	Sema4g	-0.344208	0.00042072	0.0354241	DOWN		ENSMUSG00000034247	Plekhm1	-0.507767	6.14601e-13	2.24358e-10	DOWN
ENSMUSG00000050840	Cdh20	0.417559	0.00317981	0.0976385	UP		ENSMUSG00000020658	Efr3b	-0.344067	2.75e-06	0.000862087	DOWN		ENSMUSG00000029552	Tes	-0.507372	0.0109655	0.147002	DOWN
ENSMUSG00000041238	Rbbp8	0.416567	0.00258442	0.084803	UP		ENSMUSG00000071324	Armc2	-0.343341	0.00367442	0.147068	DOWN		ENSMUSG00000104814	Gm42979	-0.507324	0.00104995	0.0251549	DOWN
ENSMUSG00000051978	Erich1	0.416223	0.000526642	0.0250616	UP		ENSMUSG00000031391	L1cam	-0.342733	6.53636e-05	0.00927579	DOWN		ENSMUSG00000092558	Med20	-0.506979	2.65034e-11	6.65428e-09	DOWN
ENSMUSG00000039735	Fnbp1l	0.415941	0.0359773	0.441197	UP		ENSMUSG00000046204	Pnma2	-0.342069	1.54321e-05	0.00312226	DOWN		ENSMUSG00000055044	Pdlim1	-0.506958	0.0113231	0.150354	DOWN
ENSMUSG00000047735	Samd9l	0.415822	0.0396857	0.463392	UP		ENSMUSG00000028630	Dyrk2	-0.341834	9.07749e-05	0.0115042	DOWN		ENSMUSG00000037035	Inhbb	-0.50618	0.000431355	0.0124206	DOWN
ENSMUSG00000028419	Chmp5	0.415584	4.33843e-15	1.6376e-12	UP		ENSMUSG00000023079	Gtf2ird1	-0.341593	0.00558168	0.188733	DOWN		ENSMUSG00000034413	Neurl1b	-0.505239	3.1129e-08	3.69862e-06	DOWN
ENSMUSG00000020048	Hsp90b1	0.414776	1.11341e-10	2.52161e-08	UP		ENSMUSG00000039910	Cited2	-0.341391	1.80688e-06	0.000667301	DOWN		ENSMUSG00000041444	Arhgap32	-0.505207	0.00119202	0.0278725	DOWN
ENSMUSG00000040649	Rimklb	0.413392	1.83199e-06	0.000212216	UP		ENSMUSG00000022983	Scaf4	-0.340879	3.20966e-07	0.000164902	DOWN		ENSMUSG00000022565	Plec	-0.504565	5.22606e-14	2.47845e-11	DOWN
ENSMUSG00000076258	ENSMUSG00000076258	0.412285	0.020412	0.318723	UP		ENSMUSG00000051146	Camk2n2	-0.340123	8.24576e-05	0.0106651	DOWN		ENSMUSG00000045671	Spred2	-0.504388	5.65667e-19	8.04798e-16	DOWN
ENSMUSG00000024078	Ttc27	0.410687	3.07671e-09	5.90718e-07	UP		ENSMUSG00000052374	Actn2	-0.339579	0.00578947	0.192931	DOWN		ENSMUSG00000006134	Crkl	-0.504346	2.1466e-20	3.84221e-17	DOWN
ENSMUSG00000026958	Dpp7	0.410486	3.28474e-10	7.23255e-08	UP		ENSMUSG00000053693	Mast1	-0.339387	5.96938e-06	0.00158893	DOWN		ENSMUSG00000062563	Cys1	-0.503711	1.28226e-06	9.41634e-05	DOWN
ENSMUSG00000020326	Ccng1	0.410113	6.23485e-11	1.47214e-08	UP		ENSMUSG00000090061	Nwd2	-0.339368	0.0036038	0.145323	DOWN		ENSMUSG00000113328	Gm47260	-0.502686	0.00189425	0.0400405	DOWN
ENSMUSG00000044519	Zfp488	0.409597	0.0440327	0.490513	UP		ENSMUSG00000044433	Camsap3	-0.339339	5.38841e-05	0.00792749	DOWN		ENSMUSG00000049807	Arhgap23	-0.501085	8.16334e-09	1.11566e-06	DOWN
ENSMUSG00000051341	Zfp52	0.409417	0.000930822	0.0393963	UP		ENSMUSG00000075327	Zbtb2	-0.339319	0.000552998	0.042915	DOWN		ENSMUSG00000040372	Gpr63	-0.499931	0.0011419	0.0270195	DOWN
ENSMUSG00000038587	Akap12	0.409252	0.00345885	0.103194	UP		ENSMUSG00000055320	Tead1	-0.339245	0.00433607	0.163337	DOWN		ENSMUSG00000036158	Prickle1	-0.498704	3.40794e-09	5.23812e-07	DOWN
ENSMUSG00000058331	Zfp85	0.407862	0.00464507	0.125299	UP		ENSMUSG00000030870	Ubfd1	-0.337701	1.05738e-08	1.04302e-05	DOWN		ENSMUSG00000005057	Sh2b2	-0.498545	6.17164e-05	0.00255747	DOWN
ENSMUSG00000036815	Dpp10	0.406769	0.0126192	0.240125	UP		ENSMUSG00000022436	Sh3bp1	-0.337498	0.0122117	0.293202	DOWN		ENSMUSG00000049327	Kmt5a	-0.49785	2.91529e-11	7.15755e-09	DOWN
ENSMUSG00000108414	Snhg1	0.404891	0.000856687	0.0368607	UP		ENSMUSG00000062760	Shisal1	-0.337476	0.000141331	0.0158746	DOWN		ENSMUSG00000021224	Numb	-0.497435	2.35037e-07	2.14852e-05	DOWN
ENSMUSG00000030223	Ptpro	0.404058	0.00527682	0.134991	UP		ENSMUSG00000042672	Dcst1	-0.337176	0.020533	0.388916	DOWN		ENSMUSG00000022020	Naa16	-0.497199	4.73316e-06	0.000291486	DOWN
ENSMUSG00000033032	Afap1l1	0.403846	0.00201911	0.0713595	UP		ENSMUSG00000022094	Slc39a14	-0.336515	1.71833e-06	0.000648606	DOWN		ENSMUSG00000040543	Pitpnm3	-0.496181	0.0009477	0.0232986	DOWN
ENSMUSG00000021852	Slc35f4	0.403541	5.27713e-05	0.00390416	UP		ENSMUSG00000003233	Dvl3	-0.336449	8.42911e-09	9.35412e-06	DOWN		ENSMUSG00000032531	Amotl2	-0.495715	2.07277e-07	1.90417e-05	DOWN
ENSMUSG00000044231	Nhlrc1	0.403279	3.07636e-06	0.000338687	UP		ENSMUSG00000040957	Cables1	-0.336381	0.000568205	0.0437888	DOWN		ENSMUSG00000076431	Sox4	-0.495674	5.75337e-09	8.13672e-07	DOWN
ENSMUSG00000039395	Mreg	0.402807	0.00437115	0.120548	UP		ENSMUSG00000036377	Cracd	-0.336029	0.00187701	0.0961678	DOWN		ENSMUSG00000036779	Tent4b	-0.495634	7.06775e-15	4.08509e-12	DOWN
ENSMUSG00000113184	Gm49654	0.401879	0.00892125	0.192537	UP		ENSMUSG00000038048	Cntnap5c	-0.335908	0.0143221	0.322913	DOWN		ENSMUSG00000036834	Plch1	-0.495292	0.00620983	0.0982786	DOWN
ENSMUSG00000030357	Fkbp4	0.401456	7.74136e-08	1.14701e-05	UP		ENSMUSG00000056856	Jakmip3	-0.335901	3.62055e-08	2.57556e-05	DOWN		ENSMUSG00000025473	Adam8	-0.494838	0.0347337	0.320038	DOWN
ENSMUSG00000026674	Ddr2	0.400836	0.0103164	0.21177	UP		ENSMUSG00000025854	Fam20c	-0.335881	1.61473e-05	0.00319987	DOWN		ENSMUSG00000033705	Stard9	-0.494573	0.000118795	0.00441499	DOWN
ENSMUSG00000056708	Ier5	0.398906	0.0152512	0.269935	UP		ENSMUSG00000026135	Zfp142	-0.335837	7.97428e-05	0.0104356	DOWN		ENSMUSG00000018932	Map2k3	-0.493657	4.95297e-07	4.17668e-05	DOWN
ENSMUSG00000089832	Shkbp1	0.398168	0.000359944	0.0189131	UP		ENSMUSG00000052557	Gan	-0.335093	0.00025736	0.0244523	DOWN		ENSMUSG00000025912	Mybl1	-0.493633	0.0247352	0.255679	DOWN
ENSMUSG00000040452	Cdh12	0.39816	0.000290542	0.0160571	UP		ENSMUSG00000020014	Cfap54	-0.334905	0.0033281	0.138972	DOWN		ENSMUSG00000041341	Atg2b	-0.493606	3.21852e-15	1.98429e-12	DOWN
ENSMUSG00000116953	9030025P20Rik	0.396149	0.0126577	0.240547	UP		ENSMUSG00000005357	Slc1a6	-0.334421	0.0120686	0.291025	DOWN		ENSMUSG00000090210	Itga10	-0.493524	0.0218717	0.235102	DOWN
ENSMUSG00000110669	Gm10060	0.396134	0.036074	0.44196	UP		ENSMUSG00000049327	Kmt5a	-0.334302	7.33636e-06	0.00180921	DOWN		ENSMUSG00000020052	Ascl1	-0.493441	0.00111062	0.0264031	DOWN
ENSMUSG00000097415	AU020206	0.39586	0.0369012	0.447549	UP		ENSMUSG00000030019	Fbxl14	-0.334234	5.08144e-06	0.00139802	DOWN		ENSMUSG00000025789	St8sia2	-0.493412	0.0085137	0.123568	DOWN
ENSMUSG00000028573	Fggy	0.395642	3.51551e-05	0.00279864	UP		ENSMUSG00000031561	Tenm3	-0.334011	0.000410711	0.0348991	DOWN		ENSMUSG00000011427	Zfp790	-0.49325	5.13629e-09	7.3453e-07	DOWN
ENSMUSG00000035711	Dok3	0.39531	0.000488769	0.0236859	UP		ENSMUSG00000024613	Tcof1	-0.333008	6.72589e-06	0.00168869	DOWN		ENSMUSG00000057637	Prdm2	-0.493194	4.21907e-16	3.12138e-13	DOWN
ENSMUSG00000016995	Matn4	0.395016	0.000509584	0.024502	UP		ENSMUSG00000022687	Boc	-0.332816	0.000765817	0.0529177	DOWN		ENSMUSG00000037465	Klf10	-0.493163	2.69016e-08	3.25205e-06	DOWN
ENSMUSG00000028990	Lzic	0.393116	8.33745e-05	0.00581912	UP		ENSMUSG00000041915	Ammecr1l	-0.332769	0.000599379	0.0448822	DOWN		ENSMUSG00000020091	Eif4ebp2	-0.492948	8.56161e-22	2.26218e-18	DOWN
ENSMUSG00000103707	Pcdha6	0.392613	0.049616	0.523791	UP		ENSMUSG00000103749	Pcdhgb5	-0.332733	0.0172048	0.355679	DOWN		ENSMUSG00000032172	Olfm2	-0.492928	0.00111341	0.0264242	DOWN
ENSMUSG00000036923	Stox1	0.392409	0.0304297	0.403453	UP		ENSMUSG00000051586	Mical3	-0.33262	1.89094e-06	0.000681314	DOWN		ENSMUSG00000049265	Kcnk3	-0.492509	0.00377619	0.0679849	DOWN
ENSMUSG00000074802	Gas2l3	0.392188	0.0311266	0.408327	UP		ENSMUSG00000025352	Gdf11	-0.332514	1.89664e-05	0.00355633	DOWN		ENSMUSG00000041552	Ptchd1	-0.491859	0.0177857	0.205129	DOWN
ENSMUSG00000109321	A330076H08Rik	0.391949	0.0107152	0.21725	UP		ENSMUSG00000078161	Erich3	-0.33248	0.00764795	0.225817	DOWN		ENSMUSG00000022185	Acin1	-0.491215	5.64895e-18	6.3968e-15	DOWN
ENSMUSG00000001123	Lgals9	0.391782	0.00113591	0.0459054	UP		ENSMUSG00000013973	Dedd	-0.332229	0.0352119	0.514175	DOWN		ENSMUSG00000066043	Phactr4	-0.491174	7.70358e-06	0.00044759	DOWN
ENSMUSG00000016624	Phf21b	0.391183	0.0145866	0.263638	UP		ENSMUSG00000020032	Nuak1	-0.331724	1.48542e-05	0.003064	DOWN		ENSMUSG00000063382	Bcl9l	-0.490908	1.86478e-14	9.92275e-12	DOWN
ENSMUSG00000040536	Necab1	0.390795	0.00352023	0.104397	UP		ENSMUSG00000041380	Htr2c	-0.33155	0.0346452	0.509666	DOWN		ENSMUSG00000031523	Dlc1	-0.490787	2.81818e-11	6.94989e-09	DOWN
ENSMUSG00000029657	Hsph1	0.389931	2.37535e-05	0.00200306	UP		ENSMUSG00000041995	Zbed3	-0.331371	0.0053112	0.183858	DOWN		ENSMUSG00000060924	Csmd1	-0.490725	3.92489e-09	5.95028e-07	DOWN
ENSMUSG00000022441	Efcab6	0.389409	0.0467919	0.506703	UP		ENSMUSG00000040007	Bahd1	-0.331113	3.86451e-07	0.000186	DOWN		ENSMUSG00000034714	Ttyh2	-0.490658	0.011434	0.151308	DOWN
ENSMUSG00000024534	Sncaip	0.389327	0.000340064	0.0180739	UP		ENSMUSG00000047181	Samd14	-0.330766	0.00548281	0.186287	DOWN		ENSMUSG00000053214	Gm9899	-0.490638	0.00656227	0.10231	DOWN
ENSMUSG00000049148	Plcxd3	0.387093	0.0141905	0.259049	UP		ENSMUSG00000035397	Klf16	-0.330753	7.04379e-06	0.00175264	DOWN		ENSMUSG00000028438	Kif24	-0.488089	0.0268072	0.270495	DOWN
ENSMUSG00000021692	Dimt1	0.38662	1.82729e-05	0.0015793	UP		ENSMUSG00000018572	Phf23	-0.33068	7.21317e-09	8.51569e-06	DOWN		ENSMUSG00000041642	Kif21b	-0.487803	2.34887e-08	2.88344e-06	DOWN
ENSMUSG00000067928	Zfp760	0.386473	0.000175591	0.0106949	UP		ENSMUSG00000035277	Arx	-0.330491	0.000582186	0.0443733	DOWN		ENSMUSG00000063550	Nup98	-0.487352	4.23893e-13	1.611e-10	DOWN
ENSMUSG00000052613	Pcdh15	0.386059	0.00816771	0.180399	UP		ENSMUSG00000026930	Gpsm1	-0.33035	0.000702071	0.0499433	DOWN		ENSMUSG00000030103	Bhlhe40	-0.487217	1.25145e-06	9.20941e-05	DOWN
ENSMUSG00000021036	Sptlc2	0.385897	6.70635e-08	1.00031e-05	UP		ENSMUSG00000063952	Brpf3	-0.330106	2.37106e-05	0.00424397	DOWN		ENSMUSG00000052609	Plekhg3	-0.486726	0.0171202	0.199569	DOWN
ENSMUSG00000026516	Nvl	0.385849	1.86609e-08	3.04541e-06	UP		ENSMUSG00000027678	Ncoa3	-0.329743	5.98947e-06	0.00158893	DOWN		ENSMUSG00000054499	Dedd2	-0.486178	1.18822e-10	2.57543e-08	DOWN
ENSMUSG00000033781	Asb13	0.385527	9.2379e-06	0.000880727	UP		ENSMUSG00000002028	Kmt2a	-0.328798	5.46189e-07	0.000250466	DOWN		ENSMUSG00000050271	Prag1	-0.485195	9.28755e-07	7.17412e-05	DOWN
ENSMUSG00000002265	Peg3	0.385413	4.98492e-05	0.00374113	UP		ENSMUSG00000031150	Ccdc120	-0.327961	0.00113086	0.0681306	DOWN		ENSMUSG00000038002	Cramp1	-0.485097	8.40776e-12	2.40121e-09	DOWN
ENSMUSG00000028443	Nudt2	0.384337	7.72876e-06	0.000759019	UP		ENSMUSG00000043635	Adamts3	-0.327505	0.00653904	0.207333	DOWN		ENSMUSG00000002250	Ppard	-0.48493	3.66055e-06	0.000233463	DOWN
ENSMUSG00000049649	Gpr3	0.384313	0.0223541	0.335939	UP		ENSMUSG00000036469	Marchf1	-0.327369	9.73019e-05	0.0120783	DOWN		ENSMUSG00000070462	Tlnrd1	-0.484924	4.73786e-09	6.9364e-07	DOWN
ENSMUSG00000039911	Spsb1	0.382526	0.00244319	0.0814573	UP		ENSMUSG00000046556	Zfp319	-0.326657	5.0137e-06	0.00139098	DOWN		ENSMUSG00000037926	Ssh2	-0.484661	1.38734e-11	3.6483e-09	DOWN
ENSMUSG00000021185	Dglucy	0.382033	0.000315298	0.0171016	UP		ENSMUSG00000034110	Kctd7	-0.326418	0.000147784	0.0164002	DOWN		ENSMUSG00000039652	Cpeb3	-0.484623	3.59959e-15	2.19484e-12	DOWN
ENSMUSG00000029283	Cdc7	0.381619	1.47149e-05	0.00131479	UP		ENSMUSG00000113184	Gm49654	-0.326191	0.033459	0.499607	DOWN		ENSMUSG00000022237	Ankrd33b	-0.484307	5.51353e-09	7.84434e-07	DOWN
ENSMUSG00000047259	Mc4r	0.381067	0.034324	0.429143	UP		ENSMUSG00000034765	Dusp5	-0.325788	0.0313753	0.483858	DOWN		ENSMUSG00000029754	Dlx6	-0.483924	0.0356533	0.324736	DOWN
ENSMUSG00000027680	Fxr1	0.379805	9.46792e-11	2.17085e-08	UP		ENSMUSG00000026676	Ccdc3	-0.325303	0.0134756	0.312332	DOWN		ENSMUSG00000035314	Gdpd5	-0.483397	0.0097058	0.135415	DOWN
ENSMUSG00000031767	Nudt7	0.378119	0.0477484	0.51236	UP		ENSMUSG00000000732	Icosl	-0.325134	0.0367022	0.523349	DOWN		ENSMUSG00000060012	Kif13b	-0.483286	1.6104e-05	0.00083667	DOWN
ENSMUSG00000021366	Hivep1	0.377956	0.0271595	0.378242	UP		ENSMUSG00000037752	Xkr8	-0.324947	0.037976	0.531227	DOWN		ENSMUSG00000044042	Fmn1	-0.482659	2.06334e-06	0.000141344	DOWN
ENSMUSG00000056220	Pla2g4a	0.377842	0.0315752	0.411725	UP		ENSMUSG00000037926	Ssh2	-0.324364	5.5225e-06	0.00149246	DOWN		ENSMUSG00000032589	Bsn	-0.48227	4.03821e-08	4.61996e-06	DOWN
ENSMUSG00000017146	Brca1	0.377816	0.0442967	0.492169	UP		ENSMUSG00000010154	Spire2	-0.323948	2.77421e-05	0.0048104	DOWN		ENSMUSG00000031714	Gab1	-0.48221	9.75196e-05	0.00377868	DOWN
ENSMUSG00000049230	Myef2l	0.375627	0.00518779	0.13339	UP		ENSMUSG00000001300	Efnb2	-0.323751	0.0177849	0.361477	DOWN		ENSMUSG00000072647	Adam1a	-0.481903	0.00483842	0.0813297	DOWN
ENSMUSG00000028233	Tgs1	0.374805	9.22078e-11	2.12296e-08	UP		ENSMUSG00000041794	Myrip	-0.323606	6.09235e-09	7.68287e-06	DOWN		ENSMUSG00000090053	Pakap	-0.481722	0.000162925	0.00567176	DOWN
ENSMUSG00000056116	H2-T22	0.374092	0.00496896	0.130176	UP		ENSMUSG00000028521	Slc35d1	-0.323456	0.000243614	0.0235163	DOWN		ENSMUSG00000003233	Dvl3	-0.481721	2.30064e-16	1.77299e-13	DOWN
ENSMUSG00000027875	Hmgcs2	0.373264	0.00582188	0.143064	UP		ENSMUSG00000037857	Nufip2	-0.323178	1.88136e-05	0.00355071	DOWN		ENSMUSG00000016763	Scube1	-0.481351	0.000124281	0.00457597	DOWN
ENSMUSG00000019775	Rgs17	0.372801	0.000213122	0.012527	UP		ENSMUSG00000051721	Wdcp	-0.322931	0.00407362	0.156858	DOWN		ENSMUSG00000002325	Irf9	-0.48101	0.000354264	0.0106065	DOWN
ENSMUSG00000036103	Colec12	0.372329	0.0374307	0.449452	UP		ENSMUSG00000027544	Nfatc2	-0.321859	0.0154717	0.337319	DOWN		ENSMUSG00000032515	Csrnp1	-0.480851	0.000611266	0.0164169	DOWN
ENSMUSG00000062554	Gm12751	0.371528	0.00478614	0.127491	UP		ENSMUSG00000037992	Rara	-0.321557	0.00463372	0.169664	DOWN		ENSMUSG00000040972	Igsf21	-0.480609	0.00015548	0.00547663	DOWN
ENSMUSG00000044715	Gskip	0.370113	1.51501e-09	3.09056e-07	UP		ENSMUSG00000049504	Proser1	-0.321292	1.81104e-05	0.00346514	DOWN		ENSMUSG00000040511	Pvr	-0.480369	5.59916e-05	0.00234476	DOWN
ENSMUSG00000022191	Drosha	0.369847	2.05007e-12	5.62664e-10	UP		ENSMUSG00000089832	Shkbp1	-0.321282	0.00383549	0.150805	DOWN		ENSMUSG00000031381	Piga	-0.478654	0.000436266	0.012536	DOWN
ENSMUSG00000027792	Bche	0.369758	0.0290859	0.393393	UP		ENSMUSG00000051495	Irf2bp2	-0.320607	3.66398e-05	0.0059272	DOWN		ENSMUSG00000071054	Safb	-0.478195	3.22944e-24	1.49326e-20	DOWN
ENSMUSG00000022865	Cxadr	0.369203	1.11051e-06	0.000134246	UP		ENSMUSG00000039841	Zfp800	-0.320194	0.00137485	0.0775268	DOWN		ENSMUSG00000033762	Recql4	-0.477964	0.00462929	0.0786725	DOWN
ENSMUSG00000105368	Gm43759	0.36916	0.0313805	0.410469	UP		ENSMUSG00000039577	Nphp4	-0.319795	7.33212e-05	0.00996561	DOWN		ENSMUSG00000047466	8030462N17Rik	-0.477568	6.64631e-15	3.88194e-12	DOWN
ENSMUSG00000021552	Gkap1	0.368432	0.000257567	0.0146581	UP		ENSMUSG00000034575	Tent4a	-0.319744	1.73516e-07	0.000101346	DOWN		ENSMUSG00000069094	Pde7a	-0.477317	7.29856e-14	3.2398e-11	DOWN
ENSMUSG00000033730	Egr3	0.368299	0.00290335	0.0920846	UP		ENSMUSG00000058881	Zfp516	-0.319053	0.000113251	0.0136906	DOWN		ENSMUSG00000065954	Tacc1	-0.477311	1.61789e-06	0.000115092	DOWN
ENSMUSG00000090659	Zfp493	0.367816	0.0390776	0.46014	UP		ENSMUSG00000030691	Fchsd2	-0.31893	6.97089e-07	0.00029984	DOWN		ENSMUSG00000036760	Kcnk9	-0.476661	3.25546e-07	2.86723e-05	DOWN
ENSMUSG00000020038	Cry1	0.366642	0.000995018	0.0415117	UP		ENSMUSG00000038888	Ctu1	-0.318781	0.00120166	0.0707818	DOWN		ENSMUSG00000001156	Mxd1	-0.476548	1.4861e-09	2.49121e-07	DOWN
ENSMUSG00000031381	Piga	0.366017	0.00698339	0.162741	UP		ENSMUSG00000071054	Safb	-0.318467	1.13762e-11	3.71313e-08	DOWN		ENSMUSG00000003032	Klf4	-0.476222	0.00282688	0.0544447	DOWN
ENSMUSG00000002325	Irf9	0.365975	0.00640237	0.152861	UP		ENSMUSG00000027601	Mtfr1	-0.318002	0.00661555	0.208448	DOWN		ENSMUSG00000046182	Gsg1l	-0.476149	0.0406682	0.35321	DOWN
ENSMUSG00000023994	Nfya	0.3657	4.91849e-06	0.00050633	UP		ENSMUSG00000059361	Nrsn2	-0.317303	0.00204969	0.101406	DOWN		ENSMUSG00000027489	Necab3	-0.475637	0.0152895	0.185032	DOWN
ENSMUSG00000040659	Efhd2	0.365224	0.0051224	0.13263	UP		ENSMUSG00000058248	Kcnh1	-0.316791	0.000131783	0.0151393	DOWN		ENSMUSG00000000555	Itga5	-0.474831	0.0349184	0.320794	DOWN
ENSMUSG00000041354	Rgl2	0.365059	1.05614e-08	1.81993e-06	UP		ENSMUSG00000033209	Ttc28	-0.316589	0.00356261	0.144291	DOWN		ENSMUSG00000039987	Phtf2	-0.47474	2.26772e-08	2.80243e-06	DOWN
ENSMUSG00000036578	Fxyd7	0.364572	0.00733662	0.167663	UP		ENSMUSG00000022802	Lmln	-0.316407	0.000593468	0.0448024	DOWN		ENSMUSG00000014039	Prdm15	-0.474681	8.88133e-09	1.20784e-06	DOWN
ENSMUSG00000034987	Hrh2	0.363002	0.00273088	0.0880979	UP		ENSMUSG00000031652	N4bp1	-0.316098	2.26658e-07	0.000124633	DOWN		ENSMUSG00000020601	Trib2	-0.474457	5.93602e-06	0.000358793	DOWN
ENSMUSG00000028410	Dnaja1	0.362718	7.4272e-09	1.30829e-06	UP		ENSMUSG00000020593	Lpin1	-0.31581	2.82845e-06	0.000879277	DOWN		ENSMUSG00000034687	Fras1	-0.474371	0.00801886	0.118116	DOWN
ENSMUSG00000004931	Apba3	0.361778	3.55895e-07	4.69062e-05	UP		ENSMUSG00000050271	Prag1	-0.315783	0.00136754	0.0774259	DOWN		ENSMUSG00000053877	Srcap	-0.474272	0.0141296	0.175429	DOWN
ENSMUSG00000069833	Ahnak	0.361065	0.000275668	0.0154194	UP		ENSMUSG00000032589	Bsn	-0.315662	0.000320208	0.0290115	DOWN		ENSMUSG00000030616	Sytl2	-0.473932	0.0115114	0.151977	DOWN
ENSMUSG00000015947	Fcgr1	0.360943	0.0129627	0.244232	UP		ENSMUSG00000046562	Unc119b	-0.315494	8.15246e-09	9.23174e-06	DOWN		ENSMUSG00000038780	Smurf1	-0.473455	1.66917e-16	1.31468e-13	DOWN
ENSMUSG00000036411	9530077C05Rik	0.360738	0.00166929	0.0614217	UP		ENSMUSG00000086118	Gm14169	-0.315386	0.0278945	0.454826	DOWN		ENSMUSG00000055024	Ep300	-0.473042	6.26964e-13	2.25899e-10	DOWN
ENSMUSG00000039126	Prune2	0.360671	2.42492e-09	4.75447e-07	UP		ENSMUSG00000047986	Palm3	-0.315195	0.0478974	0.589317	DOWN		ENSMUSG00000039286	Fndc3b	-0.47289	5.29892e-09	7.55838e-07	DOWN
ENSMUSG00000031485	Plpbp	0.360203	2.70083e-11	6.57285e-09	UP		ENSMUSG00000025579	Gaa	-0.314148	2.88412e-05	0.00490894	DOWN		ENSMUSG00000026610	Esrrg	-0.471948	0.00268173	0.0523269	DOWN
ENSMUSG00000026728	Vim	0.359941	0.0239404	0.350682	UP		ENSMUSG00000021823	Vcl	-0.313885	0.000139768	0.0157588	DOWN		ENSMUSG00000064043	Trerf1	-0.469963	1.02974e-11	2.77786e-09	DOWN
ENSMUSG00000018442	Derl2	0.359607	3.08989e-09	5.91202e-07	UP		ENSMUSG00000025427	Rnf165	-0.313423	0.000373602	0.0322898	DOWN		ENSMUSG00000039738	Slx4	-0.469872	4.25921e-09	6.30216e-07	DOWN
ENSMUSG00000028035	Dnajb4	0.358809	5.72638e-08	8.58756e-06	UP		ENSMUSG00000042744	Hectd4	-0.31315	1.52901e-06	0.000593289	DOWN		ENSMUSG00000027351	Spred1	-0.469464	4.14469e-11	9.87023e-09	DOWN
ENSMUSG00000040229	Gpr34	0.358773	0.000398867	0.020344	UP		ENSMUSG00000028018	Gstcd	-0.313083	0.0205288	0.388916	DOWN		ENSMUSG00000021068	Nin	-0.468303	1.02392e-13	4.37033e-11	DOWN
ENSMUSG00000001520	Nrip2	0.356941	0.00156261	0.0584264	UP		ENSMUSG00000002578	Ikzf4	-0.313024	0.00216739	0.104273	DOWN		ENSMUSG00000041313	Slc7a1	-0.468165	1.34283e-09	2.31396e-07	DOWN
ENSMUSG00000046879	Irgm1	0.356877	0.0193822	0.308508	UP		ENSMUSG00000031681	Smad1	-0.312821	0.000603711	0.0450348	DOWN		ENSMUSG00000004931	Apba3	-0.468031	5.28564e-11	1.23229e-08	DOWN
ENSMUSG00000071753	Cdr1os	0.356796	7.2788e-06	0.000718646	UP		ENSMUSG00000043857	Mgat5b	-0.312483	0.000635615	0.0467778	DOWN		ENSMUSG00000052137	Rbm12b2	-0.467477	2.28848e-05	0.00112737	DOWN
ENSMUSG00000083261	Gm7816	0.3565	0.0232903	0.34511	UP		ENSMUSG00000102483	Catspere1	-0.31221	0.0204589	0.388916	DOWN		ENSMUSG00000096847	Tmem151b	-0.466948	1.44596e-11	3.75384e-09	DOWN
ENSMUSG00000013089	Etv5	0.356435	0.00555537	0.139291	UP		ENSMUSG00000038058	Nod1	-0.311995	0.0190524	0.374084	DOWN		ENSMUSG00000027540	Ptpn1	-0.466247	8.35383e-13	2.93373e-10	DOWN
ENSMUSG00000081406	Rps6-ps4	0.356375	0.000133311	0.00858123	UP		ENSMUSG00000027983	Cyp2u1	-0.310847	0.00822823	0.235991	DOWN		ENSMUSG00000049225	Pdp1	-0.466076	0.0123729	0.159361	DOWN
ENSMUSG00000036968	Cnpy4	0.355263	3.78408e-05	0.00297404	UP		ENSMUSG00000020196	Cabin1	-0.310505	1.49137e-06	0.000586891	DOWN		ENSMUSG00000030148	Clec4a2	-0.465804	0.0485674	0.39343	DOWN
ENSMUSG00000010607	Pigyl	0.35519	3.90697e-06	0.000414505	UP		ENSMUSG00000032217	Rnf111	-0.310447	4.44592e-08	3.12266e-05	DOWN		ENSMUSG00000025880	Smad7	-0.465645	9.771e-06	0.000547087	DOWN
ENSMUSG00000021423	Ly86	0.354797	0.0150533	0.268204	UP		ENSMUSG00000020091	Eif4ebp2	-0.310137	1.2944e-09	2.11242e-06	DOWN		ENSMUSG00000022048	Dpysl2	-0.465439	2.47348e-12	8.21834e-10	DOWN
ENSMUSG00000078941	Ak6	0.354185	0.00109592	0.044549	UP		ENSMUSG00000037331	Larp1	-0.310056	4.8115e-09	6.20874e-06	DOWN		ENSMUSG00000034342	Cbl	-0.465349	5.7082e-12	1.71206e-09	DOWN
ENSMUSG00000044365	Cxxc4	0.353843	0.00475808	0.127304	UP		ENSMUSG00000006134	Crkl	-0.309718	1.07146e-08	1.04302e-05	DOWN		ENSMUSG00000091955	Gm9844	-0.465083	0.0316917	0.301212	DOWN
ENSMUSG00000063428	Ddo	0.353031	0.0355417	0.43844	UP		ENSMUSG00000028943	Espn	-0.309411	0.0418176	0.559222	DOWN		ENSMUSG00000020261	Slc36a1	-0.46505	1.45229e-12	4.94376e-10	DOWN
ENSMUSG00000026826	Nr4a2	0.352573	0.0165744	0.282302	UP		ENSMUSG00000103472	Pcdhga7	-0.309272	0.0477506	0.588885	DOWN		ENSMUSG00000048787	Dcun1d3	-0.465009	1.69928e-08	2.16343e-06	DOWN
ENSMUSG00000018654	Ikzf1	0.351633	0.019446	0.309124	UP		ENSMUSG00000070972	Dnajc25	-0.309067	0.0359141	0.518878	DOWN		ENSMUSG00000041609	Bicdl1	-0.464059	1.04708e-14	5.98963e-12	DOWN
ENSMUSG00000066116	Gm10154	0.35144	0.0363812	0.444155	UP		ENSMUSG00000038002	Cramp1	-0.308775	1.2034e-05	0.00261554	DOWN		ENSMUSG00000089832	Shkbp1	-0.463676	3.38238e-05	0.00156529	DOWN
ENSMUSG00000036617	Etl4	0.35115	0.0030347	0.0946262	UP		ENSMUSG00000060534	Dcc	-0.308744	0.00792865	0.230454	DOWN		ENSMUSG00000068859	Sp9	-0.462835	0.00701831	0.107517	DOWN
ENSMUSG00000021215	Net1	0.351068	0.00965527	0.203092	UP		ENSMUSG00000026672	Optn	-0.308657	0.000820598	0.0550575	DOWN		ENSMUSG00000026259	Ngef	-0.462713	0.0110797	0.148283	DOWN
ENSMUSG00000027560	Dok5	0.35106	0.0215052	0.32854	UP		ENSMUSG00000038967	Pdk2	-0.308327	5.57253e-07	0.000251384	DOWN		ENSMUSG00000032058	Ppp2r1b	-0.462709	1.29407e-08	1.68951e-06	DOWN
ENSMUSG00000044562	Rasip1	0.350133	0.00809324	0.179556	UP		ENSMUSG00000062075	Lmnb2	-0.307392	8.94276e-06	0.00211152	DOWN		ENSMUSG00000032556	Bfsp2	-0.461714	0.0257627	0.263161	DOWN
ENSMUSG00000021775	Nr1d2	0.349282	9.44133e-05	0.00643577	UP		ENSMUSG00000038780	Smurf1	-0.307283	7.39133e-08	4.94124e-05	DOWN		ENSMUSG00000061411	Nol4l	-0.461274	4.10595e-09	6.10796e-07	DOWN
ENSMUSG00000033061	Resp18	0.348177	0.0357379	0.439492	UP		ENSMUSG00000023991	Foxp4	-0.307283	1.16791e-08	1.11731e-05	DOWN		ENSMUSG00000032280	Tle3	-0.461222	5.80591e-10	1.08105e-07	DOWN
ENSMUSG00000029108	Pcdh7	0.348088	0.00043602	0.0216981	UP		ENSMUSG00000047248	C2cd3	-0.307054	3.77212e-05	0.00604924	DOWN		ENSMUSG00000108799	Glud-ps	-0.460921	0.0149295	0.181984	DOWN
ENSMUSG00000032231	Anxa2	0.346643	0.00728405	0.167028	UP		ENSMUSG00000002265	Peg3	-0.306963	0.00122566	0.0718146	DOWN		ENSMUSG00000087368	BC065397	-0.46076	0.0265785	0.269117	DOWN
ENSMUSG00000083899	Gm12346	0.345129	0.000527158	0.0250646	UP		ENSMUSG00000057541	Pus7	-0.306202	0.00015875	0.0172673	DOWN		ENSMUSG00000035629	Rubcn	-0.46072	1.5661e-17	1.56665e-14	DOWN
ENSMUSG00000019966	Kitl	0.345115	0.033432	0.423643	UP		ENSMUSG00000028664	Ephb2	-0.306141	0.000384664	0.0330913	DOWN		ENSMUSG00000033478	Fhip2a	-0.460171	7.18937e-14	3.21707e-11	DOWN
ENSMUSG00000063760	Rnf217	0.344778	0.00560792	0.139988	UP		ENSMUSG00000063550	Nup98	-0.305959	4.75173e-06	0.00132492	DOWN		ENSMUSG00000033767	Tmem131l	-0.459871	1.61674e-06	0.000115092	DOWN
ENSMUSG00000060802	B2m	0.344623	0.00419463	0.117668	UP		ENSMUSG00000002900	Lamb1	-0.305042	0.00676963	0.21175	DOWN		ENSMUSG00000058006	Mdn1	-0.459162	5.00526e-09	7.22702e-07	DOWN
ENSMUSG00000093536	Smim17	0.344295	0.000100444	0.00676379	UP		ENSMUSG00000038894	Irs2	-0.304937	7.68162e-06	0.00186943	DOWN		ENSMUSG00000060671	Atp8b2	-0.458958	1.24636e-14	6.98554e-12	DOWN
ENSMUSG00000057130	Txnl4a	0.344289	2.42225e-05	0.00203641	UP		ENSMUSG00000043843	Tmem145	-0.304315	0.00211574	0.103251	DOWN		ENSMUSG00000032733	Snx33	-0.458906	0.00161523	0.0352574	DOWN
ENSMUSG00000040473	Cfap69	0.343766	0.00332079	0.100799	UP		ENSMUSG00000025265	Fgd1	-0.304076	0.000894362	0.0582459	DOWN		ENSMUSG00000024579	Pcyox1l	-0.458316	9.64702e-07	7.37306e-05	DOWN
ENSMUSG00000032468	Armc8	0.343111	1.87442e-12	5.17444e-10	UP		ENSMUSG00000036046	5031439G07Rik	-0.303574	2.91759e-08	2.21765e-05	DOWN		ENSMUSG00000044813	Shb	-0.458216	0.00293833	0.0560271	DOWN
ENSMUSG00000062456	Rpl9-ps6	0.342277	0.0239186	0.350518	UP		ENSMUSG00000061436	Hipk2	-0.303324	0.006672	0.209513	DOWN		ENSMUSG00000000184	Ccnd2	-0.458125	0.000312096	0.00964709	DOWN
ENSMUSG00000031189	Aff2	0.341769	0.0112325	0.22299	UP		ENSMUSG00000020135	Apc2	-0.303058	5.33362e-07	0.000246622	DOWN		ENSMUSG00000064065	Ipcef1	-0.457861	0.040227	0.351066	DOWN
ENSMUSG00000022799	Arhgap31	0.341709	2.3821e-05	0.0020057	UP		ENSMUSG00000063160	Numbl	-0.302994	7.09409e-07	0.000302792	DOWN		ENSMUSG00000001542	Ell2	-0.457785	6.25029e-05	0.00258428	DOWN
ENSMUSG00000024261	Syt4	0.341301	3.77165e-05	0.00297208	UP		ENSMUSG00000052566	Hook2	-0.302979	0.000324274	0.0291149	DOWN		ENSMUSG00000021699	Pde4d	-0.457676	2.03809e-07	1.87853e-05	DOWN
ENSMUSG00000046417	Lrrc75a	0.340718	0.0201815	0.316778	UP		ENSMUSG00000079499	6530402F18Rik	-0.302802	0.0178576	0.362583	DOWN		ENSMUSG00000041130	Zfp598	-0.456808	2.38951e-13	9.53863e-11	DOWN
ENSMUSG00000006522	Itih3	0.340008	0.00669761	0.157805	UP		ENSMUSG00000035769	Xylb	-0.302544	0.0172913	0.356405	DOWN		ENSMUSG00000034575	Tent4a	-0.456284	1.09188e-13	4.6248e-11	DOWN
ENSMUSG00000001985	Grik3	0.339698	0.049541	0.523397	UP		ENSMUSG00000051855	Mest	-0.302421	4.93101e-05	0.0074756	DOWN		ENSMUSG00000031700	Gpt2	-0.455813	4.9206e-10	9.23533e-08	DOWN
ENSMUSG00000029135	Fosl2	0.339452	0.00924045	0.197506	UP		ENSMUSG00000027692	Tnik	-0.301718	6.65524e-07	0.000288499	DOWN		ENSMUSG00000058881	Zfp516	-0.455737	4.05601e-08	4.63078e-06	DOWN
ENSMUSG00000020964	Sel1l	0.339029	1.5598e-10	3.50399e-08	UP		ENSMUSG00000026586	Prrx1	-0.301673	0.018815	0.372188	DOWN		ENSMUSG00000030411	Nova2	-0.455593	5.15755e-18	5.96203e-15	DOWN
ENSMUSG00000026321	Tnfrsf11a	0.338124	0.036877	0.447452	UP		ENSMUSG00000052056	Zfp217	-0.301496	0.0309099	0.479614	DOWN		ENSMUSG00000111390	Gm48796	-0.455503	0.0158591	0.189201	DOWN
ENSMUSG00000024856	Cdk2ap2	0.338066	0.000193502	0.0115949	UP		ENSMUSG00000047921	Trappc9	-0.301156	1.29242e-08	1.2035e-05	DOWN		ENSMUSG00000020080	Hkdc1	-0.454914	0.0193931	0.217343	DOWN
ENSMUSG00000057716	Tmem178b	0.337955	0.00298625	0.093351	UP		ENSMUSG00000035372	1810055G02Rik	-0.300973	2.85556e-05	0.0048796	DOWN		ENSMUSG00000044456	Rin3	-0.454717	0.0106198	0.143898	DOWN
ENSMUSG00000096929	A330023F24Rik	0.337547	5.56942e-05	0.00408771	UP		ENSMUSG00000003382	Etv3	-0.300662	6.62748e-07	0.000288499	DOWN		ENSMUSG00000024002	Brd4	-0.454072	2.36921e-15	1.52861e-12	DOWN
ENSMUSG00000027248	Pdia3	0.337126	4.29746e-10	9.35111e-08	UP		ENSMUSG00000053293	Pom121	-0.300601	3.36397e-06	0.00100353	DOWN		ENSMUSG00000040565	Btaf1	-0.453873	4.98203e-11	1.17633e-08	DOWN
ENSMUSG00000049571	Cfap46	0.336814	0.0437721	0.489224	UP		ENSMUSG00000004113	Cacna1b	-0.299842	3.59556e-05	0.00586786	DOWN		ENSMUSG00000040481	Bptf	-0.453864	4.01807e-14	1.99063e-11	DOWN
ENSMUSG00000026134	Prim2	0.335964	0.00400193	0.114319	UP		ENSMUSG00000046062	Ppp1r15b	-0.299821	2.87282e-08	2.21395e-05	DOWN		ENSMUSG00000027173	Depdc7	-0.453726	0.0331391	0.310291	DOWN
ENSMUSG00000028546	Elavl4	0.334963	0.00261269	0.0853629	UP		ENSMUSG00000054256	Msi1	-0.299418	0.000123365	0.0144109	DOWN		ENSMUSG00000007670	Khsrp	-0.453709	3.15736e-19	4.73493e-16	DOWN
ENSMUSG00000022342	Kcnv1	0.33473	0.000174318	0.010629	UP		ENSMUSG00000041313	Slc7a1	-0.299154	0.000101305	0.0124086	DOWN		ENSMUSG00000036197	Gxylt1	-0.453105	1.1028e-08	1.46741e-06	DOWN
ENSMUSG00000109398	Gm3854	0.333069	0.0211369	0.325965	UP		ENSMUSG00000004085	Map3k20	-0.298751	0.0432583	0.568584	DOWN		ENSMUSG00000038013	Wipf2	-0.45305	2.86709e-15	1.8078e-12	DOWN
ENSMUSG00000103092	Pcdha5	0.332995	0.0372925	0.448935	UP		ENSMUSG00000034168	Irf2bpl	-0.298457	1.36685e-08	1.20385e-05	DOWN		ENSMUSG00000097090	Gm26724	-0.452985	0.0170397	0.199007	DOWN
ENSMUSG00000024887	Asah2	0.332513	0.0100741	0.208496	UP		ENSMUSG00000107877	ENSMUSG00000107877	-0.298259	0.0220103	0.403864	DOWN		ENSMUSG00000086191	Zfp652os	-0.452174	0.0339717	0.315637	DOWN
ENSMUSG00000021111	Papola	0.33221	3.11618e-12	8.35302e-10	UP		ENSMUSG00000039395	Mreg	-0.298041	0.0339174	0.504158	DOWN		ENSMUSG00000032554	Trf	-0.451923	0.0337812	0.314495	DOWN
ENSMUSG00000034101	Ctnnd1	0.331958	0.00953649	0.201688	UP		ENSMUSG00000019082	Slc25a22	-0.297574	1.83403e-06	0.000669507	DOWN		ENSMUSG00000068740	Celsr2	-0.451799	1.93756e-11	4.90911e-09	DOWN
ENSMUSG00000033849	B3galt2	0.331566	0.00225171	0.0769648	UP		ENSMUSG00000033295	Ptprf	-0.297279	0.00333845	0.138972	DOWN		ENSMUSG00000056602	Fry	-0.451734	4.20496e-13	1.60911e-10	DOWN
ENSMUSG00000038068	Rnf144b	0.330819	0.0140871	0.257545	UP		ENSMUSG00000048078	Tenm4	-0.297129	0.00130057	0.0750155	DOWN		ENSMUSG00000003541	Ier3	-0.450977	0.00722302	0.109894	DOWN
ENSMUSG00000032803	Cdv3	0.330708	6.94517e-09	1.23515e-06	UP		ENSMUSG00000060733	Ipmk	-0.297123	4.37774e-06	0.00123303	DOWN		ENSMUSG00000109122	A230103L15Rik	-0.450878	0.0070362	0.107701	DOWN
ENSMUSG00000064080	Fbln2	0.329777	0.0379871	0.453039	UP		ENSMUSG00000035504	Reep6	-0.296561	0.0167814	0.352024	DOWN		ENSMUSG00000053465	Hs6st3	-0.44979	0.000908668	0.0224485	DOWN
ENSMUSG00000071042	Rasgrp3	0.329139	0.00344101	0.103039	UP		ENSMUSG00000051331	Cacna1c	-0.296461	0.00359428	0.145044	DOWN		ENSMUSG00000020484	Xbp1	-0.449777	7.47126e-10	1.37727e-07	DOWN
ENSMUSG00000028199	Cryz	0.329023	1.2904e-05	0.0011757	UP		ENSMUSG00000054611	Kdm2a	-0.296453	3.41892e-10	6.7752e-07	DOWN		ENSMUSG00000051067	Lingo3	-0.449312	0.00393685	0.0701866	DOWN
ENSMUSG00000040253	Gbp7	0.328587	0.0312452	0.409086	UP		ENSMUSG00000026594	Ralgps2	-0.296448	0.000706441	0.0500314	DOWN		ENSMUSG00000046574	Prr12	-0.448953	7.19516e-12	2.11237e-09	DOWN
ENSMUSG00000019487	Trip10	0.328081	0.0211913	0.326351	UP		ENSMUSG00000071984	Fndc1	-0.296186	0.026645	0.443979	DOWN		ENSMUSG00000020190	Mknk2	-0.448292	1.30318e-13	5.43682e-11	DOWN
ENSMUSG00000062991	Nrg1	0.328053	0.0340886	0.427259	UP		ENSMUSG00000021552	Gkap1	-0.295995	0.00321453	0.136778	DOWN		ENSMUSG00000042772	Smg7	-0.447766	2.01741e-17	1.89729e-14	DOWN
ENSMUSG00000097891	Gm3650	0.327442	0.038912	0.458702	UP		ENSMUSG00000007908	Hmgcll1	-0.295947	0.00093676	0.0600208	DOWN		ENSMUSG00000078515	Ddi2	-0.44761	1.5689e-14	8.61915e-12	DOWN
ENSMUSG00000042216	Sgsm1	0.326713	0.00127916	0.0501247	UP		ENSMUSG00000052026	Slc6a7	-0.295782	7.65022e-05	0.0101552	DOWN		ENSMUSG00000038146	Notch3	-0.447585	0.000472631	0.0133189	DOWN
ENSMUSG00000022641	Bbx	0.326523	1.96649e-06	0.00022591	UP		ENSMUSG00000019564	Arid3a	-0.295631	0.0172779	0.356405	DOWN		ENSMUSG00000026135	Zfp142	-0.44697	1.65766e-07	1.58039e-05	DOWN
ENSMUSG00000002897	Il17ra	0.325012	0.0333451	0.423469	UP		ENSMUSG00000090761	Gm17201	-0.295629	0.0431353	0.56838	DOWN		ENSMUSG00000013973	Dedd	-0.446872	0.00486108	0.0816241	DOWN
ENSMUSG00000025981	Coq10b	0.323649	0.00431036	0.119807	UP		ENSMUSG00000032312	Csk	-0.295553	0.000121684	0.0143657	DOWN		ENSMUSG00000047777	Phf13	-0.446199	2.45467e-06	0.000164337	DOWN
ENSMUSG00000031431	Tsc22d3	0.323186	0.000629742	0.0288781	UP		ENSMUSG00000051149	Adnp	-0.295399	0.046789	0.584067	DOWN		ENSMUSG00000018076	Med13l	-0.445377	1.72316e-13	7.03038e-11	DOWN
ENSMUSG00000070284	Gmppb	0.322954	0.000680979	0.0307517	UP		ENSMUSG00000020721	Helz	-0.295317	1.51365e-05	0.00311066	DOWN		ENSMUSG00000059401	Mamld1	-0.445125	5.12675e-09	7.3453e-07	DOWN
ENSMUSG00000073676	Hspe1	0.322933	8.8972e-05	0.00614793	UP		ENSMUSG00000003348	Mob3a	-0.295031	0.00235973	0.110493	DOWN		ENSMUSG00000111291	Gm48604	-0.444435	0.00125345	0.0288736	DOWN
ENSMUSG00000045594	Glb1	0.322389	0.00022175	0.0129672	UP		ENSMUSG00000032009	Sesn3	-0.295007	0.00609001	0.198809	DOWN		ENSMUSG00000054611	Kdm2a	-0.44431	7.022e-21	1.55852e-17	DOWN
ENSMUSG00000052229	Gpr17	0.32191	1.52495e-05	0.00134737	UP		ENSMUSG00000029228	Lnx1	-0.294576	0.00171231	0.0909194	DOWN		ENSMUSG00000035007	Rundc1	-0.444262	7.0517e-14	3.18112e-11	DOWN
ENSMUSG00000031799	Tpm4	0.321858	4.81543e-05	0.00363529	UP		ENSMUSG00000048485	Zbtb8b	-0.293911	0.0372377	0.526825	DOWN		ENSMUSG00000004952	Rasa4	-0.443264	0.0188522	0.213365	DOWN
ENSMUSG00000030882	Dnhd1	0.321832	0.0414296	0.475636	UP		ENSMUSG00000040972	Igsf21	-0.293858	0.0204189	0.388916	DOWN		ENSMUSG00000047793	Sned1	-0.443173	0.0469311	0.385388	DOWN
ENSMUSG00000032060	Cryab	0.321816	0.043873	0.489343	UP		ENSMUSG00000036180	Gatad2a	-0.293576	1.45124e-06	0.000575177	DOWN		ENSMUSG00000036306	Lzts1	-0.442655	0.000383248	0.0113173	DOWN
ENSMUSG00000074807	Gm10762	0.320977	0.0275483	0.381571	UP		ENSMUSG00000102748	Pcdhgb2	-0.293554	0.0126535	0.300431	DOWN		ENSMUSG00000075224	Lrrc55	-0.442611	0.0114203	0.151164	DOWN
ENSMUSG00000041797	Abca9	0.32038	0.00723653	0.166129	UP		ENSMUSG00000019774	Mtrf1l	-0.292601	0.00378292	0.14949	DOWN		ENSMUSG00000039244	E130309D02Rik	-0.44255	6.09544e-09	8.49793e-07	DOWN
ENSMUSG00000021224	Numb	0.319762	0.000849732	0.0367491	UP		ENSMUSG00000034342	Cbl	-0.291694	1.4769e-05	0.0030578	DOWN		ENSMUSG00000047414	Flrt2	-0.442447	3.60636e-07	3.12665e-05	DOWN
ENSMUSG00000031434	Morc4	0.319731	0.0471853	0.509174	UP		ENSMUSG00000048154	Kmt2d	-0.291675	2.5187e-06	0.000836857	DOWN		ENSMUSG00000041794	Myrip	-0.442425	2.28924e-15	1.49439e-12	DOWN
ENSMUSG00000015757	Ppil4	0.31874	2.30364e-09	4.54882e-07	UP		ENSMUSG00000030411	Nova2	-0.291588	2.69037e-08	2.13258e-05	DOWN		ENSMUSG00000007880	Arid1a	-0.442412	1.02468e-12	3.53145e-10	DOWN
ENSMUSG00000026667	Uhmk1	0.318382	2.84281e-08	4.54579e-06	UP		ENSMUSG00000039646	Vasn	-0.291063	0.0495863	0.599057	DOWN		ENSMUSG00000021182	Ccdc88c	-0.442075	7.0941e-09	9.7918e-07	DOWN
ENSMUSG00000023800	Tiam2	0.318313	0.0134215	0.249737	UP		ENSMUSG00000061411	Nol4l	-0.290973	0.000197485	0.0203677	DOWN		ENSMUSG00000010492	Uckl1os	-0.4415	0.0473631	0.387502	DOWN
ENSMUSG00000007827	Ankrd26	0.318192	0.000119822	0.00786213	UP		ENSMUSG00000040225	Prrc2c	-0.290964	6.78275e-05	0.00955214	DOWN		ENSMUSG00000032537	Ephb1	-0.441247	0.00148841	0.0330218	DOWN
ENSMUSG00000024145	Pigf	0.317739	0.0179961	0.295079	UP		ENSMUSG00000027676	Ccdc39	-0.290924	7.54594e-05	0.0101136	DOWN		ENSMUSG00000037313	Tacc3	-0.441116	0.0169036	0.19796	DOWN
ENSMUSG00000030222	Rerg	0.31733	0.0492701	0.521479	UP		ENSMUSG00000034247	Plekhm1	-0.29084	3.24068e-05	0.00535165	DOWN		ENSMUSG00000039735	Fnbp1l	-0.441076	0.026185	0.266338	DOWN
ENSMUSG00000039680	Mrps6	0.316722	0.00290425	0.0920846	UP		ENSMUSG00000031983	2310022B05Rik	-0.290735	4.90714e-08	3.40353e-05	DOWN		ENSMUSG00000024969	Mark2	-0.440476	4.54989e-15	2.71462e-12	DOWN
ENSMUSG00000035107	Dcbld2	0.316153	0.00553448	0.139051	UP		ENSMUSG00000039244	E130309D02Rik	-0.2905	0.000121419	0.0143649	DOWN		ENSMUSG00000017144	Rnd3	-0.440402	0.00402169	0.0711579	DOWN
ENSMUSG00000039701	Usp53	0.316104	1.34307e-05	0.00121571	UP		ENSMUSG00000040502	Marchf9	-0.290375	1.02318e-05	0.00234601	DOWN		ENSMUSG00000036180	Gatad2a	-0.440184	6.94251e-13	2.46935e-10	DOWN
ENSMUSG00000091512	Lamtor3	0.316063	1.72899e-08	2.82999e-06	UP		ENSMUSG00000021287	Xrcc3	-0.290362	0.0452352	0.577732	DOWN		ENSMUSG00000040249	Lrp1	-0.440127	6.43212e-12	1.8984e-09	DOWN
ENSMUSG00000028444	Cntfr	0.314844	1.1397e-06	0.000137475	UP		ENSMUSG00000043415	Otud1	-0.290214	0.0250433	0.42875	DOWN		ENSMUSG00000024843	Chka	-0.440122	3.08733e-15	1.92479e-12	DOWN
ENSMUSG00000035151	Elmod2	0.314417	7.36442e-05	0.00524557	UP		ENSMUSG00000020387	Jade2	-0.290125	3.87775e-07	0.000186	DOWN		ENSMUSG00000027395	Polr1b	-0.440006	7.66876e-06	0.000446971	DOWN
ENSMUSG00000071866	Ppia	0.314237	0.00280824	0.0897585	UP		ENSMUSG00000002058	Unc119	-0.290116	6.87287e-05	0.00955777	DOWN		ENSMUSG00000015599	Ttbk1	-0.439745	6.41664e-13	2.29703e-10	DOWN
ENSMUSG00000021448	Shc3	0.313777	0.00910541	0.195525	UP		ENSMUSG00000015605	Srf	-0.289984	1.68052e-06	0.000643084	DOWN		ENSMUSG00000021301	Hecw1	-0.439376	0.000278102	0.00883289	DOWN
ENSMUSG00000031610	Scrg1	0.313291	0.000412266	0.0208537	UP		ENSMUSG00000047415	Gpr68	-0.289807	0.00346193	0.142098	DOWN		ENSMUSG00000032633	Flcn	-0.438581	1.75037e-13	7.08924e-11	DOWN
ENSMUSG00000050619	Zscan29	0.313281	0.0127374	0.241298	UP		ENSMUSG00000059323	Tonsl	-0.289446	0.0174528	0.35802	DOWN		ENSMUSG00000026034	Clk1	-0.438477	1.74811e-08	2.21456e-06	DOWN
ENSMUSG00000071757	Zhx2	0.312731	0.0011041	0.0447829	UP		ENSMUSG00000055471	Alk	-0.28938	0.0328196	0.494048	DOWN		ENSMUSG00000029217	Tec	-0.437919	0.0280474	0.278449	DOWN
ENSMUSG00000026707	Nsun6	0.312661	0.00646168	0.153863	UP		ENSMUSG00000035835	Plppr3	-0.288729	0.00363982	0.14635	DOWN		ENSMUSG00000028890	Mtf1	-0.437559	2.97122e-11	7.26273e-09	DOWN
ENSMUSG00000056121	Fez2	0.312148	8.19908e-07	0.000101777	UP		ENSMUSG00000063760	Rnf217	-0.287952	0.0205452	0.388916	DOWN		ENSMUSG00000057246	BC051142	-0.43716	0.0177724	0.20506	DOWN
ENSMUSG00000030291	Med21	0.310704	0.000262832	0.0149118	UP		ENSMUSG00000022353	Mtss1	-0.287873	5.08949e-06	0.00139802	DOWN		ENSMUSG00000033594	Spata2l	-0.436347	2.41479e-08	2.94482e-06	DOWN
ENSMUSG00000007646	Rad51c	0.310686	0.0157953	0.275436	UP		ENSMUSG00000029420	Rimbp2	-0.287782	1.80991e-05	0.00346514	DOWN		ENSMUSG00000061589	Dot1l	-0.436307	1.46929e-08	1.89597e-06	DOWN
ENSMUSG00000023944	Hsp90ab1	0.310292	3.70148e-10	8.11795e-08	UP		ENSMUSG00000068154	Insm1	-0.287684	0.0105542	0.27037	DOWN		ENSMUSG00000043940	Wdfy3	-0.435908	4.94789e-12	1.50024e-09	DOWN
ENSMUSG00000023367	Tmem176a	0.310095	0.00402496	0.114706	UP		ENSMUSG00000068740	Celsr2	-0.287278	1.9096e-05	0.00356401	DOWN		ENSMUSG00000089762	Ier5l	-0.43586	0.000666059	0.0175404	DOWN
ENSMUSG00000078877	Gm14295	0.308772	0.0292222	0.394706	UP		ENSMUSG00000001156	Mxd1	-0.287254	0.000238431	0.0231696	DOWN		ENSMUSG00000058392	Rrp1b	-0.43562	3.99715e-05	0.00178863	DOWN
ENSMUSG00000031758	Cdyl2	0.308619	0.0417084	0.477405	UP		ENSMUSG00000046962	Zbtb21	-0.287218	0.000523921	0.0414114	DOWN		ENSMUSG00000043872	Zmym1	-0.435608	4.18983e-06	0.000262394	DOWN
ENSMUSG00000025085	Ablim1	0.30826	2.00245e-06	0.000229093	UP		ENSMUSG00000051339	2900026A02Rik	-0.287099	0.00270447	0.120824	DOWN		ENSMUSG00000031976	Urb2	-0.435247	3.80496e-08	4.44476e-06	DOWN
ENSMUSG00000018372	Cep95	0.30812	0.0065208	0.15495	UP		ENSMUSG00000039286	Fndc3b	-0.286649	0.000368107	0.0320144	DOWN		ENSMUSG00000038648	Creb3l2	-0.435208	1.3601e-05	0.000724262	DOWN
ENSMUSG00000035047	Kri1	0.30787	0.000129041	0.008394	UP		ENSMUSG00000029361	Nos1	-0.286536	0.0472987	0.586293	DOWN		ENSMUSG00000079487	Med12	-0.434952	4.16151e-06	0.00026121	DOWN
ENSMUSG00000040972	Igsf21	0.307607	0.0152497	0.269935	UP		ENSMUSG00000095407	Tmem200c	-0.286357	0.00395274	0.154455	DOWN		ENSMUSG00000045875	Adra1a	-0.434605	0.00181192	0.0386537	DOWN
ENSMUSG00000042787	Exog	0.306911	7.3801e-05	0.00525	UP		ENSMUSG00000047143	Dmrta2	-0.285865	0.0417873	0.558981	DOWN		ENSMUSG00000085795	Zfp703	-0.434094	0.000476067	0.0133953	DOWN
ENSMUSG00000055373	Fut9	0.305221	0.0160633	0.277377	UP		ENSMUSG00000026156	B3gat2	-0.285838	0.0281855	0.456755	DOWN		ENSMUSG00000034300	Fam53c	-0.433503	4.01799e-13	1.55494e-10	DOWN
ENSMUSG00000033486	Catsper2	0.304968	0.0473573	0.510235	UP		ENSMUSG00000052137	Rbm12b2	-0.285065	0.00926956	0.251265	DOWN		ENSMUSG00000028920	Fbxo42	-0.433426	9.75243e-12	2.67888e-09	DOWN
ENSMUSG00000001128	Cfp	0.304895	0.0159663	0.276591	UP		ENSMUSG00000040009	Gnaz	-0.285055	2.48921e-06	0.000832041	DOWN		ENSMUSG00000030870	Ubfd1	-0.433116	2.50019e-13	9.90914e-11	DOWN
ENSMUSG00000032285	Dnaja4	0.304536	1.73633e-05	0.00151222	UP		ENSMUSG00000034292	Traf3ip1	-0.285031	0.00226519	0.107518	DOWN		ENSMUSG00000072591	Fzd10os	-0.433043	0.0413217	0.356415	DOWN
ENSMUSG00000044150	Bclaf3	0.304456	0.00481329	0.127755	UP		ENSMUSG00000032633	Flcn	-0.284991	1.51102e-06	0.000590436	DOWN		ENSMUSG00000047248	C2cd3	-0.432422	7.50881e-09	1.03385e-06	DOWN
ENSMUSG00000051255	Gm6563	0.303201	0.00512683	0.132632	UP		ENSMUSG00000026014	Raph1	-0.284864	7.17233e-05	0.00985077	DOWN		ENSMUSG00000023272	Creld2	-0.432347	2.6831e-05	0.00128343	DOWN
ENSMUSG00000071369	Map3k5	0.302805	0.0133569	0.249037	UP		ENSMUSG00000037885	Stk35	-0.284564	1.82793e-05	0.00348545	DOWN		ENSMUSG00000022844	Pdia5	-0.432282	0.0331981	0.310582	DOWN
ENSMUSG00000032477	Cdc25a	0.302594	0.00618883	0.149052	UP		ENSMUSG00000062115	Rai1	-0.284444	2.26862e-07	0.000124633	DOWN		ENSMUSG00000035725	Prkx	-0.432119	1.86341e-06	0.000129893	DOWN
ENSMUSG00000044501	Zfp758	0.301709	0.00225929	0.0770505	UP		ENSMUSG00000021890	Eaf1	-0.28348	4.23948e-05	0.00662636	DOWN		ENSMUSG00000034271	Jdp2	-0.432077	0.000409414	0.0119261	DOWN
ENSMUSG00000084911	Gm16185	0.301516	0.0161689	0.278708	UP		ENSMUSG00000096929	A330023F24Rik	-0.283371	0.000703549	0.0499844	DOWN		ENSMUSG00000038604	Ripor1	-0.431918	5.6331e-17	5.124e-14	DOWN
ENSMUSG00000001542	Ell2	0.301141	0.00827322	0.182238	UP		ENSMUSG00000049999	Ppp1r3d	-0.283159	0.00456461	0.168497	DOWN		ENSMUSG00000042202	Slc35e2	-0.431818	5.75428e-11	1.33593e-08	DOWN
ENSMUSG00000050103	Agmo	0.300893	0.0105692	0.21537	UP		ENSMUSG00000030600	Lrfn1	-0.283025	0.000117636	0.0140581	DOWN		ENSMUSG00000028842	Ago3	-0.431536	6.07843e-13	2.2336e-10	DOWN
ENSMUSG00000053070	Cfap300	0.300744	0.00296828	0.0929988	UP		ENSMUSG00000032119	Hinfp	-0.282554	5.62832e-05	0.00821839	DOWN		ENSMUSG00000020593	Lpin1	-0.4315	1.9028e-10	3.93957e-08	DOWN
ENSMUSG00000014243	Zswim7	0.299998	0.00765377	0.172007	UP		ENSMUSG00000045822	Zswim3	-0.282367	0.0059784	0.196519	DOWN		ENSMUSG00000037990	Sh3rf3	-0.431305	1.80448e-08	2.27557e-06	DOWN
ENSMUSG00000020069	Hnrnph3	0.299931	1.28792e-05	0.00117538	UP		ENSMUSG00000023994	Nfya	-0.281747	0.000415067	0.0351052	DOWN		ENSMUSG00000040524	Zfp609	-0.43122	4.66322e-13	1.7483e-10	DOWN
ENSMUSG00000038843	Gcnt1	0.299355	0.0328201	0.420337	UP		ENSMUSG00000033671	Cep350	-0.281652	2.13012e-05	0.00386255	DOWN		ENSMUSG00000066191	Anks6	-0.430643	0.000166503	0.00577063	DOWN
ENSMUSG00000024725	Ostf1	0.29928	0.00186745	0.0671979	UP		ENSMUSG00000046613	Vwa5b2	-0.281638	0.0103742	0.268352	DOWN		ENSMUSG00000033257	Ttll4	-0.430145	2.36589e-08	2.8951e-06	DOWN
ENSMUSG00000049551	Fzd9	0.297805	0.0150707	0.268204	UP		ENSMUSG00000026627	Pacc1	-0.281457	0.00239097	0.111299	DOWN		ENSMUSG00000031374	Zfp92	-0.429979	0.023725	0.24863	DOWN
ENSMUSG00000017376	Nlk	0.297248	0.0106179	0.215887	UP		ENSMUSG00000040054	Baz2a	-0.280769	3.3719e-08	2.4618e-05	DOWN		ENSMUSG00000016087	Fli1	-0.429955	0.00228546	0.0464868	DOWN
ENSMUSG00000025892	Gria4	0.297044	0.00100525	0.0418442	UP		ENSMUSG00000026806	Ddx31	-0.280717	0.00939023	0.253792	DOWN		ENSMUSG00000024558	Mapk4	-0.429528	0.000150719	0.00534879	DOWN
ENSMUSG00000027351	Spred1	0.297025	2.86059e-05	0.00234108	UP		ENSMUSG00000022020	Naa16	-0.280115	0.00909829	0.248077	DOWN		ENSMUSG00000007656	Arpp19	-0.429308	0.0189704	0.214097	DOWN
ENSMUSG00000020122	Egfr	0.296396	0.00616772	0.14886	UP		ENSMUSG00000048787	Dcun1d3	-0.280093	0.000618309	0.0458664	DOWN		ENSMUSG00000051339	2900026A02Rik	-0.429134	7.62408e-06	0.000444834	DOWN
ENSMUSG00000014767	Tbp	0.295754	9.35503e-06	0.000890364	UP		ENSMUSG00000041907	Gpr45	-0.279986	0.00631328	0.203666	DOWN		ENSMUSG00000025332	Kdm5c	-0.429082	5.94392e-16	4.22834e-13	DOWN
ENSMUSG00000014039	Prdm15	0.295648	0.000316758	0.017164	UP		ENSMUSG00000093661	Eif4e3	-0.279967	0.00849353	0.240572	DOWN		ENSMUSG00000060257	Scrt2	-0.4288	6.42073e-05	0.00264686	DOWN
ENSMUSG00000063972	Nr6a1	0.294333	0.00928823	0.198145	UP		ENSMUSG00000021068	Nin	-0.27995	7.99216e-06	0.00193651	DOWN		ENSMUSG00000061950	Ppp4r1	-0.428554	1.73616e-07	1.64674e-05	DOWN
ENSMUSG00000008384	Sertad1	0.294115	0.0480148	0.514423	UP		ENSMUSG00000028920	Fbxo42	-0.279623	9.9748e-06	0.00230839	DOWN		ENSMUSG00000047881	Rell1	-0.427888	0.0210306	0.228988	DOWN
ENSMUSG00000027175	Tcp11l1	0.293194	0.00235189	0.0791865	UP		ENSMUSG00000060257	Scrt2	-0.279602	0.00892019	0.246737	DOWN		ENSMUSG00000003154	Foxj2	-0.42773	1.50948e-10	3.16062e-08	DOWN
ENSMUSG00000021039	Snw1	0.292296	2.20095e-05	0.00187307	UP		ENSMUSG00000021277	Traf3	-0.279575	0.00203349	0.101014	DOWN		ENSMUSG00000004891	Nes	-0.427608	0.00379701	0.0682527	DOWN
ENSMUSG00000028693	Nasp	0.292121	0.000128934	0.008394	UP		ENSMUSG00000048701	Ccdc6	-0.279236	6.17073e-05	0.00884743	DOWN		ENSMUSG00000072825	Cep170b	-0.427171	1.37664e-08	1.78889e-06	DOWN
ENSMUSG00000033487	Fndc3a	0.291693	6.88408e-06	0.000685776	UP		ENSMUSG00000063455	D630045J12Rik	-0.279067	0.000776092	0.0533618	DOWN		ENSMUSG00000029416	Slc15a4	-0.426007	8.70136e-08	8.99092e-06	DOWN
ENSMUSG00000026495	Efcab2	0.291615	0.000717081	0.0320618	UP		ENSMUSG00000044933	Sstr3	-0.278128	0.0432232	0.568584	DOWN		ENSMUSG00000026014	Raph1	-0.425919	3.29577e-09	5.07979e-07	DOWN
ENSMUSG00000008489	Elavl2	0.291002	0.0035125	0.104224	UP		ENSMUSG00000033597	Caskin1	-0.277576	2.6332e-06	0.000850137	DOWN		ENSMUSG00000048701	Ccdc6	-0.425343	1.16399e-09	2.02465e-07	DOWN
ENSMUSG00000074876	ENSMUSG00000074876	0.290873	0.0346693	0.431805	UP		ENSMUSG00000020184	Mdm2	-0.277551	9.41588e-06	0.00219616	DOWN		ENSMUSG00000079259	Trim71	-0.424899	0.0350387	0.321408	DOWN
ENSMUSG00000024966	Stip1	0.289615	0.000456659	0.0224236	UP		ENSMUSG00000031295	Phka2	-0.277548	0.00333533	0.138972	DOWN		ENSMUSG00000087528	9830144P21Rik	-0.424398	0.0136996	0.171553	DOWN
ENSMUSG00000019055	Plod1	0.28951	0.00366773	0.107621	UP		ENSMUSG00000064125	Prr36	-0.277496	0.00248772	0.11463	DOWN		ENSMUSG00000051721	Wdcp	-0.424238	0.000168795	0.00584276	DOWN
ENSMUSG00000038374	Rbm8a	0.288706	1.51373e-07	2.13179e-05	UP		ENSMUSG00000038342	Mlxip	-0.277011	0.000262517	0.0248148	DOWN		ENSMUSG00000004947	Dtx2	-0.424178	0.000192442	0.00650306	DOWN
ENSMUSG00000020638	Cmpk2	0.287352	0.00208707	0.073061	UP		ENSMUSG00000034867	Ankrd27	-0.276706	1.57565e-05	0.00314489	DOWN		ENSMUSG00000045482	Trrap	-0.423781	2.81172e-09	4.47031e-07	DOWN
ENSMUSG00000029189	Sel1l3	0.286971	0.000416321	0.0210195	UP		ENSMUSG00000024940	Ltbp3	-0.276698	0.0496807	0.599144	DOWN		ENSMUSG00000054204	Alkal2	-0.42355	0.0311157	0.298344	DOWN
ENSMUSG00000021311	Mtr	0.286672	0.00112806	0.0456547	UP		ENSMUSG00000021253	Tgfb3	-0.276689	0.0101843	0.266053	DOWN		ENSMUSG00000053293	Pom121	-0.423342	6.74204e-11	1.53318e-08	DOWN
ENSMUSG00000030087	Klf15	0.285206	0.000112295	0.00742658	UP		ENSMUSG00000063281	Zfp35	-0.276602	1.2441e-05	0.00265624	DOWN		ENSMUSG00000020021	Fgd6	-0.423323	2.70344e-05	0.00129204	DOWN
ENSMUSG00000090122	Kcne1l	0.285198	0.0384517	0.455697	UP		ENSMUSG00000040473	Cfap69	-0.276237	0.0179884	0.363879	DOWN		ENSMUSG00000045515	Pou3f3	-0.423032	1.45344e-07	1.40256e-05	DOWN
ENSMUSG00000005656	Snx6	0.285051	7.37329e-07	9.22119e-05	UP		ENSMUSG00000024169	Ift140	-0.275828	0.000293598	0.0269271	DOWN		ENSMUSG00000039191	Rbpj	-0.422532	1.11331e-05	0.000611624	DOWN
ENSMUSG00000031684	Slc10a7	0.283721	0.0271044	0.377875	UP		ENSMUSG00000037493	Cib2	-0.275492	0.0186471	0.370187	DOWN		ENSMUSG00000057329	Bcl2	-0.422393	0.00138024	0.0311957	DOWN
ENSMUSG00000035125	Gcfc2	0.28346	0.0295462	0.396572	UP		ENSMUSG00000030259	Rassf8	-0.27533	0.014942	0.329656	DOWN		ENSMUSG00000027490	E2f1	-0.421377	0.00639142	0.100068	DOWN
ENSMUSG00000025240	Sacm1l	0.283236	0.000196329	0.0117253	UP		ENSMUSG00000015027	Galns	-0.274949	0.0371883	0.526576	DOWN		ENSMUSG00000035011	Zbtb7a	-0.420125	7.33202e-12	2.13001e-09	DOWN
ENSMUSG00000051146	Camk2n2	0.28309	0.0010416	0.0429384	UP		ENSMUSG00000020532	Acaca	-0.274835	9.19136e-07	0.000377779	DOWN		ENSMUSG00000026565	Pou2f1	-0.419765	4.18456e-06	0.00026236	DOWN
ENSMUSG00000039860	Srrm3	0.282583	3.406e-05	0.00271927	UP		ENSMUSG00000037594	Clba1	-0.274604	0.00347696	0.142101	DOWN		ENSMUSG00000035877	Zhx3	-0.419354	8.72641e-11	1.94459e-08	DOWN
ENSMUSG00000003949	Hlf	0.282295	0.0444544	0.492934	UP		ENSMUSG00000054976	Nyap2	-0.274333	0.0018385	0.0949841	DOWN		ENSMUSG00000038400	Pmepa1	-0.419313	0.000179761	0.00613811	DOWN
ENSMUSG00000036402	Gng12	0.281034	1.79169e-06	0.000207982	UP		ENSMUSG00000028854	Slc9a1	-0.273955	0.00136399	0.0774259	DOWN		ENSMUSG00000039990	Edrf1	-0.419312	1.91045e-07	1.7765e-05	DOWN
ENSMUSG00000074578	Zfas1	0.28094	0.00128057	0.050126	UP		ENSMUSG00000028078	Dclk2	-0.273878	2.1405e-06	0.000751707	DOWN		ENSMUSG00000023990	Tfeb	-0.419284	0.000708085	0.0184026	DOWN
ENSMUSG00000057329	Bcl2	0.279976	0.0334829	0.423783	UP		ENSMUSG00000008348	Ubc	-0.27387	2.97118e-05	0.00501101	DOWN		ENSMUSG00000039601	Rcan2	-0.419167	0.0306761	0.295713	DOWN
ENSMUSG00000046573	Lyrm4	0.279321	0.000117016	0.00769295	UP		ENSMUSG00000031538	Plat	-0.27296	0.00078687	0.0538258	DOWN		ENSMUSG00000042121	Ssh1	-0.419134	1.24194e-07	1.21537e-05	DOWN
ENSMUSG00000046160	Olig1	0.278676	0.000287761	0.0159769	UP		ENSMUSG00000021177	Tdp1	-0.272755	0.00101478	0.0636957	DOWN		ENSMUSG00000073542	Cep76	-0.419036	0.00062517	0.0166851	DOWN
ENSMUSG00000062963	Ufc1	0.278377	5.33394e-08	8.08645e-06	UP		ENSMUSG00000062300	Nectin2	-0.272724	0.0336907	0.50239	DOWN		ENSMUSG00000036046	5031439G07Rik	-0.418872	2.20459e-14	1.15402e-11	DOWN
ENSMUSG00000044067	Gpr22	0.277355	0.00457076	0.124328	UP		ENSMUSG00000020866	Cacna1g	-0.272636	0.0217554	0.399981	DOWN		ENSMUSG00000022364	Tbc1d31	-0.418464	0.000803898	0.020368	DOWN
ENSMUSG00000061517	Sox21	0.277292	0.00688216	0.161207	UP		ENSMUSG00000033450	Tagap	-0.272391	0.00602186	0.197479	DOWN		ENSMUSG00000055805	Fmnl1	-0.418419	4.05562e-09	6.0493e-07	DOWN
ENSMUSG00000059475	Zfp426	0.276708	0.000393586	0.0202025	UP		ENSMUSG00000042581	Thsd7b	-0.272373	0.0154425	0.337014	DOWN		ENSMUSG00000085830	Grin1os	-0.417982	0.00217428	0.0447328	DOWN
ENSMUSG00000028643	Svbp	0.276642	0.0139869	0.256051	UP		ENSMUSG00000021279	Cdc42bpb	-0.271792	4.34379e-06	0.00122971	DOWN		ENSMUSG00000025007	Aldh18a1	-0.417449	1.82745e-07	1.71284e-05	DOWN
ENSMUSG00000085133	B930095G15Rik	0.276285	0.0120068	0.23368	UP		ENSMUSG00000038028	Tigar	-0.27172	0.000909191	0.0590039	DOWN		ENSMUSG00000047415	Gpr68	-0.41731	2.72738e-05	0.00130012	DOWN
ENSMUSG00000100691	2010320M18Rik	0.275451	0.0413215	0.475272	UP		ENSMUSG00000029576	Radil	-0.271554	0.037734	0.529941	DOWN		ENSMUSG00000006711	D130043K22Rik	-0.417049	7.30285e-08	7.7776e-06	DOWN
ENSMUSG00000014226	Cacybp	0.274639	1.74151e-05	0.00151222	UP		ENSMUSG00000037217	Syn1	-0.27132	8.28189e-07	0.000347256	DOWN		ENSMUSG00000048546	Tob2	-0.416976	7.79311e-05	0.00309754	DOWN
ENSMUSG00000067279	Ppp1r3c	0.273882	0.00315803	0.0971341	UP		ENSMUSG00000002068	Ccne1	-0.271268	0.00754525	0.22512	DOWN		ENSMUSG00000040875	Osbpl10	-0.416874	0.0320698	0.303299	DOWN
ENSMUSG00000029817	Tra2a	0.27388	3.33955e-06	0.000362626	UP		ENSMUSG00000020659	Cbll1	-0.271184	0.000476791	0.0388483	DOWN		ENSMUSG00000027381	Bcl2l11	-0.416799	0.00417991	0.0733958	DOWN
ENSMUSG00000035868	Zfp983	0.273878	0.00942633	0.200437	UP		ENSMUSG00000061175	Fnip2	-0.271001	0.00355975	0.14428	DOWN		ENSMUSG00000024172	St6gal2	-0.416375	0.00281513	0.0542749	DOWN
ENSMUSG00000040675	Mthfd1l	0.273357	0.000668908	0.0303978	UP		ENSMUSG00000021451	Sema4d	-0.270594	1.94667e-05	0.00357665	DOWN		ENSMUSG00000061175	Fnip2	-0.416129	8.39406e-06	0.000482042	DOWN
ENSMUSG00000024085	Man2a1	0.273204	0.000805603	0.035225	UP		ENSMUSG00000028064	Sema4a	-0.270559	0.0131796	0.307397	DOWN		ENSMUSG00000031681	Smad1	-0.415912	5.50377e-06	0.000334243	DOWN
ENSMUSG00000038535	Zfp280d	0.272589	0.000131073	0.00847649	UP		ENSMUSG00000067931	Zfp948	-0.270478	0.00152906	0.083754	DOWN		ENSMUSG00000020522	Mfap3	-0.415753	1.50881e-07	1.45094e-05	DOWN
ENSMUSG00000025283	Sat1	0.272475	0.00109968	0.0446425	UP		ENSMUSG00000072872	Rybp	-0.270351	5.01745e-05	0.00758592	DOWN		ENSMUSG00000051341	Zfp52	-0.415636	0.000768112	0.0197042	DOWN
ENSMUSG00000042460	C1galt1	0.27237	0.000110364	0.00734268	UP		ENSMUSG00000037315	Jade3	-0.270043	0.0221079	0.404706	DOWN		ENSMUSG00000053716	Dusp7	-0.415619	4.74377e-14	2.28885e-11	DOWN
ENSMUSG00000038784	Cnot4	0.272293	9.33508e-05	0.00639476	UP		ENSMUSG00000038604	Ripor1	-0.269911	1.51598e-07	8.94863e-05	DOWN		ENSMUSG00000095139	Pou3f2	-0.415157	0.00813977	0.119421	DOWN
ENSMUSG00000023927	Satb1	0.272111	0.0331013	0.422006	UP		ENSMUSG00000039982	Dtx4	-0.269868	0.000190411	0.0198224	DOWN		ENSMUSG00000104950	4833413G10Rik	-0.414659	0.0399341	0.350051	DOWN
ENSMUSG00000007207	Stx1a	0.272035	0.0185075	0.300705	UP		ENSMUSG00000034801	Sos2	-0.269769	1.22425e-05	0.00263294	DOWN		ENSMUSG00000034801	Sos2	-0.414058	2.38333e-11	6.01108e-09	DOWN
ENSMUSG00000025757	Hspa4l	0.271808	0.000157384	0.00981208	UP		ENSMUSG00000037896	Rcor1	-0.269458	4.17244e-05	0.00654001	DOWN		ENSMUSG00000107019	Gm43682	-0.413743	0.0133063	0.168069	DOWN
ENSMUSG00000039286	Fndc3b	0.271553	0.000739639	0.032953	UP		ENSMUSG00000074415	Mir100hg	-0.269358	0.000421831	0.0354638	DOWN		ENSMUSG00000038170	Pde4dip	-0.413623	6.93704e-14	3.15504e-11	DOWN
ENSMUSG00000000058	Cav2	0.27146	0.0262907	0.371205	UP		ENSMUSG00000030084	Plxna1	-0.269107	0.00453756	0.16785	DOWN		ENSMUSG00000015605	Srf	-0.413582	9.86228e-12	2.68923e-09	DOWN
ENSMUSG00000071281	Zfp65	0.271183	0.00193113	0.0690749	UP		ENSMUSG00000057378	Ryr3	-0.268995	0.00602075	0.197479	DOWN		ENSMUSG00000068966	Zbtb34	-0.413233	0.000447245	0.0127722	DOWN
ENSMUSG00000021738	Atxn7	0.270449	0.000215446	0.0126502	UP		ENSMUSG00000071719	Nalf2	-0.268992	0.0118984	0.289183	DOWN		ENSMUSG00000026483	Niban1	-0.413146	0.040766	0.353546	DOWN
ENSMUSG00000039167	Adgrl4	0.270357	0.0115099	0.226873	UP		ENSMUSG00000051375	Pcdh1	-0.268841	0.00109319	0.0664377	DOWN		ENSMUSG00000025050	Pcgf6	-0.412273	1.03338e-07	1.04825e-05	DOWN
ENSMUSG00000018634	Crhr1	0.270129	0.0292758	0.394949	UP		ENSMUSG00000063663	Brwd3	-0.268596	0.020818	0.391172	DOWN		ENSMUSG00000029174	Tbc1d1	-0.412219	7.44523e-08	7.91405e-06	DOWN
ENSMUSG00000090053	Pakap	0.270058	0.032943	0.421371	UP		ENSMUSG00000018593	Sparc	-0.268514	0.00339293	0.14039	DOWN		ENSMUSG00000032012	Nectin1	-0.412128	0.00511555	0.084781	DOWN
ENSMUSG00000035226	Rims4	0.269581	0.0236512	0.348073	UP		ENSMUSG00000062210	Tnfaip8	-0.268506	0.0233726	0.416599	DOWN		ENSMUSG00000041144	Dnah7b	-0.412126	0.0298204	0.290034	DOWN
ENSMUSG00000022359	Wdyhv1	0.269123	0.00213064	0.0740279	UP		ENSMUSG00000039652	Cpeb3	-0.268187	1.18162e-05	0.00260177	DOWN		ENSMUSG00000021690	Jmy	-0.411633	8.88825e-14	3.88333e-11	DOWN
ENSMUSG00000020076	Ddx50	0.269008	2.26339e-08	3.66148e-06	UP		ENSMUSG00000046287	Pnma3	-0.267974	0.00198554	0.099501	DOWN		ENSMUSG00000019803	Nr2e1	-0.411089	8.9915e-05	0.00351594	DOWN
ENSMUSG00000031527	Eri1	0.268991	0.00269878	0.0874182	UP		ENSMUSG00000056602	Fry	-0.267729	1.6547e-05	0.00325584	DOWN		ENSMUSG00000032312	Csk	-0.41094	1.01736e-07	1.03412e-05	DOWN
ENSMUSG00000048100	Taf13	0.268115	0.00376944	0.109853	UP		ENSMUSG00000035713	Usp35	-0.267573	0.00397042	0.154598	DOWN		ENSMUSG00000026131	Dst	-0.410344	2.2585e-08	2.79726e-06	DOWN
ENSMUSG00000020224	Llph	0.267972	0.00757338	0.170962	UP		ENSMUSG00000013236	Ptprs	-0.267144	1.44798e-05	0.00300915	DOWN		ENSMUSG00000048756	Foxo3	-0.410172	5.84701e-09	8.19276e-07	DOWN
ENSMUSG00000036779	Tent4b	0.267953	2.31077e-05	0.00195594	UP		ENSMUSG00000044617	Zbtb39	-0.267117	0.00850645	0.240815	DOWN		ENSMUSG00000118125	Gm50387	-0.410149	0.00198796	0.041625	DOWN
ENSMUSG00000020657	Dnajc27	0.26766	1.0595e-06	0.00012864	UP		ENSMUSG00000034243	Golgb1	-0.266883	6.26839e-06	0.00160283	DOWN		ENSMUSG00000026883	Dab2ip	-0.409851	5.00747e-09	7.22702e-07	DOWN
ENSMUSG00000048747	E130114P18Rik	0.267183	0.0261488	0.369944	UP		ENSMUSG00000034848	Ttc21b	-0.266787	0.000696828	0.0497618	DOWN		ENSMUSG00000015501	Hivep2	-0.409681	9.63844e-11	2.13071e-08	DOWN
ENSMUSG00000026047	Poglut2	0.266833	0.0130605	0.24553	UP		ENSMUSG00000005886	Ncoa2	-0.266719	6.04414e-06	0.00158893	DOWN		ENSMUSG00000041870	Ankrd13a	-0.409359	2.98602e-06	0.000194466	DOWN
ENSMUSG00000084384	Gm12251	0.266468	0.0299061	0.399766	UP		ENSMUSG00000013275	Slc41a1	-0.266642	0.000153674	0.0167852	DOWN		ENSMUSG00000063455	D630045J12Rik	-0.409042	8.85176e-07	6.91771e-05	DOWN
ENSMUSG00000040250	Ints13	0.266413	7.88979e-05	0.00554338	UP		ENSMUSG00000055980	Irs1	-0.266611	0.00966171	0.257988	DOWN		ENSMUSG00000033671	Cep350	-0.408534	7.91479e-10	1.44463e-07	DOWN
ENSMUSG00000027834	Serpini1	0.266393	0.00513068	0.132659	UP		ENSMUSG00000043388	Tmem130	-0.266403	0.0331506	0.496874	DOWN		ENSMUSG00000071856	Mcc	-0.408362	0.000770801	0.0197549	DOWN
ENSMUSG00000031568	Rwdd4a	0.266247	4.05287e-06	0.000429163	UP		ENSMUSG00000060568	Fam78b	-0.266272	0.00133514	0.0763741	DOWN		ENSMUSG00000104399	Gm37963	-0.40835	0.0342515	0.317334	DOWN
ENSMUSG00000118125	Gm50387	0.266197	0.0432134	0.486489	UP		ENSMUSG00000042659	Arrdc4	-0.266096	0.0352112	0.514175	DOWN		ENSMUSG00000001507	Itga3	-0.408293	1.21834e-05	0.000662115	DOWN
ENSMUSG00000039633	Lonrf1	0.266125	0.000790056	0.0346819	UP		ENSMUSG00000038612	Mcl1	-0.266086	1.81597e-06	0.000667301	DOWN		ENSMUSG00000038611	Phrf1	-0.407856	4.44622e-14	2.18325e-11	DOWN
ENSMUSG00000038344	Txlng	0.265787	0.000109856	0.0073264	UP		ENSMUSG00000026918	Brd3	-0.26584	6.90895e-05	0.00958392	DOWN		ENSMUSG00000045064	Zc2hc1c	-0.407759	0.0325737	0.306433	DOWN
ENSMUSG00000067879	Vxn	0.265094	0.0164366	0.281714	UP		ENSMUSG00000027276	Jag1	-0.265826	0.0467844	0.584067	DOWN		ENSMUSG00000049184	Purg	-0.407714	1.42436e-05	0.000754136	DOWN
ENSMUSG00000035277	Arx	0.264966	0.00575299	0.142048	UP		ENSMUSG00000029094	Afap1	-0.265769	0.00403828	0.156475	DOWN		ENSMUSG00000034110	Kctd7	-0.407563	2.33424e-06	0.000157567	DOWN
ENSMUSG00000015659	Serac1	0.264863	0.00039406	0.0202081	UP		ENSMUSG00000026825	Dnm1	-0.265449	4.22213e-06	0.0012014	DOWN		ENSMUSG00000020121	Srgap1	-0.407289	0.000690853	0.0180647	DOWN
ENSMUSG00000055430	Nap1l5	0.264759	0.0259513	0.368371	UP		ENSMUSG00000063870	Chd4	-0.264819	1.70639e-06	0.00064851	DOWN		ENSMUSG00000035495	Tstd2	-0.407019	0.000137069	0.00494188	DOWN
ENSMUSG00000017412	Cacnb4	0.264544	0.020633	0.320511	UP		ENSMUSG00000069094	Pde7a	-0.26479	2.8161e-05	0.00486389	DOWN		ENSMUSG00000079575	Rbpj-ps3	-0.406752	0.00811578	0.119164	DOWN
ENSMUSG00000015766	Eps8	0.264516	0.00181892	0.0656219	UP		ENSMUSG00000025782	Taf3	-0.26464	0.0011346	0.0682077	DOWN		ENSMUSG00000037172	Dennd11	-0.40667	1.20572e-10	2.60317e-08	DOWN
ENSMUSG00000073678	Pgap1	0.264465	0.0350959	0.435069	UP		ENSMUSG00000049184	Purg	-0.264457	0.00468042	0.170641	DOWN		ENSMUSG00000044674	Fzd1	-0.406298	0.00182782	0.0389329	DOWN
ENSMUSG00000039106	Htr5a	0.264319	0.00707619	0.163872	UP		ENSMUSG00000055485	Soga1	-0.264428	0.00567409	0.190535	DOWN		ENSMUSG00000046613	Vwa5b2	-0.406258	0.000224892	0.00738887	DOWN
ENSMUSG00000069094	Pde7a	0.263789	3.04818e-05	0.00247272	UP		ENSMUSG00000034156	Tspoap1	-0.264343	2.07738e-06	0.000734187	DOWN		ENSMUSG00000022801	Lrch3	-0.406135	4.55854e-05	0.00198384	DOWN
ENSMUSG00000030313	Dennd5b	0.263469	0.00037366	0.0194758	UP		ENSMUSG00000021258	Ccnk	-0.264325	6.81897e-05	0.00955777	DOWN		ENSMUSG00000028967	Errfi1	-0.406132	3.42696e-05	0.00158065	DOWN
ENSMUSG00000087651	1500009L16Rik	0.263427	0.00740203	0.168811	UP		ENSMUSG00000020520	Galnt10	-0.264311	0.020721	0.389876	DOWN		ENSMUSG00000020275	Rel	-0.405936	0.00398662	0.0707858	DOWN
ENSMUSG00000037990	Sh3rf3	0.26323	0.000558926	0.0263269	UP		ENSMUSG00000060862	Zbtb40	-0.264225	0.0139711	0.318626	DOWN		ENSMUSG00000102752	Gm7694	-0.405421	0.0077066	0.115136	DOWN
ENSMUSG00000028211	Trp53inp1	0.262925	0.00729027	0.167086	UP		ENSMUSG00000051951	Xkr4	-0.263906	0.0116719	0.286008	DOWN		ENSMUSG00000058740	Kcnt1	-0.405143	0.0484845	0.393287	DOWN
ENSMUSG00000035898	Uba6	0.262664	0.000383783	0.0197909	UP		ENSMUSG00000006517	Mvd	-0.263661	0.00209869	0.10278	DOWN		ENSMUSG00000030067	Foxp1	-0.405091	2.91079e-06	0.000190461	DOWN
ENSMUSG00000035851	Ythdc1	0.262481	2.436e-07	3.33744e-05	UP		ENSMUSG00000046139	Patl1	-0.263468	3.0111e-05	0.00503243	DOWN		ENSMUSG00000052613	Pcdh15	-0.404931	0.00553058	0.0900191	DOWN
ENSMUSG00000037214	Thap1	0.262418	0.00838648	0.183856	UP		ENSMUSG00000041263	Rusc1	-0.263096	1.89715e-05	0.00355633	DOWN		ENSMUSG00000052133	Sema5b	-0.404541	0.00958443	0.134299	DOWN
ENSMUSG00000001518	Itfg2	0.262319	0.0073024	0.167157	UP		ENSMUSG00000039477	Tnrc18	-0.26305	0.00010312	0.0125754	DOWN		ENSMUSG00000001473	Tubb6	-0.404512	0.0358875	0.325966	DOWN
ENSMUSG00000019947	Arid5b	0.262313	0.00325908	0.0995303	UP		ENSMUSG00000064302	Clasp1	-0.262769	2.31155e-06	0.000796653	DOWN		ENSMUSG00000038342	Mlxip	-0.404161	1.12647e-07	1.1262e-05	DOWN
ENSMUSG00000036611	Eepd1	0.261811	0.0170269	0.286123	UP		ENSMUSG00000055912	Tmem150a	-0.262538	0.0240917	0.421214	DOWN		ENSMUSG00000002265	Peg3	-0.40398	2.12646e-05	0.00105727	DOWN
ENSMUSG00000064254	Ethe1	0.261686	0.0339494	0.426512	UP		ENSMUSG00000040035	Disp2	-0.26251	0.000107049	0.0129975	DOWN		ENSMUSG00000005886	Ncoa2	-0.403717	8.43864e-12	2.40121e-09	DOWN
ENSMUSG00000034327	Kctd9	0.261661	0.0221615	0.334402	UP		ENSMUSG00000004031	Brinp2	-0.262195	9.75812e-05	0.0120859	DOWN		ENSMUSG00000020256	Aldh1l2	-0.403247	0.0313249	0.299213	DOWN
ENSMUSG00000041670	Rims1	0.261609	0.0001453	0.00919297	UP		ENSMUSG00000035711	Dok3	-0.261834	0.0202891	0.387799	DOWN		ENSMUSG00000038349	Plcl1	-0.403183	0.00186089	0.0395008	DOWN
ENSMUSG00000022048	Dpysl2	0.261563	7.84981e-05	0.00553447	UP		ENSMUSG00000006276	Eps15l1	-0.261822	6.25805e-06	0.00160283	DOWN		ENSMUSG00000053004	Hrh1	-0.403174	0.0447296	0.374289	DOWN
ENSMUSG00000002210	Smg9	0.260969	0.024807	0.358455	UP		ENSMUSG00000036760	Kcnk9	-0.261701	0.00490708	0.175891	DOWN		ENSMUSG00000022769	Sdf2l1	-0.403074	0.000506835	0.0141108	DOWN
ENSMUSG00000021270	Hsp90aa1	0.260708	0.000145111	0.00919297	UP		ENSMUSG00000050428	Fbxo46	-0.261684	0.00488269	0.17547	DOWN		ENSMUSG00000068114	Ccdc134	-0.403069	0.00109749	0.026147	DOWN
ENSMUSG00000038400	Pmepa1	0.260224	0.0197932	0.313163	UP		ENSMUSG00000025731	Mettl26	-0.261157	0.000446945	0.0369529	DOWN		ENSMUSG00000070733	Fryl	-0.403002	2.88763e-10	5.74286e-08	DOWN
ENSMUSG00000003154	Foxj2	0.260018	9.01292e-05	0.00622014	UP		ENSMUSG00000057219	Armc7	-0.261014	0.0167869	0.352024	DOWN		ENSMUSG00000020037	Rfx4	-0.402024	0.000459471	0.0130208	DOWN
ENSMUSG00000042328	Hps4	0.259477	0.000591205	0.0275897	UP		ENSMUSG00000027523	Gnas	-0.26026	0.00162432	0.0876737	DOWN		ENSMUSG00000025402	Nab2	-0.401618	3.95308e-08	4.55071e-06	DOWN
ENSMUSG00000113061	Rps18-ps5	0.259382	0.000744332	0.0330935	UP		ENSMUSG00000044636	Csrnp2	-0.260162	0.000447534	0.0369529	DOWN		ENSMUSG00000006720	Zfp184	-0.401415	0.0163434	0.193234	DOWN
ENSMUSG00000063406	Tmed5	0.258827	1.78271e-05	0.00154558	UP		ENSMUSG00000028960	Ube4b	-0.259596	2.15788e-07	0.000120944	DOWN		ENSMUSG00000036578	Fxyd7	-0.4008	0.00321282	0.0600842	DOWN
ENSMUSG00000032497	Lrrfip2	0.258275	1.49124e-05	0.0013303	UP		ENSMUSG00000035283	Adrb1	-0.259375	0.0250752	0.429032	DOWN		ENSMUSG00000079043	Fastkd5	-0.400687	0.0103141	0.141099	DOWN
ENSMUSG00000065954	Tacc1	0.257729	0.00944617	0.200666	UP		ENSMUSG00000035829	Ppp1r26	-0.259306	0.00508416	0.179685	DOWN		ENSMUSG00000047143	Dmrta2	-0.400517	0.00455921	0.077935	DOWN
ENSMUSG00000079018	Ly6c1	0.256974	0.0248216	0.358572	UP		ENSMUSG00000033909	Usp36	-0.259235	0.000136821	0.0155251	DOWN		ENSMUSG00000041219	Arhgap11a	-0.39959	0.0221007	0.23689	DOWN
ENSMUSG00000022770	Dlg1	0.256603	0.0221073	0.334333	UP		ENSMUSG00000003154	Foxj2	-0.259022	9.504e-05	0.011931	DOWN		ENSMUSG00000074480	Mex3a	-0.399572	0.0098354	0.136502	DOWN
ENSMUSG00000056158	Car10	0.256511	0.0372746	0.448935	UP		ENSMUSG00000052698	Tln2	-0.258953	0.000137694	0.0155605	DOWN		ENSMUSG00000027435	Cd93	-0.399363	0.000789424	0.0200936	DOWN
ENSMUSG00000071660	Ttc9c	0.256377	5.42476e-06	0.000556384	UP		ENSMUSG00000037553	Zdhhc18	-0.258874	4.06028e-05	0.00640036	DOWN		ENSMUSG00000027200	Sema6d	-0.399153	2.14399e-06	0.000146147	DOWN
ENSMUSG00000047554	Tmem41b	0.256119	7.09896e-05	0.00508258	UP		ENSMUSG00000039546	Ajap1	-0.258721	0.000267328	0.025141	DOWN		ENSMUSG00000036545	Adamts2	-0.399116	0.00632875	0.0995642	DOWN
ENSMUSG00000052406	Rexo4	0.255273	3.59219e-05	0.00284742	UP		ENSMUSG00000047155	Cyp4x1	-0.258705	0.011993	0.290463	DOWN		ENSMUSG00000039841	Zfp800	-0.398486	7.21017e-05	0.00290749	DOWN
ENSMUSG00000078671	Chd2	0.254657	4.61759e-05	0.00350022	UP		ENSMUSG00000032120	C2cd2l	-0.258677	8.18565e-05	0.0106121	DOWN		ENSMUSG00000029420	Rimbp2	-0.39836	3.1173e-09	4.84509e-07	DOWN
ENSMUSG00000036977	Anapc10	0.254194	0.00860062	0.18722	UP		ENSMUSG00000040481	Bptf	-0.258612	1.54676e-05	0.00312226	DOWN		ENSMUSG00000033545	Znrf1	-0.39831	1.05854e-07	1.06792e-05	DOWN
ENSMUSG00000027274	Mkks	0.253926	0.00352572	0.104504	UP		ENSMUSG00000020527	Myo19	-0.25795	0.0305777	0.476324	DOWN		ENSMUSG00000018572	Phf23	-0.398028	3.68022e-12	1.17359e-09	DOWN
ENSMUSG00000032449	Slc25a36	0.253348	1.89266e-07	2.63203e-05	UP		ENSMUSG00000020669	Sh3yl1	-0.257845	0.0302988	0.474244	DOWN		ENSMUSG00000043439	Epop	-0.397874	0.0121784	0.15781	DOWN
ENSMUSG00000021906	Oxnad1	0.253288	0.0052381	0.134186	UP		ENSMUSG00000022994	Adcy6	-0.257721	8.65344e-05	0.011089	DOWN		ENSMUSG00000055313	Pgbd1	-0.397767	0.0367532	0.331023	DOWN
ENSMUSG00000033237	Arid2	0.252844	0.000132199	0.00852897	UP		ENSMUSG00000058402	Zfp420	-0.25746	0.0036771	0.147068	DOWN		ENSMUSG00000026321	Tnfrsf11a	-0.397669	0.0143618	0.176969	DOWN
ENSMUSG00000024790	Sac3d1	0.252194	0.00588325	0.144228	UP		ENSMUSG00000103567	Pcdhga5	-0.257147	0.0474467	0.586864	DOWN		ENSMUSG00000016028	Celsr1	-0.397461	0.0345085	0.318916	DOWN
ENSMUSG00000048495	Tyw5	0.251811	0.0054598	0.137946	UP		ENSMUSG00000010048	Ifrd2	-0.257147	0.048687	0.594519	DOWN		ENSMUSG00000037896	Rcor1	-0.397189	1.85852e-09	3.01963e-07	DOWN
ENSMUSG00000026773	Pfkfb3	0.251617	0.00284772	0.0908112	UP		ENSMUSG00000006522	Itih3	-0.256894	0.0402095	0.547765	DOWN		ENSMUSG00000054792	Klhl18	-0.396851	1.17076e-10	2.54753e-08	DOWN
ENSMUSG00000071862	Lrrtm2	0.251426	0.000820124	0.0357926	UP		ENSMUSG00000059401	Mamld1	-0.256786	0.000706524	0.0500314	DOWN		ENSMUSG00000101609	Kcnq1ot1	-0.39591	7.07362e-05	0.00285658	DOWN
ENSMUSG00000024807	Syvn1	0.251379	5.66509e-06	0.000578893	UP		ENSMUSG00000024622	Hmgxb3	-0.256681	3.4643e-06	0.00102793	DOWN		ENSMUSG00000009569	Mrtfb	-0.395427	1.93952e-09	3.13755e-07	DOWN
ENSMUSG00000019254	Ppp1r12c	0.251233	2.99185e-08	4.75669e-06	UP		ENSMUSG00000036676	Tmtc3	-0.255671	0.0062861	0.202955	DOWN		ENSMUSG00000087370	Tmem170b	-0.39539	1.5035e-10	3.16062e-08	DOWN
ENSMUSG00000062169	Cnih4	0.250857	1.15547e-05	0.00107393	UP		ENSMUSG00000025153	Fasn	-0.255637	7.21209e-06	0.00178651	DOWN		ENSMUSG00000033006	Sox10	-0.395114	0.00999637	0.138012	DOWN
ENSMUSG00000063297	Luzp2	0.250837	5.18735e-05	0.00385832	UP		ENSMUSG00000055024	Ep300	-0.255626	9.35282e-05	0.0117945	DOWN		ENSMUSG00000031488	Rab11fip1	-0.395113	0.0207578	0.227043	DOWN
ENSMUSG00000002797	Ggct	0.250792	0.0110952	0.221534	UP		ENSMUSG00000047539	Fbxo28	-0.255529	2.12432e-05	0.00386255	DOWN		ENSMUSG00000049999	Ppp1r3d	-0.39507	8.26135e-05	0.00327661	DOWN
ENSMUSG00000043424	Eif3j2	0.250647	0.013713	0.252704	UP		ENSMUSG00000054720	Lrrc8c	-0.25522	0.00149114	0.0820822	DOWN		ENSMUSG00000034168	Irf2bpl	-0.394622	6.86054e-14	3.14604e-11	DOWN
ENSMUSG00000041236	Vps41	0.250399	7.83662e-09	1.37605e-06	UP		ENSMUSG00000007880	Arid1a	-0.255179	3.72633e-05	0.00601054	DOWN		ENSMUSG00000031847	1700030J22Rik	-0.394446	0.00167678	0.0363011	DOWN
ENSMUSG00000022523	Fgf12	0.250221	0.00400315	0.114319	UP		ENSMUSG00000004263	Atn1	-0.255177	0.0023987	0.111565	DOWN		ENSMUSG00000048865	Arhgap30	-0.393892	0.0194838	0.217963	DOWN
ENSMUSG00000038074	Fkbp14	0.249777	0.0123042	0.237222	UP		ENSMUSG00000048616	Nog	-0.255131	0.0123661	0.295502	DOWN		ENSMUSG00000034751	Mast4	-0.393832	1.35213e-05	0.000720709	DOWN
ENSMUSG00000032235	Ice2	0.249555	0.0185463	0.300989	UP		ENSMUSG00000033948	Zswim5	-0.254989	0.00571258	0.190816	DOWN		ENSMUSG00000109321	A330076H08Rik	-0.393253	0.0103516	0.141368	DOWN
ENSMUSG00000025739	Gng13	0.249038	0.0134973	0.250727	UP		ENSMUSG00000031365	Zfp275	-0.254871	0.011771	0.28684	DOWN		ENSMUSG00000048537	Phldb1	-0.392965	0.00511268	0.084781	DOWN
ENSMUSG00000015950	Ncf1	0.248922	0.033757	0.425505	UP		ENSMUSG00000000131	Xpo6	-0.254609	2.45026e-07	0.000133292	DOWN		ENSMUSG00000037326	Capn15	-0.392938	3.03796e-10	6.02026e-08	DOWN
ENSMUSG00000054459	Vsnl1	0.248746	0.0070408	0.163393	UP		ENSMUSG00000039781	Cep131	-0.254257	0.00209217	0.102642	DOWN		ENSMUSG00000049504	Proser1	-0.392775	1.72124e-07	1.63539e-05	DOWN
ENSMUSG00000043207	Zmpste24	0.248516	4.49098e-05	0.00341357	UP		ENSMUSG00000039208	Metrnl	-0.254082	0.0324618	0.492361	DOWN		ENSMUSG00000022983	Scaf4	-0.392677	4.15316e-09	6.16167e-07	DOWN
ENSMUSG00000025870	Arl10	0.248323	0.00569992	0.141543	UP		ENSMUSG00000022973	Synj1	-0.254079	0.000215599	0.0216328	DOWN		ENSMUSG00000025584	Pde8a	-0.392564	0.0412396	0.355928	DOWN
ENSMUSG00000118018	ENSMUSG00000118018	0.248128	0.00348446	0.103669	UP		ENSMUSG00000102543	Pcdhgc5	-0.254027	7.95703e-05	0.0104356	DOWN		ENSMUSG00000005958	Ephb3	-0.392369	3.68088e-06	0.000234221	DOWN
ENSMUSG00000031949	Adat1	0.248084	0.0293109	0.395016	UP		ENSMUSG00000053774	Ubxn7	-0.253946	2.68175e-06	0.00085734	DOWN		ENSMUSG00000046667	Rbm12b1	-0.392332	0.000389159	0.0114553	DOWN
ENSMUSG00000040006	Ginm1	0.247617	0.00653011	0.154977	UP		ENSMUSG00000002957	Ap2a2	-0.253853	2.74588e-05	0.00479121	DOWN		ENSMUSG00000053470	Kdm3a	-0.39198	1.0705e-09	1.89169e-07	DOWN
ENSMUSG00000109006	B230209E15Rik	0.247329	0.0212219	0.326579	UP		ENSMUSG00000022507	1810013L24Rik	-0.253633	8.32359e-07	0.000347256	DOWN		ENSMUSG00000020866	Cacna1g	-0.391906	0.000986427	0.023985	DOWN
ENSMUSG00000030870	Ubfd1	0.247311	2.68328e-05	0.00221229	UP		ENSMUSG00000032384	Csnk1g1	-0.253576	0.00148096	0.0816837	DOWN		ENSMUSG00000014547	Wdfy2	-0.391647	2.38215e-07	2.17398e-05	DOWN
ENSMUSG00000025049	Taf5	0.247223	0.0225642	0.337824	UP		ENSMUSG00000028337	Coro2a	-0.253266	0.00539965	0.185042	DOWN		ENSMUSG00000074818	Pdzd7	-0.391574	0.0290094	0.284842	DOWN
ENSMUSG00000032846	Zswim6	0.247206	0.00404448	0.115026	UP		ENSMUSG00000032313	Tmem266	-0.253254	0.0275502	0.452138	DOWN		ENSMUSG00000022508	Bcl6	-0.39142	2.14434e-05	0.00106425	DOWN
ENSMUSG00000045532	C1ql1	0.247196	0.0111667	0.22216	UP		ENSMUSG00000021127	Zfp36l1	-0.253241	0.00306715	0.13203	DOWN		ENSMUSG00000022604	Cep97	-0.391156	6.44605e-06	0.000385008	DOWN
ENSMUSG00000024800	Rpp30	0.246859	0.0127103	0.241113	UP		ENSMUSG00000079036	Alkbh1	-0.253187	0.00867416	0.242906	DOWN		ENSMUSG00000051786	Tubgcp6	-0.391124	5.83636e-08	6.43822e-06	DOWN
ENSMUSG00000057982	Zfp809	0.246355	0.0068827	0.161207	UP		ENSMUSG00000022364	Tbc1d31	-0.25272	0.0414614	0.5565	DOWN		ENSMUSG00000027510	Rbm38	-0.390691	0.029007	0.284842	DOWN
ENSMUSG00000025894	Aasdhppt	0.246288	7.33584e-05	0.00523866	UP		ENSMUSG00000066440	Zfyve26	-0.25263	0.00212107	0.10342	DOWN		ENSMUSG00000102602	A930004J17Rik	-0.39065	0.0389654	0.344828	DOWN
ENSMUSG00000039936	Pik3cd	0.246019	0.00082678	0.0359245	UP		ENSMUSG00000047789	Slc38a9	-0.252218	0.000579844	0.0443165	DOWN		ENSMUSG00000032009	Sesn3	-0.390046	0.00029111	0.00916731	DOWN
ENSMUSG00000023805	Synj2	0.245938	0.00270676	0.0876254	UP		ENSMUSG00000023809	Rps6ka2	-0.252143	0.023096	0.414064	DOWN		ENSMUSG00000044317	Gpr4	-0.389961	0.0180041	0.206651	DOWN
ENSMUSG00000025184	R3hcc1l	0.245896	0.00433166	0.120209	UP		ENSMUSG00000034509	Mad2l1bp	-0.251997	0.0249882	0.428342	DOWN		ENSMUSG00000062075	Lmnb2	-0.389906	1.95521e-08	2.4545e-06	DOWN
ENSMUSG00000032264	Zw10	0.245803	0.000292842	0.0161199	UP		ENSMUSG00000023852	Chd1	-0.251922	7.96139e-05	0.0104356	DOWN		ENSMUSG00000041734	Kirrel	-0.389756	0.0115735	0.152429	DOWN
ENSMUSG00000030002	Dusp11	0.245784	0.000186937	0.0112745	UP		ENSMUSG00000034574	Daam1	-0.251778	0.000173906	0.0184152	DOWN		ENSMUSG00000038738	Shank1	-0.389524	4.76084e-08	5.34746e-06	DOWN
ENSMUSG00000017421	Zfp207	0.245724	1.19717e-06	0.000143782	UP		ENSMUSG00000032840	Spring1	-0.251427	5.93564e-05	0.00859924	DOWN		ENSMUSG00000030138	Bms1	-0.389027	1.37624e-09	2.33818e-07	DOWN
ENSMUSG00000052033	Pfdn4	0.245707	0.00224164	0.0767317	UP		ENSMUSG00000041609	Bicdl1	-0.25127	2.53948e-05	0.00445912	DOWN		ENSMUSG00000026806	Ddx31	-0.388998	0.0003448	0.0103894	DOWN
ENSMUSG00000022639	Dubr	0.245696	0.0445958	0.493586	UP		ENSMUSG00000029313	Aff1	-0.251015	0.00478235	0.172872	DOWN		ENSMUSG00000027298	Tyro3	-0.388817	0.00449941	0.077256	DOWN
ENSMUSG00000036246	Gmip	0.245543	0.0158755	0.276139	UP		ENSMUSG00000024843	Chka	-0.250902	6.09948e-06	0.00158893	DOWN		ENSMUSG00000027983	Cyp2u1	-0.388774	0.000994538	0.0241083	DOWN
ENSMUSG00000057093	Zfp607b	0.245485	0.0154628	0.27203	UP		ENSMUSG00000025236	Adpgk	-0.250027	0.00105434	0.0652928	DOWN		ENSMUSG00000033389	Arhgap44	-0.388747	1.3094e-06	9.54724e-05	DOWN
ENSMUSG00000025204	Ndufb8	0.245089	4.85481e-06	0.000503512	UP		ENSMUSG00000031486	Adgra2	-0.249788	0.00568885	0.190535	DOWN		ENSMUSG00000034312	Iqsec1	-0.388728	3.45081e-11	8.39802e-09	DOWN
ENSMUSG00000032261	Sh3bgrl2	0.244765	0.00718369	0.165052	UP		ENSMUSG00000022601	Zbtb11	-0.249492	2.61747e-06	0.000850137	DOWN		ENSMUSG00000037014	Sstr4	-0.388725	0.000732263	0.0189246	DOWN
ENSMUSG00000032487	Ptgs2	0.244764	0.0405103	0.469464	UP		ENSMUSG00000022185	Acin1	-0.249192	1.0702e-05	0.00240414	DOWN		ENSMUSG00000043336	Filip1l	-0.38864	0.024805	0.256302	DOWN
ENSMUSG00000014905	Dnajb9	0.244324	7.89243e-05	0.00554338	UP		ENSMUSG00000041341	Atg2b	-0.249106	6.12683e-05	0.0088222	DOWN		ENSMUSG00000066036	Ubr4	-0.388524	5.3471e-08	5.94579e-06	DOWN
ENSMUSG00000055128	Cgrrf1	0.244036	0.0242615	0.353592	UP		ENSMUSG00000030257	Srgap3	-0.248719	0.00222912	0.106325	DOWN		ENSMUSG00000041624	Gucy1a2	-0.388209	0.013667	0.171222	DOWN
ENSMUSG00000056763	Cspp1	0.243861	0.000598578	0.0278168	UP		ENSMUSG00000025586	Cpeb1	-0.248548	0.000598808	0.0448822	DOWN		ENSMUSG00000047888	Tnrc6b	-0.388014	1.04832e-10	2.30826e-08	DOWN
ENSMUSG00000071072	Ptges3	0.243852	3.90354e-05	0.00305926	UP		ENSMUSG00000070462	Tlnrd1	-0.248464	0.00254336	0.115865	DOWN		ENSMUSG00000030409	Dmpk	-0.387951	0.000131426	0.00479765	DOWN
ENSMUSG00000011427	Zfp790	0.243635	0.00357518	0.105606	UP		ENSMUSG00000040325	Dcaf1	-0.248301	8.26922e-06	0.00197773	DOWN		ENSMUSG00000037872	Ackr1	-0.387578	0.000241558	0.00783882	DOWN
ENSMUSG00000034192	Lsm3	0.242946	0.00579394	0.14263	UP		ENSMUSG00000014773	Dll1	-0.247847	0.0216175	0.398521	DOWN		ENSMUSG00000021375	Kif13a	-0.387556	4.99426e-05	0.00213495	DOWN
ENSMUSG00000010554	Mettl16	0.242196	0.000234319	0.0135846	UP		ENSMUSG00000057637	Prdm2	-0.247363	4.1272e-05	0.00648742	DOWN		ENSMUSG00000021457	Syk	-0.3874	0.0136156	0.170732	DOWN
ENSMUSG00000041685	Fcho2	0.241867	9.92145e-05	0.00670538	UP		ENSMUSG00000024855	Pacs1	-0.247241	1.09625e-05	0.00244288	DOWN		ENSMUSG00000033361	Prrg3	-0.387246	0.000536745	0.0148097	DOWN
ENSMUSG00000070544	Top1	0.241672	1.16352e-05	0.0010796	UP		ENSMUSG00000006526	Stimate	-0.247037	0.000277495	0.0257913	DOWN		ENSMUSG00000038550	Ciart	-0.387137	0.0192466	0.216208	DOWN
ENSMUSG00000039414	Heatr5b	0.241553	4.41513e-05	0.00337442	UP		ENSMUSG00000026313	Hdac4	-0.24689	0.000370202	0.0321462	DOWN		ENSMUSG00000068154	Insm1	-0.386945	0.00061064	0.016408	DOWN
ENSMUSG00000036745	Ttll7	0.24132	0.000103849	0.00697612	UP		ENSMUSG00000025050	Pcgf6	-0.246699	0.00134842	0.0768962	DOWN		ENSMUSG00000031295	Phka2	-0.386879	4.51725e-05	0.00197206	DOWN
ENSMUSG00000057396	Zfp759	0.24112	0.0207489	0.32159	UP		ENSMUSG00000034957	Cebpa	-0.246551	0.00795731	0.230804	DOWN		ENSMUSG00000044641	Pard6b	-0.386297	0.00292975	0.0559213	DOWN
ENSMUSG00000041544	Disp3	0.241038	0.00939336	0.19985	UP		ENSMUSG00000009394	Syn2	-0.246398	0.00609293	0.198809	DOWN		ENSMUSG00000031652	N4bp1	-0.386157	2.74215e-10	5.49292e-08	DOWN
ENSMUSG00000018401	Mtmr4	0.240992	0.00012823	0.00836089	UP		ENSMUSG00000024002	Brd4	-0.246338	1.55306e-05	0.00312226	DOWN		ENSMUSG00000034156	Tspoap1	-0.386031	4.49948e-12	1.39476e-09	DOWN
ENSMUSG00000022801	Lrch3	0.240491	0.0151877	0.269539	UP		ENSMUSG00000020021	Fgd6	-0.24629	0.0138557	0.316941	DOWN		ENSMUSG00000037857	Nufip2	-0.385976	3.38179e-07	2.9597e-05	DOWN
ENSMUSG00000035173	Ccdc186	0.240446	7.20088e-05	0.00514891	UP		ENSMUSG00000028434	Epb41l4b	-0.24624	0.0441749	0.573433	DOWN		ENSMUSG00000075327	Zbtb2	-0.385796	8.81583e-05	0.00346188	DOWN
ENSMUSG00000036023	Parp2	0.240061	0.000915603	0.0389303	UP		ENSMUSG00000007827	Ankrd26	-0.246104	0.00285066	0.125377	DOWN		ENSMUSG00000037443	Cep85	-0.385631	1.28944e-05	0.000691275	DOWN
ENSMUSG00000015468	Notch4	0.239553	0.0203151	0.318155	UP		ENSMUSG00000058297	Spock2	-0.245992	3.12147e-05	0.00518566	DOWN		ENSMUSG00000037606	Osbpl5	-0.384426	1.2595e-05	0.000677845	DOWN
ENSMUSG00000022765	Snap29	0.238847	0.000242686	0.0139978	UP		ENSMUSG00000056832	Ttc26	-0.245817	0.0318528	0.488297	DOWN		ENSMUSG00000023032	Slc4a8	-0.383868	7.53318e-10	1.38408e-07	DOWN
ENSMUSG00000051335	Gfod1	0.238647	0.000946923	0.039892	UP		ENSMUSG00000023009	Nckap5l	-0.245774	0.00668608	0.209836	DOWN		ENSMUSG00000026116	Tmem131	-0.383822	3.69483e-11	8.8751e-09	DOWN
ENSMUSG00000063802	Hspbp1	0.238118	3.66912e-06	0.000393028	UP		ENSMUSG00000031955	Bcar1	-0.245567	8.56337e-05	0.0110501	DOWN		ENSMUSG00000052727	Map1b	-0.383533	3.88577e-08	4.48253e-06	DOWN
ENSMUSG00000033316	Galnt9	0.238056	0.0127525	0.241428	UP		ENSMUSG00000078676	Casc3	-0.24551	3.49085e-07	0.000174502	DOWN		ENSMUSG00000020184	Mdm2	-0.383255	1.06976e-09	1.89169e-07	DOWN
ENSMUSG00000045237	Eola1	0.237174	0.0182773	0.297929	UP		ENSMUSG00000056679	Gpr173	-0.245468	0.00207735	0.102271	DOWN		ENSMUSG00000032220	Myo1e	-0.382829	0.0156547	0.187967	DOWN
ENSMUSG00000001833	Septin7	0.23693	0.000484184	0.0235069	UP		ENSMUSG00000032536	Trak1	-0.245448	3.69815e-06	0.00108	DOWN		ENSMUSG00000016487	Ppfibp1	-0.382762	0.000208797	0.00697289	DOWN
ENSMUSG00000039789	Zfp597	0.236502	0.00101119	0.0419969	UP		ENSMUSG00000014164	Klhl3	-0.244943	0.00872676	0.243695	DOWN		ENSMUSG00000072872	Rybp	-0.38266	1.08802e-08	1.45472e-06	DOWN
ENSMUSG00000071533	Pcnp	0.236325	1.39834e-05	0.00125549	UP		ENSMUSG00000021244	Ylpm1	-0.244827	5.2062e-06	0.00142304	DOWN		ENSMUSG00000021327	Zkscan3	-0.382515	3.52039e-10	6.87803e-08	DOWN
ENSMUSG00000041084	Ostc	0.236164	0.000460534	0.0225739	UP		ENSMUSG00000020522	Mfap3	-0.244277	0.00194354	0.098216	DOWN		ENSMUSG00000014668	Chfr	-0.382454	1.64238e-09	2.72032e-07	DOWN
ENSMUSG00000022292	Rrm2b	0.235728	8.67749e-05	0.00602613	UP		ENSMUSG00000033257	Ttll4	-0.24389	0.00143201	0.0797827	DOWN		ENSMUSG00000066440	Zfyve26	-0.382146	3.67152e-06	0.000233894	DOWN
ENSMUSG00000019791	Hint3	0.23562	0.0314938	0.410982	UP		ENSMUSG00000109336	Samd4b	-0.243672	7.49576e-06	0.00184034	DOWN		ENSMUSG00000041977	Arhgef11	-0.382029	6.95612e-08	7.48012e-06	DOWN
ENSMUSG00000110710	C78859	0.235067	0.0131491	0.246738	UP		ENSMUSG00000024241	Sos1	-0.243628	3.38634e-05	0.00555911	DOWN		ENSMUSG00000018648	Dusp14	-0.381941	0.00229284	0.0465336	DOWN
ENSMUSG00000027287	Snap23	0.233609	0.0368628	0.447377	UP		ENSMUSG00000040524	Zfp609	-0.243499	3.99568e-05	0.00631648	DOWN		ENSMUSG00000054256	Msi1	-0.381233	1.12267e-06	8.39539e-05	DOWN
ENSMUSG00000020003	Pex7	0.233558	0.000399321	0.0203463	UP		ENSMUSG00000032528	Vipr1	-0.243269	0.0375363	0.528758	DOWN		ENSMUSG00000038145	Snrk	-0.380937	4.57865e-10	8.67084e-08	DOWN
ENSMUSG00000040565	Btaf1	0.233469	0.000675997	0.0305947	UP		ENSMUSG00000039046	Usp6nl	-0.242772	0.0136292	0.314316	DOWN		ENSMUSG00000067578	Cbln4	-0.380761	0.0293203	0.286924	DOWN
ENSMUSG00000021510	Zfp729a	0.233328	0.00242802	0.0811588	UP		ENSMUSG00000041328	Pcf11	-0.242676	2.72904e-05	0.00477685	DOWN		ENSMUSG00000020231	Dip2a	-0.380275	8.77057e-08	9.02881e-06	DOWN
ENSMUSG00000094344	Gm11942	0.233146	0.00473484	0.126796	UP		ENSMUSG00000054792	Klhl18	-0.242674	7.42603e-05	0.0100012	DOWN		ENSMUSG00000026933	Camsap1	-0.380267	3.03731e-12	1.00316e-09	DOWN
ENSMUSG00000018593	Sparc	0.232849	0.0110494	0.221416	UP		ENSMUSG00000070044	Fam149a	-0.242547	0.0159257	0.342434	DOWN		ENSMUSG00000046876	Atxn1	-0.380199	9.40455e-09	1.27587e-06	DOWN
ENSMUSG00000019906	Lin7a	0.232201	0.0365472	0.445562	UP		ENSMUSG00000076431	Sox4	-0.242484	0.00408591	0.157114	DOWN		ENSMUSG00000021890	Eaf1	-0.379924	4.6141e-08	5.20371e-06	DOWN
ENSMUSG00000046675	Tmem251	0.232084	0.0188044	0.303667	UP		ENSMUSG00000042507	Mideas	-0.242321	0.00272686	0.121628	DOWN		ENSMUSG00000055485	Soga1	-0.37984	7.36794e-05	0.00295821	DOWN
ENSMUSG00000062729	Ppox	0.231654	0.00257257	0.0844639	UP		ENSMUSG00000000325	ENSMUSG00000000325	-0.242265	2.96701e-06	0.000904563	DOWN		ENSMUSG00000005533	Igf1r	-0.379745	2.79349e-09	4.4541e-07	DOWN
ENSMUSG00000021072	Tmx1	0.231305	8.38446e-06	0.000810503	UP		ENSMUSG00000024732	Ccdc86	-0.242107	0.00568419	0.190535	DOWN		ENSMUSG00000052302	Tbc1d30	-0.379675	3.97127e-06	0.000251259	DOWN
ENSMUSG00000068523	Gng5	0.230985	0.0244131	0.354888	UP		ENSMUSG00000028641	P3h1	-0.24204	0.0254801	0.432756	DOWN		ENSMUSG00000036264	Fstl4	-0.379573	0.0349782	0.321064	DOWN
ENSMUSG00000091474	2610021A01Rik	0.230298	0.00211474	0.0736392	UP		ENSMUSG00000045216	Hs6st1	-0.242031	0.000690777	0.0495208	DOWN		ENSMUSG00000032641	Gpr19	-0.379564	7.29267e-08	7.7776e-06	DOWN
ENSMUSG00000031442	Mcf2l	0.23008	2.84898e-05	0.00233561	UP		ENSMUSG00000020781	Tsen54	-0.242022	0.0340735	0.505247	DOWN		ENSMUSG00000033276	Stk36	-0.379476	0.0154095	0.185923	DOWN
ENSMUSG00000038910	Plcl2	0.229934	0.00441003	0.121138	UP		ENSMUSG00000020137	Thap2	-0.241879	0.00123345	0.0719671	DOWN		ENSMUSG00000049336	Tenm2	-0.378977	0.00100983	0.0243832	DOWN
ENSMUSG00000025025	Mxi1	0.229883	0.00572352	0.141543	UP		ENSMUSG00000064043	Trerf1	-0.241756	0.000419193	0.0353491	DOWN		ENSMUSG00000043467	Zbtb37	-0.378969	0.000138551	0.00497589	DOWN
ENSMUSG00000015943	Bola1	0.229651	0.0147361	0.26561	UP		ENSMUSG00000040339	Fam102b	-0.241439	0.0163439	0.347196	DOWN		ENSMUSG00000040007	Bahd1	-0.378708	6.65516e-09	9.25501e-07	DOWN
ENSMUSG00000068250	Amn1	0.229607	0.00710153	0.164161	UP		ENSMUSG00000022299	Slc25a32	-0.241239	0.00169629	0.0903281	DOWN		ENSMUSG00000023036	Pcdhgc4	-0.378384	0.000406083	0.0118591	DOWN
ENSMUSG00000051497	Kcnj16	0.229579	0.0314055	0.410495	UP		ENSMUSG00000021466	Ptch1	-0.241229	0.00291062	0.127267	DOWN		ENSMUSG00000032525	Nktr	-0.378233	1.20502e-07	1.18342e-05	DOWN
ENSMUSG00000046613	Vwa5b2	0.229515	0.0366014	0.44596	UP		ENSMUSG00000028035	Dnajb4	-0.241144	0.000255925	0.0243577	DOWN		ENSMUSG00000040003	Magi2	-0.378195	4.75117e-12	1.46132e-09	DOWN
ENSMUSG00000042182	Bend6	0.229413	0.00736603	0.168197	UP		ENSMUSG00000005621	Zfp592	-0.240708	9.08111e-05	0.0115042	DOWN		ENSMUSG00000027849	Syt6	-0.378124	0.0375385	0.336006	DOWN
ENSMUSG00000035722	Abca7	0.229155	0.00518445	0.13339	UP		ENSMUSG00000045594	Glb1	-0.240506	0.00570378	0.190654	DOWN		ENSMUSG00000049553	Polr1a	-0.377748	3.19975e-07	2.82714e-05	DOWN
ENSMUSG00000062006	Rpl34	0.228356	0.0499983	0.525878	UP		ENSMUSG00000051786	Tubgcp6	-0.24049	0.000808508	0.0546538	DOWN		ENSMUSG00000040225	Prrc2c	-0.377534	2.41685e-07	2.20203e-05	DOWN
ENSMUSG00000028138	Adh5	0.22832	4.09104e-05	0.0031882	UP		ENSMUSG00000039637	Coro7	-0.240451	2.15732e-05	0.00389914	DOWN		ENSMUSG00000057378	Ryr3	-0.377401	0.000118735	0.00441499	DOWN
ENSMUSG00000007850	Hnrnph1	0.228313	8.13399e-06	0.000791808	UP		ENSMUSG00000024773	Atg2a	-0.240324	2.19745e-05	0.00395876	DOWN		ENSMUSG00000072082	Ccnf	-0.377331	0.00268649	0.0523403	DOWN
ENSMUSG00000022299	Slc25a32	0.228235	0.00298312	0.0933072	UP		ENSMUSG00000025377	Tepsin	-0.240026	0.0058192	0.193245	DOWN		ENSMUSG00000053286	Trmt1l	-0.377232	1.64821e-06	0.00011695	DOWN
ENSMUSG00000063919	Srrm4	0.227882	0.00290093	0.0920846	UP		ENSMUSG00000021224	Numb	-0.239997	0.0121112	0.291715	DOWN		ENSMUSG00000039512	Uhrf1bp1	-0.376653	0.000222158	0.00732	DOWN
ENSMUSG00000043419	Rnf227	0.227665	0.0013711	0.0529425	UP		ENSMUSG00000034037	Fgd5	-0.239953	0.0441137	0.573375	DOWN		ENSMUSG00000039716	Dock3	-0.376219	0.000312317	0.00964709	DOWN
ENSMUSG00000047539	Fbxo28	0.227235	0.000155514	0.00972832	UP		ENSMUSG00000058975	Kcnc1	-0.239543	0.000623452	0.0461862	DOWN		ENSMUSG00000025384	Faap100	-0.376175	0.000108249	0.00411398	DOWN
ENSMUSG00000006412	Pfdn2	0.226731	0.000168808	0.0103613	UP		ENSMUSG00000070576	Mn1	-0.239492	0.0047694	0.172516	DOWN		ENSMUSG00000028064	Sema4a	-0.376166	0.000580213	0.0157352	DOWN
ENSMUSG00000019889	Ptprk	0.22606	0.00304249	0.0947356	UP		ENSMUSG00000021268	Meg3	-0.239477	0.000359347	0.0314497	DOWN		ENSMUSG00000048707	Tprn	-0.376146	0.0168879	0.197853	DOWN
ENSMUSG00000052726	Kcnt2	0.225929	0.0166325	0.282573	UP		ENSMUSG00000020961	Ston2	-0.238999	0.0147193	0.32721	DOWN		ENSMUSG00000014164	Klhl3	-0.376073	5.82946e-05	0.0024302	DOWN
ENSMUSG00000038990	Cables2	0.225844	0.00575494	0.142048	UP		ENSMUSG00000068015	Lrch1	-0.238816	0.024598	0.425346	DOWN		ENSMUSG00000014602	Kif1a	-0.376029	3.58477e-09	5.4645e-07	DOWN
ENSMUSG00000040599	Mis12	0.225678	0.0021114	0.0736392	UP		ENSMUSG00000041702	Btbd7	-0.238634	0.000664435	0.0480671	DOWN		ENSMUSG00000050714	Zbtb26	-0.375256	7.52054e-05	0.00301077	DOWN
ENSMUSG00000026031	Cflar	0.225612	0.0159579	0.276532	UP		ENSMUSG00000033623	Pcgf3	-0.238563	0.000341236	0.0302947	DOWN		ENSMUSG00000020659	Cbll1	-0.375196	1.49646e-06	0.000107418	DOWN
ENSMUSG00000063317	Usp31	0.225606	1.32967e-05	0.00120752	UP		ENSMUSG00000020086	Macroh2a2	-0.238546	0.00521174	0.181762	DOWN		ENSMUSG00000026077	Npas2	-0.375155	0.00565924	0.0913896	DOWN
ENSMUSG00000020368	Canx	0.225169	3.40399e-06	0.000368182	UP		ENSMUSG00000033361	Prrg3	-0.238171	0.0328023	0.494048	DOWN		ENSMUSG00000021374	Nup153	-0.375084	6.17262e-12	1.8414e-09	DOWN
ENSMUSG00000029394	Cdk2ap1	0.225029	0.0147558	0.265744	UP		ENSMUSG00000055409	Nell1	-0.23802	0.0036502	0.146399	DOWN		ENSMUSG00000058402	Zfp420	-0.375065	2.5467e-05	0.00123199	DOWN
ENSMUSG00000027881	Prpf38b	0.2249	8.22212e-06	0.000798985	UP		ENSMUSG00000027806	Tsc22d2	-0.23789	9.98456e-06	0.00230839	DOWN		ENSMUSG00000040383	Aqr	-0.375021	1.17712e-08	1.55142e-06	DOWN
ENSMUSG00000041540	Sox5	0.224899	0.0125156	0.239375	UP		ENSMUSG00000022180	Slc7a8	-0.237836	0.00150519	0.0827734	DOWN		ENSMUSG00000028744	Slc66a1	-0.374976	0.00111282	0.0264215	DOWN
ENSMUSG00000024427	Spry4	0.224663	0.0339228	0.426336	UP		ENSMUSG00000027395	Polr1b	-0.23783	0.014677	0.327017	DOWN		ENSMUSG00000046139	Patl1	-0.374959	3.4911e-09	5.33639e-07	DOWN
ENSMUSG00000031232	Magt1	0.224134	0.0306862	0.405595	UP		ENSMUSG00000029207	Apbb2	-0.237753	0.000518719	0.0410587	DOWN		ENSMUSG00000087141	Plcxd2	-0.374576	0.0302786	0.293286	DOWN
ENSMUSG00000040767	Snrnp25	0.224065	0.00545011	0.137835	UP		ENSMUSG00000020802	Ube2o	-0.23775	6.25467e-06	0.00160283	DOWN		ENSMUSG00000026274	Pask	-0.374365	0.013525	0.169942	DOWN
ENSMUSG00000026313	Hdac4	0.223854	0.00124214	0.0489854	UP		ENSMUSG00000054619	Mettl7a1	-0.237749	0.00493213	0.176561	DOWN		ENSMUSG00000019947	Arid5b	-0.374234	2.80678e-05	0.00133339	DOWN
ENSMUSG00000038205	Prkab2	0.223668	0.00779934	0.17422	UP		ENSMUSG00000049971	Glt1d1	-0.237687	0.000586943	0.0446133	DOWN		ENSMUSG00000028542	Slc6a9	-0.374213	0.0120079	0.156367	DOWN
ENSMUSG00000076437	Selenoh	0.223508	0.0414673	0.475686	UP		ENSMUSG00000021009	Ptpn21	-0.23766	0.0464246	0.58227	DOWN		ENSMUSG00000037428	Vgf	-0.374007	0.000218493	0.00724226	DOWN
ENSMUSG00000028698	Pik3r3	0.223332	0.000285422	0.0158849	UP		ENSMUSG00000033478	Fhip2a	-0.237628	9.78928e-05	0.0120975	DOWN		ENSMUSG00000026640	Plxna2	-0.373944	1.13966e-08	1.50563e-06	DOWN
ENSMUSG00000028773	Fabp3	0.223247	0.0105502	0.215142	UP		ENSMUSG00000066595	Flvcr1	-0.237548	0.031684	0.48686	DOWN		ENSMUSG00000017376	Nlk	-0.373886	0.00132134	0.0300973	DOWN
ENSMUSG00000051316	Taf7	0.223239	0.0360043	0.441313	UP		ENSMUSG00000026425	Srgap2	-0.237325	1.03523e-05	0.00236385	DOWN		ENSMUSG00000036985	Zdhhc9	-0.373564	1.94992e-06	0.000134906	DOWN
ENSMUSG00000003814	Calr	0.223054	2.44343e-05	0.00204493	UP		ENSMUSG00000042787	Exog	-0.236713	0.00217487	0.104482	DOWN		ENSMUSG00000032536	Trak1	-0.37296	2.21863e-12	7.41598e-10	DOWN
ENSMUSG00000057469	E2f6	0.222997	0.000391015	0.0200891	UP		ENSMUSG00000017667	Zfp334	-0.236418	0.00249856	0.114892	DOWN		ENSMUSG00000056856	Jakmip3	-0.372585	1.04e-09	1.86149e-07	DOWN
ENSMUSG00000070476	Fam217b	0.222928	8.27119e-06	0.000802349	UP		ENSMUSG00000039512	Uhrf1bp1	-0.2363	0.020142	0.386185	DOWN		ENSMUSG00000010461	Eya4	-0.372502	0.0115491	0.152215	DOWN
ENSMUSG00000007944	Ttc9b	0.22264	0.0342676	0.428921	UP		ENSMUSG00000055725	Paqr3	-0.236244	0.0287475	0.461149	DOWN		ENSMUSG00000040158	Tax1bp3	-0.372187	0.0360453	0.326911	DOWN
ENSMUSG00000046230	Vps13a	0.222237	0.000534976	0.0253495	UP		ENSMUSG00000022883	Robo1	-0.236197	0.0143626	0.323379	DOWN		ENSMUSG00000023951	Vegfa	-0.371792	1.1659e-06	8.67188e-05	DOWN
ENSMUSG00000028261	Ndufaf4	0.221884	0.00016738	0.0102964	UP		ENSMUSG00000025034	Trim8	-0.235953	0.000102262	0.0124983	DOWN		ENSMUSG00000071064	Zfp827	-0.371653	1.59019e-06	0.000113413	DOWN
ENSMUSG00000090935	Synj2bp	0.221863	0.000820519	0.0357926	UP		ENSMUSG00000052544	St6galnac3	-0.235726	0.0134935	0.312616	DOWN		ENSMUSG00000025153	Fasn	-0.371607	7.24638e-11	1.63447e-08	DOWN
ENSMUSG00000082229	Nap1l2	0.221824	0.000750193	0.0332476	UP		ENSMUSG00000040857	Erf	-0.235638	0.00210856	0.103173	DOWN		ENSMUSG00000029651	Mtus2	-0.371253	3.23028e-08	3.82172e-06	DOWN
ENSMUSG00000035227	Spcs2	0.221637	1.09057e-05	0.00102563	UP		ENSMUSG00000015980	Lrrc27	-0.235634	0.0307673	0.477936	DOWN		ENSMUSG00000022641	Bbx	-0.370767	6.76647e-08	7.31874e-06	DOWN
ENSMUSG00000021268	Meg3	0.221353	0.000972058	0.0407069	UP		ENSMUSG00000022565	Plec	-0.235494	0.000423331	0.0354771	DOWN		ENSMUSG00000001089	Luzp1	-0.370397	3.3047e-07	2.90599e-05	DOWN
ENSMUSG00000036591	Arhgap21	0.221194	0.00960429	0.202514	UP		ENSMUSG00000002129	Sf3a1	-0.23549	8.1664e-07	0.0003459	DOWN		ENSMUSG00000039860	Srrm3	-0.370337	5.87698e-08	6.47016e-06	DOWN
ENSMUSG00000026675	Hsd17b7	0.221009	0.00173052	0.0630475	UP		ENSMUSG00000053470	Kdm3a	-0.235407	0.000233335	0.0228746	DOWN		ENSMUSG00000021279	Cdc42bpb	-0.370197	4.14399e-10	7.95632e-08	DOWN
ENSMUSG00000020290	Xpo1	0.22049	0.000270349	0.0151831	UP		ENSMUSG00000004931	Apba3	-0.234936	0.000884835	0.057761	DOWN		ENSMUSG00000054404	Slfn5	-0.370134	0.0203112	0.223701	DOWN
ENSMUSG00000084319	Tpt1-ps3	0.220334	0.0170642	0.286123	UP		ENSMUSG00000022604	Cep97	-0.234831	0.0064639	0.206246	DOWN		ENSMUSG00000058301	Upf1	-0.369984	3.55277e-11	8.58282e-09	DOWN
ENSMUSG00000003604	Aven	0.220303	0.0499374	0.525683	UP		ENSMUSG00000021453	Gadd45g	-0.234643	0.0119262	0.289464	DOWN		ENSMUSG00000037989	Wnk2	-0.369689	5.11937e-09	7.3453e-07	DOWN
ENSMUSG00000040055	Gjb6	0.219768	0.00317567	0.0975684	UP		ENSMUSG00000043252	Tmem64	-0.234473	7.26287e-05	0.00992599	DOWN		ENSMUSG00000057541	Pus7	-0.369214	5.56097e-06	0.000336857	DOWN
ENSMUSG00000018209	Stk4	0.219311	5.47278e-05	0.00403278	UP		ENSMUSG00000024889	Rce1	-0.234472	0.0279393	0.455158	DOWN		ENSMUSG00000030168	Adipor2	-0.368482	0.00420531	0.0735393	DOWN
ENSMUSG00000029669	Tspan12	0.219268	0.00551337	0.138802	UP		ENSMUSG00000027175	Tcp11l1	-0.234215	0.0148453	0.32848	DOWN		ENSMUSG00000042787	Exog	-0.368468	2.01102e-06	0.000138443	DOWN
ENSMUSG00000074102	Rbm15b	0.21919	0.000142154	0.00906631	UP		ENSMUSG00000026565	Pou2f1	-0.233637	0.00977289	0.259707	DOWN		ENSMUSG00000009681	Bcr	-0.368466	7.8884e-08	8.27417e-06	DOWN
ENSMUSG00000042202	Slc35e2	0.218833	0.000826386	0.0359245	UP		ENSMUSG00000023473	Celsr3	-0.2334	0.00028235	0.0261986	DOWN		ENSMUSG00000006456	Rbm14	-0.368456	1.79239e-07	1.68853e-05	DOWN
ENSMUSG00000031309	Rps6ka3	0.218816	0.00762861	0.17165	UP		ENSMUSG00000005338	Cadm3	-0.233278	3.10771e-06	0.000938888	DOWN		ENSMUSG00000028804	Csmd2	-0.368429	0.000102605	0.00393451	DOWN
ENSMUSG00000020482	Ccdc117	0.218809	0.0212071	0.326503	UP		ENSMUSG00000023972	Ptk7	-0.23321	0.0417715	0.558905	DOWN		ENSMUSG00000025477	Inpp5a	-0.368069	0.00250399	0.049731	DOWN
ENSMUSG00000030615	Tmem126a	0.218788	0.00248226	0.0822779	UP		ENSMUSG00000027540	Ptpn1	-0.233135	0.000321031	0.0290115	DOWN		ENSMUSG00000020181	Nav3	-0.367894	6.89075e-11	1.5606e-08	DOWN
ENSMUSG00000021514	Zfp369	0.218522	0.00313086	0.096405	UP		ENSMUSG00000040820	Hlcs	-0.233116	0.0160905	0.343575	DOWN		ENSMUSG00000022436	Sh3bp1	-0.367815	0.00637035	0.0999748	DOWN
ENSMUSG00000060147	Serpinb6a	0.218365	0.00136336	0.0528115	UP		ENSMUSG00000058454	Dhcr7	-0.232789	0.00101841	0.0638515	DOWN		ENSMUSG00000028159	Dapp1	-0.367568	0.00185587	0.0394244	DOWN
ENSMUSG00000027088	Phospho2	0.218361	0.00195934	0.069691	UP		ENSMUSG00000029635	Cdk8	-0.232719	0.00114102	0.068445	DOWN		ENSMUSG00000033364	Usp37	-0.3673	2.28752e-08	2.81437e-06	DOWN
ENSMUSG00000042595	Fam199x	0.217888	0.0128613	0.243011	UP		ENSMUSG00000024969	Mark2	-0.232359	3.22423e-05	0.00534038	DOWN		ENSMUSG00000024805	Pcgf5	-0.36723	0.00270975	0.052738	DOWN
ENSMUSG00000044252	Osbpl1a	0.217864	0.0332879	0.423052	UP		ENSMUSG00000061950	Ppp4r1	-0.232234	0.00435764	0.163696	DOWN		ENSMUSG00000031486	Adgra2	-0.366945	5.206e-05	0.00221007	DOWN
ENSMUSG00000027534	Snx16	0.217292	0.00731189	0.167236	UP		ENSMUSG00000025262	Fam120c	-0.232174	0.000360881	0.0314846	DOWN		ENSMUSG00000034292	Traf3ip1	-0.366887	8.87915e-05	0.0034769	DOWN
ENSMUSG00000029068	Ccnl2	0.217263	0.000289016	0.0160046	UP		ENSMUSG00000039860	Srrm3	-0.232124	0.000651292	0.0473045	DOWN		ENSMUSG00000056608	Chd9	-0.366815	2.14379e-09	3.44789e-07	DOWN
ENSMUSG00000059714	Flot1	0.217256	9.29569e-05	0.00637565	UP		ENSMUSG00000040128	Pnrc1	-0.231879	0.000252599	0.0241654	DOWN		ENSMUSG00000064302	Clasp1	-0.366735	4.70807e-11	1.1164e-08	DOWN
ENSMUSG00000004040	Stat3	0.216924	0.00570166	0.141543	UP		ENSMUSG00000026797	Stxbp1	-0.231576	0.000432293	0.035962	DOWN		ENSMUSG00000037098	Rab11fip3	-0.366675	1.76262e-14	9.58847e-12	DOWN
ENSMUSG00000057113	Npm1	0.216724	5.11928e-07	6.51499e-05	UP		ENSMUSG00000049553	Polr1a	-0.231537	0.00166743	0.0891335	DOWN		ENSMUSG00000055407	Map6	-0.366143	2.22303e-06	0.000150979	DOWN
ENSMUSG00000036760	Kcnk9	0.21659	0.0198504	0.313621	UP		ENSMUSG00000102742	Pcdhga11	-0.231361	0.042502	0.56395	DOWN		ENSMUSG00000037750	Fam222b	-0.365972	1.01476e-07	1.03412e-05	DOWN
ENSMUSG00000037894	H2az1	0.216551	7.40982e-05	0.00526439	UP		ENSMUSG00000034659	Tmem109	-0.231121	0.000169115	0.0181963	DOWN		ENSMUSG00000025404	R3hdm2	-0.365809	9.44232e-05	0.00367152	DOWN
ENSMUSG00000082908	Gm13736	0.216303	0.0113645	0.224806	UP		ENSMUSG00000050148	Ubqln2	-0.231035	2.71941e-06	0.00085734	DOWN		ENSMUSG00000064080	Fbln2	-0.365537	0.0215066	0.232302	DOWN
ENSMUSG00000021432	Slc35b3	0.215952	0.0237687	0.348996	UP		ENSMUSG00000029127	Zbtb49	-0.231021	0.0241768	0.421457	DOWN		ENSMUSG00000024826	Dpf2	-0.365051	2.92419e-09	4.63584e-07	DOWN
ENSMUSG00000041278	Ttc1	0.21579	4.28389e-05	0.00330598	UP		ENSMUSG00000041836	Ptpre	-0.230989	0.0375833	0.529151	DOWN		ENSMUSG00000026074	Map4k4	-0.364841	5.2788e-11	1.23229e-08	DOWN
ENSMUSG00000023951	Vegfa	0.214899	0.00485462	0.128326	UP		ENSMUSG00000001053	N4bp3	-0.23089	0.0221145	0.404706	DOWN		ENSMUSG00000034235	Usp54	-0.364827	0.000312597	0.00964709	DOWN
ENSMUSG00000046876	Atxn1	0.214274	0.00115654	0.046527	UP		ENSMUSG00000035640	Cbarp	-0.2308	5.70059e-05	0.00830207	DOWN		ENSMUSG00000040918	Slc19a2	-0.364717	1.8072e-05	0.000924203	DOWN
ENSMUSG00000085438	Oip5os1	0.214126	0.000469039	0.0228897	UP		ENSMUSG00000041120	Nbl1	-0.230654	0.0306225	0.476537	DOWN		ENSMUSG00000063760	Rnf217	-0.364679	0.00339373	0.0627692	DOWN
ENSMUSG00000006705	Pknox1	0.213835	0.00868602	0.188856	UP		ENSMUSG00000072825	Cep170b	-0.23056	0.00214152	0.104048	DOWN		ENSMUSG00000085028	Slc2a4rg-ps	-0.364465	0.00621241	0.0982895	DOWN
ENSMUSG00000047466	8030462N17Rik	0.213516	0.000440711	0.0218337	UP		ENSMUSG00000036641	Ccdc148	-0.230111	0.0142413	0.321876	DOWN		ENSMUSG00000033306	Lpp	-0.364266	0.00256468	0.0506248	DOWN
ENSMUSG00000037386	Rims2	0.213467	0.00580795	0.142864	UP		ENSMUSG00000018012	Rac3	-0.230105	0.0272032	0.448854	DOWN		ENSMUSG00000007476	Lrrc8a	-0.364156	0.00332605	0.0617026	DOWN
ENSMUSG00000028820	Sfpq	0.213432	6.37968e-06	0.000644789	UP		ENSMUSG00000039154	Shd	-0.230017	0.0285613	0.459623	DOWN		ENSMUSG00000041220	Elovl6	-0.363541	1.10144e-08	1.46741e-06	DOWN
ENSMUSG00000025869	Nop16	0.213416	0.00696754	0.162577	UP		ENSMUSG00000037275	Gemin5	-0.229727	0.00344757	0.1417	DOWN		ENSMUSG00000021244	Ylpm1	-0.363451	1.48943e-11	3.84391e-09	DOWN
ENSMUSG00000056962	Jmjd6	0.21335	0.000516035	0.0247319	UP		ENSMUSG00000090083	Rnf8	-0.229666	0.0493824	0.598584	DOWN		ENSMUSG00000022708	Zbtb20	-0.363126	0.00910167	0.129394	DOWN
ENSMUSG00000081485	Gm12338	0.213162	0.00287371	0.091541	UP		ENSMUSG00000020181	Nav3	-0.229502	4.46219e-05	0.0068396	DOWN		ENSMUSG00000028960	Ube4b	-0.363067	4.66046e-13	1.7483e-10	DOWN
ENSMUSG00000047635	Mtrfr	0.212608	0.0385183	0.45619	UP		ENSMUSG00000042599	Kdm7a	-0.229493	0.00559529	0.188848	DOWN		ENSMUSG00000047767	Atg16l2	-0.363056	3.40549e-05	0.00157336	DOWN
ENSMUSG00000029097	Trmt44	0.212209	0.0430063	0.485512	UP		ENSMUSG00000036615	Rfxap	-0.229406	0.000243695	0.0235163	DOWN		ENSMUSG00000022114	Spry2	-0.362979	6.1208e-05	0.0025421	DOWN
ENSMUSG00000028273	Pdlim5	0.211946	0.00311731	0.096255	UP		ENSMUSG00000000632	Sez6	-0.229293	0.000579744	0.0443165	DOWN		ENSMUSG00000031608	Galnt7	-0.362744	5.35237e-05	0.00225161	DOWN
ENSMUSG00000029534	St7	0.211335	0.0131702	0.246839	UP		ENSMUSG00000019803	Nr2e1	-0.229076	0.0282052	0.456941	DOWN		ENSMUSG00000075595	Zfp652	-0.362675	6.93407e-08	7.47089e-06	DOWN
ENSMUSG00000074657	Kif5a	0.210672	0.0236557	0.348073	UP		ENSMUSG00000038145	Snrk	-0.228892	0.000173173	0.0183726	DOWN		ENSMUSG00000028763	Hspg2	-0.362568	0.0315689	0.300514	DOWN
ENSMUSG00000022185	Acin1	0.210664	0.000196524	0.0117253	UP		ENSMUSG00000022807	Osbpl11	-0.228802	0.00033966	0.0302031	DOWN		ENSMUSG00000066640	Fbxl18	-0.36219	5.84535e-09	8.19276e-07	DOWN
ENSMUSG00000063785	Utp14a	0.210215	0.0105069	0.214568	UP		ENSMUSG00000034390	Cmip	-0.228644	0.000660188	0.0478223	DOWN		ENSMUSG00000015968	Cacna1d	-0.362003	7.03934e-08	7.55497e-06	DOWN
ENSMUSG00000038473	Nos1ap	0.209954	0.00345257	0.103177	UP		ENSMUSG00000023328	Ache	-0.228356	0.0113292	0.282275	DOWN		ENSMUSG00000053137	Mapk11	-0.36196	0.00122142	0.0283332	DOWN
ENSMUSG00000057561	Eif1a	0.209731	5.02578e-05	0.00376337	UP		ENSMUSG00000029121	Crmp1	-0.22819	0.00166319	0.0890785	DOWN		ENSMUSG00000111128	Gm49338	-0.361475	0.0269782	0.271431	DOWN
ENSMUSG00000026203	Dnajb2	0.209433	0.0339655	0.426512	UP		ENSMUSG00000032640	Chsy1	-0.227941	0.00457263	0.168575	DOWN		ENSMUSG00000047824	Pygo2	-0.361455	1.17899e-09	2.04434e-07	DOWN
ENSMUSG00000008976	Gabpa	0.20943	0.00412426	0.11646	UP		ENSMUSG00000045318	Adra2c	-0.227384	0.00993151	0.26255	DOWN		ENSMUSG00000018427	Ypel2	-0.361208	0.000291759	0.00918108	DOWN
ENSMUSG00000015944	Castor2	0.209356	0.00321016	0.0982471	UP		ENSMUSG00000034591	Slc41a2	-0.227326	0.00764432	0.225817	DOWN		ENSMUSG00000074272	Ceacam1	-0.361116	0.0228251	0.241804	DOWN
ENSMUSG00000020409	Slu7	0.208296	0.000139992	0.00894903	UP		ENSMUSG00000025743	Sdc3	-0.227277	0.0035236	0.143103	DOWN		ENSMUSG00000005621	Zfp592	-0.361102	4.9992e-09	7.22702e-07	DOWN
ENSMUSG00000054091	1810037I17Rik	0.207937	0.0059865	0.146072	UP		ENSMUSG00000036555	Iqce	-0.227129	0.00342013	0.141095	DOWN		ENSMUSG00000005225	Plekha8	-0.360705	1.96775e-06	0.000135971	DOWN
ENSMUSG00000039195	Bbln	0.207731	0.0243204	0.35419	UP		ENSMUSG00000029480	Dhx37	-0.227086	0.00833608	0.237831	DOWN		ENSMUSG00000026436	Elk4	-0.360545	3.0255e-08	3.62325e-06	DOWN
ENSMUSG00000078249	Hmga1b	0.207105	0.0425628	0.482665	UP		ENSMUSG00000039523	Cep104	-0.227028	0.000672796	0.0484824	DOWN		ENSMUSG00000048911	Rnf24	-0.360467	1.18543e-06	8.78185e-05	DOWN
ENSMUSG00000024423	Impact	0.206827	0.00427917	0.119316	UP		ENSMUSG00000006307	Kmt2b	-0.226893	7.41176e-05	0.0100012	DOWN		ENSMUSG00000033623	Pcgf3	-0.360419	6.82087e-08	7.36322e-06	DOWN
ENSMUSG00000048109	Rbm15	0.206677	0.0395373	0.462516	UP		ENSMUSG00000043987	Cep164	-0.226821	0.0210137	0.392721	DOWN		ENSMUSG00000045071	E130308A19Rik	-0.36007	0.00833932	0.121609	DOWN
ENSMUSG00000032375	Aph1b	0.206388	0.00911774	0.195712	UP		ENSMUSG00000046269	Usp27x	-0.226735	0.0166179	0.350733	DOWN		ENSMUSG00000030189	Ybx3	-0.359574	2.63983e-05	0.00126929	DOWN
ENSMUSG00000038128	Camk4	0.206221	0.0369314	0.447622	UP		ENSMUSG00000037750	Fam222b	-0.226696	0.000921608	0.0595293	DOWN		ENSMUSG00000031378	Abcd1	-0.359391	4.95337e-05	0.00212186	DOWN
ENSMUSG00000021431	Snrnp48	0.205929	0.00153436	0.0576276	UP		ENSMUSG00000044952	Kctd21	-0.226508	0.01608	0.343561	DOWN		ENSMUSG00000042500	Ago4	-0.359131	1.74309e-05	0.000895855	DOWN
ENSMUSG00000052825	Gm9892	0.205847	0.0450157	0.496458	UP		ENSMUSG00000034832	Tet3	-0.22641	0.00226266	0.10749	DOWN		ENSMUSG00000040250	Ints13	-0.359078	1.11098e-07	1.11473e-05	DOWN
ENSMUSG00000021759	Plpp1	0.204977	0.0274378	0.38042	UP		ENSMUSG00000087408	Cers1	-0.226234	0.00165897	0.0890785	DOWN		ENSMUSG00000020135	Apc2	-0.358963	2.94838e-09	4.66087e-07	DOWN
ENSMUSG00000038628	Polr3k	0.204734	0.000847307	0.0367001	UP		ENSMUSG00000022641	Bbx	-0.225745	0.000962092	0.0612197	DOWN		ENSMUSG00000040009	Gnaz	-0.358763	3.24293e-09	5.01226e-07	DOWN
ENSMUSG00000058192	Zfp846	0.204264	0.00954152	0.201688	UP		ENSMUSG00000041130	Zfp598	-0.225542	0.000270619	0.0253646	DOWN		ENSMUSG00000073700	Klhl21	-0.358701	4.62698e-05	0.00200197	DOWN
ENSMUSG00000027663	Zmat3	0.204045	0.000606841	0.0281301	UP		ENSMUSG00000028804	Csmd2	-0.225004	0.0174491	0.35802	DOWN		ENSMUSG00000037234	Hook3	-0.358697	4.13365e-08	4.70008e-06	DOWN
ENSMUSG00000029403	Cdkl2	0.203722	0.001158	0.046527	UP		ENSMUSG00000051413	Plagl2	-0.224866	0.0455637	0.579602	DOWN		ENSMUSG00000027397	Slc20a1	-0.358684	7.28822e-06	0.000427486	DOWN
ENSMUSG00000102824	Pdcd5-ps	0.203582	0.0225695	0.337824	UP		ENSMUSG00000046791	Riox1	-0.224686	0.0181936	0.365863	DOWN		ENSMUSG00000031508	Ankrd10	-0.358599	3.03151e-08	3.62325e-06	DOWN
ENSMUSG00000028955	Vamp3	0.203295	0.0167407	0.283372	UP		ENSMUSG00000021690	Jmy	-0.224639	4.27011e-05	0.00665549	DOWN		ENSMUSG00000036097	Slf2	-0.358461	5.01452e-09	7.22702e-07	DOWN
ENSMUSG00000005802	Slc30a4	0.203222	0.0109968	0.220887	UP		ENSMUSG00000037253	Mex3c	-0.224457	0.000365428	0.0318313	DOWN		ENSMUSG00000070808	Bicra	-0.358343	1.87841e-06	0.000130611	DOWN
ENSMUSG00000092558	Med20	0.202522	0.00701868	0.162967	UP		ENSMUSG00000057093	Zfp607b	-0.224431	0.0266241	0.443979	DOWN		ENSMUSG00000052632	Asap2	-0.35799	1.50148e-05	0.000788199	DOWN
ENSMUSG00000021982	Cdadc1	0.202406	0.000264454	0.0149639	UP		ENSMUSG00000025086	Trub1	-0.224363	0.0121312	0.291814	DOWN		ENSMUSG00000063889	Crem	-0.3578	0.00196045	0.041194	DOWN
ENSMUSG00000030232	Aebp2	0.202205	8.00114e-05	0.00560554	UP		ENSMUSG00000078816	Prkcg	-0.224219	0.0119093	0.289323	DOWN		ENSMUSG00000037652	Phc3	-0.357646	1.35935e-09	2.32797e-07	DOWN
ENSMUSG00000050192	Eif5a2	0.202145	0.00741496	0.168967	UP		ENSMUSG00000030811	Fbxl19	-0.223955	1.54161e-05	0.00312226	DOWN		ENSMUSG00000031217	Efnb1	-0.357457	0.00191435	0.0404346	DOWN
ENSMUSG00000040383	Aqr	0.202067	0.00200328	0.0710072	UP		ENSMUSG00000041890	Git2	-0.223885	0.000274364	0.025543	DOWN		ENSMUSG00000035107	Dcbld2	-0.357106	0.00173665	0.0373349	DOWN
ENSMUSG00000002679	Med6	0.201738	0.0173311	0.288146	UP		ENSMUSG00000033055	Ankrd54	-0.223664	0.00502403	0.178927	DOWN		ENSMUSG00000042734	Ttc9	-0.357056	0.000596681	0.016111	DOWN
ENSMUSG00000025958	Creb1	0.201628	0.000591727	0.0275909	UP		ENSMUSG00000039201	Tbc1d25	-0.223538	0.0167135	0.351282	DOWN		ENSMUSG00000038058	Nod1	-0.356899	0.00740357	0.111935	DOWN
ENSMUSG00000025050	Pcgf6	0.201561	0.00873293	0.189727	UP		ENSMUSG00000025921	Rdh10	-0.223514	0.0136917	0.31522	DOWN		ENSMUSG00000022263	Trio	-0.356768	7.756e-12	2.24144e-09	DOWN
ENSMUSG00000023913	Pla2g7	0.201272	0.00687277	0.161111	UP		ENSMUSG00000043940	Wdfy3	-0.223491	0.00038351	0.0330432	DOWN		ENSMUSG00000027254	Map1a	-0.356745	7.21357e-10	1.3342e-07	DOWN
ENSMUSG00000022974	Paxbp1	0.201094	0.000832846	0.0361597	UP		ENSMUSG00000108591	Particl	-0.223431	0.0259848	0.438168	DOWN		ENSMUSG00000040723	Rcsd1	-0.356644	0.0344729	0.318747	DOWN
ENSMUSG00000031561	Tenm3	0.200384	0.0337994	0.425729	UP		ENSMUSG00000004768	Rab23	-0.223139	7.69988e-05	0.0101967	DOWN		ENSMUSG00000011256	Adam19	-0.355293	0.000139822	0.00500537	DOWN
ENSMUSG00000073139	Tmem185a	0.200304	0.000618481	0.0285504	UP		ENSMUSG00000024383	Map3k2	-0.223092	0.000374914	0.0323528	DOWN		ENSMUSG00000036931	Nfkbid	-0.355202	0.0457569	0.379509	DOWN
ENSMUSG00000015224	Cyp2j9	0.200211	0.0219812	0.333443	UP		ENSMUSG00000045039	Megf8	-0.222921	6.24513e-06	0.00160283	DOWN		ENSMUSG00000049516	Spty2d1	-0.355162	2.65055e-07	2.38752e-05	DOWN
ENSMUSG00000028676	Srsf10	0.200137	7.95952e-05	0.00558344	UP		ENSMUSG00000036052	Dnajb5	-0.222853	0.000898699	0.0583912	DOWN		ENSMUSG00000027806	Tsc22d2	-0.355129	5.18473e-11	1.219e-08	DOWN
ENSMUSG00000039233	Tbce	0.199896	0.00252466	0.0832932	UP		ENSMUSG00000029602	Rasal1	-0.222673	0.010427	0.268719	DOWN		ENSMUSG00000017929	B4galt5	-0.355116	1.55135e-09	2.58498e-07	DOWN
ENSMUSG00000024483	Ankhd1	0.199874	0.0117761	0.230774	UP		ENSMUSG00000033147	Slc22a15	-0.22263	0.0344808	0.508518	DOWN		ENSMUSG00000029755	Dlx5	-0.3549	0.0411922	0.355764	DOWN
ENSMUSG00000105388	Rpl36a-ps2	0.199789	0.032749	0.420052	UP		ENSMUSG00000024260	Sap130	-0.222458	0.00136806	0.0774259	DOWN		ENSMUSG00000030849	Fgfr2	-0.354756	8.55151e-05	0.00336994	DOWN
ENSMUSG00000072889	Nfxl1	0.199611	0.00819791	0.180866	UP		ENSMUSG00000047824	Pygo2	-0.222384	0.000171677	0.0183542	DOWN		ENSMUSG00000039218	Srrm2	-0.354707	6.12839e-10	1.13728e-07	DOWN
ENSMUSG00000024780	Cdc37l1	0.19953	0.000678892	0.0307006	UP		ENSMUSG00000025198	Erlin1	-0.222307	0.00509857	0.179964	DOWN		ENSMUSG00000040540	Ctdsp2-ps	-0.354595	0.0313648	0.299336	DOWN
ENSMUSG00000035629	Rubcn	0.199038	0.000212288	0.0125021	UP		ENSMUSG00000059013	Sh2d3c	-0.222274	0.0257516	0.435634	DOWN		ENSMUSG00000000325	ENSMUSG00000000325	-0.354409	1.0313e-11	2.77786e-09	DOWN
ENSMUSG00000028060	Khdc4	0.198831	0.000766904	0.033853	UP		ENSMUSG00000031709	Tbc1d9	-0.222074	0.00357866	0.14473	DOWN		ENSMUSG00000040738	Ints8	-0.354332	5.48911e-07	4.53235e-05	DOWN
ENSMUSG00000021772	Nkiras1	0.19867	0.00333173	0.100884	UP		ENSMUSG00000040249	Lrp1	-0.222066	0.000514524	0.0407848	DOWN		ENSMUSG00000037541	Shank2	-0.354152	1.14324e-07	1.13887e-05	DOWN
ENSMUSG00000032058	Ppp2r1b	0.198587	0.0137278	0.25281	UP		ENSMUSG00000049791	Fzd4	-0.221906	0.01746	0.35802	DOWN		ENSMUSG00000020627	Klhl29	-0.354004	1.83154e-07	1.71378e-05	DOWN
ENSMUSG00000037416	Dmxl1	0.198552	0.00288893	0.0917562	UP		ENSMUSG00000023830	Igf2r	-0.221849	0.00263205	0.118255	DOWN		ENSMUSG00000024165	Jpt2	-0.35391	0.015329	0.185267	DOWN
ENSMUSG00000066026	Dhrs3	0.198095	0.0116027	0.22798	UP		ENSMUSG00000038970	Lmtk2	-0.221635	0.0018861	0.0965446	DOWN		ENSMUSG00000049577	Zfpm1	-0.353644	0.000570259	0.0155202	DOWN
ENSMUSG00000033460	Armcx1	0.197629	0.000110058	0.00733105	UP		ENSMUSG00000030029	Lrig1	-0.221486	0.00480363	0.173415	DOWN		ENSMUSG00000037410	Tbc1d2b	-0.353589	0.00233885	0.0471987	DOWN
ENSMUSG00000038722	Bud31	0.197522	0.00610748	0.14792	UP		ENSMUSG00000052229	Gpr17	-0.221481	0.00286008	0.125651	DOWN		ENSMUSG00000040054	Baz2a	-0.353555	3.9847e-12	1.24915e-09	DOWN
ENSMUSG00000029544	Cabp1	0.197277	0.0165394	0.282224	UP		ENSMUSG00000087598	Zfp111	-0.221386	0.0276079	0.452149	DOWN		ENSMUSG00000030231	Plekha5	-0.353454	5.16691e-07	4.33731e-05	DOWN
ENSMUSG00000026915	Strbp	0.197235	0.0165125	0.281916	UP		ENSMUSG00000096014	Sox1	-0.221292	0.0112834	0.28164	DOWN		ENSMUSG00000029050	Ski	-0.353095	1.54261e-12	5.21919e-10	DOWN
ENSMUSG00000027495	Fam210b	0.197143	0.0377375	0.451377	UP		ENSMUSG00000028039	Efna3	-0.221266	0.0140626	0.3194	DOWN		ENSMUSG00000027177	Hipk3	-0.353089	3.33736e-12	1.07041e-09	DOWN
ENSMUSG00000011958	Bnip2	0.196883	0.00320202	0.0981062	UP		ENSMUSG00000029651	Mtus2	-0.221262	0.000933779	0.0599074	DOWN		ENSMUSG00000037885	Stk35	-0.352988	1.14065e-07	1.13833e-05	DOWN
ENSMUSG00000024817	Uhrf2	0.196776	0.00316576	0.0973179	UP		ENSMUSG00000050989	Selenon	-0.221252	0.00437811	0.163926	DOWN		ENSMUSG00000062115	Rai1	-0.352969	1.41603e-10	3.02197e-08	DOWN
ENSMUSG00000032002	Dcun1d5	0.196621	0.000621035	0.028597	UP		ENSMUSG00000026773	Pfkfb3	-0.221156	0.00868099	0.242906	DOWN		ENSMUSG00000063160	Numbl	-0.352668	8.02886e-09	1.09999e-06	DOWN
ENSMUSG00000046351	Zfp322a	0.196402	0.0021135	0.0736392	UP		ENSMUSG00000024130	Abca3	-0.220218	3.64388e-05	0.0059272	DOWN		ENSMUSG00000020716	Nf1	-0.352601	9.90472e-07	7.55961e-05	DOWN
ENSMUSG00000021037	Ahsa1	0.196335	0.0027578	0.0886572	UP		ENSMUSG00000033965	Slc16a2	-0.220173	0.0390033	0.539426	DOWN		ENSMUSG00000025078	Nhlrc2	-0.352499	4.11992e-06	0.000258892	DOWN
ENSMUSG00000024097	Srsf7	0.195681	9.41011e-05	0.00642237	UP		ENSMUSG00000034218	Atm	-0.220149	0.0382515	0.533607	DOWN		ENSMUSG00000019774	Mtrf1l	-0.352381	0.000507111	0.0141114	DOWN
ENSMUSG00000040822	1700123O20Rik	0.195585	0.0237604	0.348966	UP		ENSMUSG00000037851	Iars	-0.219761	0.000372887	0.0322782	DOWN		ENSMUSG00000024812	Tjp2	-0.352376	0.000150862	0.00534879	DOWN
ENSMUSG00000018189	Uchl5	0.195494	0.00325348	0.0994632	UP		ENSMUSG00000021374	Nup153	-0.219479	5.27487e-05	0.00780498	DOWN		ENSMUSG00000063952	Brpf3	-0.352104	6.58799e-06	0.00039096	DOWN
ENSMUSG00000061288	Taok3	0.195393	0.00295052	0.0928092	UP		ENSMUSG00000041771	Slc24a4	-0.219426	0.0279565	0.455171	DOWN		ENSMUSG00000053617	Sh3pxd2a	-0.351949	2.6873e-06	0.000178361	DOWN
ENSMUSG00000032253	Phip	0.195126	0.00020848	0.0123336	UP		ENSMUSG00000048878	Hexim1	-0.218997	9.58559e-05	0.0119792	DOWN		ENSMUSG00000033237	Arid2	-0.351796	1.11867e-07	1.12043e-05	DOWN
ENSMUSG00000034006	Slc66a2	0.195018	0.0125741	0.23976	UP		ENSMUSG00000019794	Katna1	-0.218969	0.0343154	0.507343	DOWN		ENSMUSG00000024957	Kcnk4	-0.351733	0.0237421	0.248702	DOWN
ENSMUSG00000066551	Hmgb1	0.194924	0.00936362	0.199364	UP		ENSMUSG00000059839	Zfp874b	-0.218817	0.0251049	0.429408	DOWN		ENSMUSG00000032826	Ank2	-0.351697	9.28501e-08	9.54069e-06	DOWN
ENSMUSG00000048720	Tbc1d12	0.194567	0.011149	0.22203	UP		ENSMUSG00000017764	Zswim1	-0.218702	0.0116443	0.285822	DOWN		ENSMUSG00000031441	Atp11a	-0.351696	6.96577e-05	0.00281918	DOWN
ENSMUSG00000026617	Bpnt1	0.194376	0.000826304	0.0359245	UP		ENSMUSG00000031376	Atp2b3	-0.218395	0.0162573	0.345915	DOWN		ENSMUSG00000010067	Rassf1	-0.351534	0.0066239	0.10301	DOWN
ENSMUSG00000002428	Hltf	0.194254	0.00217974	0.0754506	UP		ENSMUSG00000040907	Atp1a3	-0.218391	0.000115275	0.0138447	DOWN		ENSMUSG00000026944	Abca2	-0.350757	1.85214e-06	0.00012933	DOWN
ENSMUSG00000048578	Mlec	0.194133	0.0012443	0.0490358	UP		ENSMUSG00000009731	Kcnd1	-0.217858	0.0372144	0.52663	DOWN		ENSMUSG00000006307	Kmt2b	-0.350396	1.08189e-09	1.90574e-07	DOWN
ENSMUSG00000078566	Bnip3	0.193902	0.00128563	0.0502717	UP		ENSMUSG00000024050	Wiz	-0.217854	0.000224534	0.0223211	DOWN		ENSMUSG00000030172	Erc1	-0.350379	1.70159e-06	0.000120275	DOWN
ENSMUSG00000038174	Fam126b	0.193869	0.00043219	0.0215893	UP		ENSMUSG00000029265	Dr1	-0.217793	0.00813111	0.234253	DOWN		ENSMUSG00000030811	Fbxl19	-0.350227	1.60336e-11	4.11878e-09	DOWN
ENSMUSG00000003452	Bicd1	0.193717	0.00589324	0.14437	UP		ENSMUSG00000009292	Trpm2	-0.217707	0.00398906	0.155001	DOWN		ENSMUSG00000060733	Ipmk	-0.350148	6.46579e-08	7.03465e-06	DOWN
ENSMUSG00000092281	Hmgb1-ps7	0.193611	0.00513863	0.132679	UP		ENSMUSG00000045671	Spred2	-0.217349	0.000113757	0.0137219	DOWN		ENSMUSG00000032528	Vipr1	-0.349951	0.00282528	0.0544327	DOWN
ENSMUSG00000019923	Zwint	0.193399	0.00383346	0.111132	UP		ENSMUSG00000054874	Pcnx3	-0.217317	1.70408e-05	0.0033061	DOWN		ENSMUSG00000025265	Fgd1	-0.349539	0.000137864	0.00496088	DOWN
ENSMUSG00000036257	Pnpla8	0.19302	3.34486e-05	0.00267816	UP		ENSMUSG00000052512	Nav2	-0.216974	0.00299733	0.130012	DOWN		ENSMUSG00000026442	Nfasc	-0.349475	7.24687e-08	7.76268e-06	DOWN
ENSMUSG00000038388	Pals2	0.192936	0.00532239	0.135594	UP		ENSMUSG00000032131	Abcg4	-0.216856	0.000258934	0.0245598	DOWN		ENSMUSG00000022960	Donson	-0.349362	3.31152e-05	0.00153763	DOWN
ENSMUSG00000033282	Rpgrip1l	0.192765	0.00405088	0.11509	UP		ENSMUSG00000039231	Suv39h1	-0.216476	0.0124142	0.29639	DOWN		ENSMUSG00000034656	Cacna1a	-0.349208	1.67983e-09	2.76584e-07	DOWN
ENSMUSG00000027180	Fbxo3	0.192607	0.00191306	0.0685725	UP		ENSMUSG00000040560	Wdr7	-0.216405	9.87488e-05	0.0121762	DOWN		ENSMUSG00000061410	Zcchc14	-0.349153	8.18543e-08	8.5213e-06	DOWN
ENSMUSG00000024294	Mib1	0.192543	4.20057e-05	0.00325309	UP		ENSMUSG00000029610	Aimp2	-0.216374	0.0143745	0.323439	DOWN		ENSMUSG00000013846	St3gal1	-0.348949	0.00738775	0.111726	DOWN
ENSMUSG00000021711	Trappc13	0.192512	0.00044596	0.0219955	UP		ENSMUSG00000020288	Ahsa2	-0.216372	0.0131758	0.307397	DOWN		ENSMUSG00000008855	Hdac5	-0.348742	1.26945e-08	1.66128e-06	DOWN
ENSMUSG00000026740	Dnajc1	0.192486	0.0148603	0.266586	UP		ENSMUSG00000041939	Mvk	-0.216155	0.0130312	0.30496	DOWN		ENSMUSG00000025034	Trim8	-0.348728	1.00861e-08	1.35837e-06	DOWN
ENSMUSG00000014503	Pkd2l2	0.19248	0.0459525	0.501824	UP		ENSMUSG00000094002	Gm9866	-0.216153	0.00967738	0.258158	DOWN		ENSMUSG00000032855	Pkd1	-0.348685	4.27761e-12	1.33344e-09	DOWN
ENSMUSG00000057667	Bloc1s3	0.192143	0.043576	0.488761	UP		ENSMUSG00000026116	Tmem131	-0.216006	0.00018599	0.0194351	DOWN		ENSMUSG00000028995	Fam126a	-0.348253	4.98985e-05	0.00213471	DOWN
ENSMUSG00000070730	Rmdn3	0.192084	0.00124875	0.0491764	UP		ENSMUSG00000030872	Gga2	-0.215965	0.00143851	0.07995	DOWN		ENSMUSG00000050567	Maml1	-0.348221	0.00039656	0.011644	DOWN
ENSMUSG00000039449	Prpf18	0.191822	0.000756238	0.033462	UP		ENSMUSG00000039117	Taf4	-0.215913	0.00376523	0.149443	DOWN		ENSMUSG00000013419	Zfp651	-0.348028	4.543e-10	8.63278e-08	DOWN
ENSMUSG00000023791	Pigx	0.191786	0.0334556	0.423643	UP		ENSMUSG00000070822	Zscan18	-0.215885	0.0158791	0.342035	DOWN		ENSMUSG00000039477	Tnrc18	-0.347992	2.87732e-07	2.57092e-05	DOWN
ENSMUSG00000037119	Fam91a1	0.191779	8.45638e-05	0.00588732	UP		ENSMUSG00000040860	Crocc	-0.215659	0.00902383	0.247629	DOWN		ENSMUSG00000003348	Mob3a	-0.347984	0.000345132	0.0103909	DOWN
ENSMUSG00000042712	Tceal9	0.191368	0.00708374	0.163972	UP		ENSMUSG00000063430	Wscd2	-0.215633	0.0152796	0.334137	DOWN		ENSMUSG00000060212	Pcnx2	-0.347754	1.84773e-08	2.32483e-06	DOWN
ENSMUSG00000022571	Pycrl	0.191152	0.0231223	0.343596	UP		ENSMUSG00000031508	Ankrd10	-0.215619	0.000829159	0.0553263	DOWN		ENSMUSG00000051495	Irf2bp2	-0.347687	7.69496e-06	0.000447558	DOWN
ENSMUSG00000040774	Cept1	0.191141	0.000681685	0.0307517	UP		ENSMUSG00000069227	Gprin1	-0.2155	0.0160259	0.343199	DOWN		ENSMUSG00000036986	Pml	-0.347501	4.40991e-05	0.00192823	DOWN
ENSMUSG00000043872	Zmym1	0.191096	0.0412839	0.475103	UP		ENSMUSG00000022521	Crebbp	-0.2155	0.000713234	0.0502224	DOWN		ENSMUSG00000028018	Gstcd	-0.347481	0.0102391	0.14035	DOWN
ENSMUSG00000032116	Stt3a	0.190985	0.00220526	0.0761438	UP		ENSMUSG00000031066	Usp11	-0.215396	0.00105967	0.0654859	DOWN		ENSMUSG00000037408	Cnnm4	-0.347417	0.00659944	0.102687	DOWN
ENSMUSG00000037720	Tmem33	0.190965	0.000451985	0.0222722	UP		ENSMUSG00000041037	Irgq	-0.215367	0.000246504	0.0236639	DOWN		ENSMUSG00000051703	Tmem198	-0.347297	3.55768e-11	8.58282e-09	DOWN
ENSMUSG00000027944	Hax1	0.190905	0.00571853	0.141543	UP		ENSMUSG00000025823	Pdia4	-0.215176	0.0205717	0.388916	DOWN		ENSMUSG00000007817	Zmiz1	-0.347224	8.3204e-05	0.00329532	DOWN
ENSMUSG00000111375	Btbd8	0.190618	0.0149916	0.26773	UP		ENSMUSG00000032855	Pkd1	-0.214855	1.86325e-05	0.00352854	DOWN		ENSMUSG00000040865	Ino80d	-0.347221	4.69944e-05	0.00202609	DOWN
ENSMUSG00000079480	Pin4	0.190361	0.024426	0.3549	UP		ENSMUSG00000000056	Narf	-0.214827	0.000135787	0.0154394	DOWN		ENSMUSG00000027238	Frmd5	-0.347165	0.00115542	0.0272813	DOWN
ENSMUSG00000034647	Ankrd12	0.190329	0.000272603	0.0152942	UP		ENSMUSG00000021699	Pde4d	-0.214813	0.0141393	0.320483	DOWN		ENSMUSG00000028082	Sh3d19	-0.347146	0.040395	0.351978	DOWN
ENSMUSG00000039089	L3mbtl3	0.190125	0.0363734	0.444155	UP		ENSMUSG00000007029	Vars	-0.214807	0.000635653	0.0467778	DOWN		ENSMUSG00000046062	Ppp1r15b	-0.347061	1.41568e-10	3.02197e-08	DOWN
ENSMUSG00000078974	Sec61g	0.189807	0.00358795	0.105783	UP		ENSMUSG00000030091	Nup210	-0.214699	0.00827311	0.23664	DOWN		ENSMUSG00000085767	Gm13563	-0.346889	0.0381166	0.339755	DOWN
ENSMUSG00000037259	Dzank1	0.189617	0.0240389	0.351382	UP		ENSMUSG00000041215	Yeats2	-0.214614	0.00171882	0.0911779	DOWN		ENSMUSG00000020889	Nr1d1	-0.346843	7.14497e-07	5.72909e-05	DOWN
ENSMUSG00000042599	Kdm7a	0.189039	0.0224209	0.336598	UP		ENSMUSG00000021974	Fgf9	-0.214577	0.0429856	0.567485	DOWN		ENSMUSG00000031433	Rbm41	-0.346832	0.00503874	0.0838837	DOWN
ENSMUSG00000022307	Oxr1	0.189021	0.00390273	0.112552	UP		ENSMUSG00000035513	Ntng2	-0.214567	0.03091	0.479614	DOWN		ENSMUSG00000044847	Lsm11	-0.346821	0.01898	0.214097	DOWN
ENSMUSG00000024104	Washc2	0.188964	0.000110581	0.00734828	UP		ENSMUSG00000020882	Cacnb1	-0.214356	2.49582e-05	0.00441136	DOWN		ENSMUSG00000026586	Prrx1	-0.346503	0.00707053	0.108078	DOWN
ENSMUSG00000006740	Kif5b	0.188916	0.00546694	0.137946	UP		ENSMUSG00000041977	Arhgef11	-0.213647	0.00245838	0.113768	DOWN		ENSMUSG00000001150	Mcm3ap	-0.346417	3.96234e-09	5.9907e-07	DOWN
ENSMUSG00000064373	Selenop	0.188876	0.0112746	0.223506	UP		ENSMUSG00000027663	Zmat3	-0.213502	0.000333576	0.0299016	DOWN		ENSMUSG00000041037	Irgq	-0.346323	4.03494e-09	6.03678e-07	DOWN
ENSMUSG00000034973	Dop1a	0.188292	0.000410014	0.0207956	UP		ENSMUSG00000020926	Adam11	-0.213404	0.0295488	0.467649	DOWN		ENSMUSG00000021466	Ptch1	-0.34622	1.99585e-05	0.00099859	DOWN
ENSMUSG00000037470	Uggt1	0.188245	0.000468615	0.0228891	UP		ENSMUSG00000022621	Rabl2	-0.213122	0.00782733	0.228347	DOWN		ENSMUSG00000024260	Sap130	-0.345619	7.15868e-07	5.7318e-05	DOWN
ENSMUSG00000019996	Map7	0.188003	0.0117785	0.230774	UP		ENSMUSG00000028771	Ptpn12	-0.213111	0.000539652	0.0421149	DOWN		ENSMUSG00000030091	Nup210	-0.345274	2.35448e-05	0.00115307	DOWN
ENSMUSG00000028132	Tlcd4	0.187925	0.00369645	0.108178	UP		ENSMUSG00000023915	Tnfrsf21	-0.212971	0.00734133	0.221885	DOWN		ENSMUSG00000035372	1810055G02Rik	-0.345234	1.66276e-06	0.000117831	DOWN
ENSMUSG00000052539	Magi3	0.187408	0.00897031	0.193145	UP		ENSMUSG00000028433	Ubap2	-0.21284	0.000485709	0.0391154	DOWN		ENSMUSG00000061601	Pclo	-0.344998	6.18327e-07	5.03805e-05	DOWN
ENSMUSG00000009394	Syn2	0.187346	0.0369767	0.447779	UP		ENSMUSG00000039218	Srrm2	-0.212817	0.000201638	0.0206808	DOWN		ENSMUSG00000029104	Htt	-0.344944	1.16331e-09	2.02465e-07	DOWN
ENSMUSG00000021028	Mbip	0.187221	0.0488672	0.519543	UP		ENSMUSG00000035877	Zhx3	-0.212698	0.000953607	0.0607495	DOWN		ENSMUSG00000054874	Pcnx3	-0.344923	1.07015e-11	2.86856e-09	DOWN
ENSMUSG00000059058	Tma7-ps	0.187014	0.0148931	0.26683	UP		ENSMUSG00000004896	Rrnad1	-0.212636	0.0041212	0.157923	DOWN		ENSMUSG00000018654	Ikzf1	-0.344712	0.0217306	0.234084	DOWN
ENSMUSG00000022204	Ngdn	0.186955	0.00546498	0.137946	UP		ENSMUSG00000039680	Mrps6	-0.212272	0.0451283	0.577304	DOWN		ENSMUSG00000038267	Slc22a23	-0.344245	1.43237e-05	0.000757654	DOWN
ENSMUSG00000025532	Crcp	0.18673	0.00952928	0.201688	UP		ENSMUSG00000024579	Pcyox1l	-0.212099	0.0221039	0.404706	DOWN		ENSMUSG00000031668	Eif2ak3	-0.344194	2.02017e-05	0.00100985	DOWN
ENSMUSG00000041881	Ndufa7	0.186726	0.000890799	0.0380799	UP		ENSMUSG00000031823	Zdhhc7	-0.211297	0.000558956	0.0432455	DOWN		ENSMUSG00000045216	Hs6st1	-0.343829	1.51931e-06	0.000108917	DOWN
ENSMUSG00000040242	Fgfr1op2	0.18605	0.00481253	0.127755	UP		ENSMUSG00000021540	Smad5	-0.211062	0.000219265	0.0219609	DOWN		ENSMUSG00000054277	Arfgap3	-0.343152	6.26203e-05	0.0025872	DOWN
ENSMUSG00000036873	2410004B18Rik	0.185908	0.00234856	0.0791225	UP		ENSMUSG00000028540	Dph2	-0.21106	0.0297089	0.468878	DOWN		ENSMUSG00000075415	Fnbp1	-0.342745	6.94745e-05	0.00281587	DOWN
ENSMUSG00000030138	Bms1	0.185849	0.00359412	0.105909	UP		ENSMUSG00000049764	Zfp280b	-0.211013	0.0101345	0.265376	DOWN		ENSMUSG00000063281	Zfp35	-0.342698	6.65739e-08	7.21482e-06	DOWN
ENSMUSG00000043241	Upf2	0.18478	0.0023454	0.0790641	UP		ENSMUSG00000020654	Adcy3	-0.210645	0.0056442	0.189921	DOWN		ENSMUSG00000001065	Zfp276	-0.342506	0.000271897	0.00867054	DOWN
ENSMUSG00000038127	Ccdc50	0.184754	0.00226611	0.0771882	UP		ENSMUSG00000031155	Pim2	-0.21058	0.00193215	0.0978187	DOWN		ENSMUSG00000070327	Rnf213	-0.342497	0.0386999	0.34319	DOWN
ENSMUSG00000026904	Slc4a10	0.184504	0.001228	0.0486008	UP		ENSMUSG00000022960	Donson	-0.210194	0.0120219	0.290645	DOWN		ENSMUSG00000052331	Ankrd44	-0.342404	0.00200017	0.0418295	DOWN
ENSMUSG00000031987	Egln1	0.184437	0.000234542	0.0135846	UP		ENSMUSG00000035011	Zbtb7a	-0.210094	0.000588937	0.0447037	DOWN		ENSMUSG00000055013	Agap1	-0.342372	1.12244e-08	1.48997e-06	DOWN
ENSMUSG00000027397	Slc20a1	0.184121	0.0210643	0.325116	UP		ENSMUSG00000022075	Rhobtb2	-0.210013	0.0159752	0.343185	DOWN		ENSMUSG00000041702	Btbd7	-0.342146	1.16012e-06	8.65213e-05	DOWN
ENSMUSG00000020086	Macroh2a2	0.18381	0.0310364	0.408009	UP		ENSMUSG00000029050	Ski	-0.209992	2.5048e-05	0.00441219	DOWN		ENSMUSG00000029554	Mad1l1	-0.341711	0.000100264	0.00386344	DOWN
ENSMUSG00000000600	Krit1	0.183746	0.00433362	0.120209	UP		ENSMUSG00000023988	Bysl	-0.209843	0.00179887	0.0937221	DOWN		ENSMUSG00000022994	Adcy6	-0.341665	2.06465e-07	1.89985e-05	DOWN
ENSMUSG00000056268	Dennd1b	0.18315	0.0444225	0.492777	UP		ENSMUSG00000041264	Uspl1	-0.209782	0.000590961	0.0447349	DOWN		ENSMUSG00000068284	Usf3	-0.341415	5.19432e-08	5.78793e-06	DOWN
ENSMUSG00000042198	Chchd7	0.183028	0.0190202	0.305221	UP		ENSMUSG00000043872	Zmym1	-0.209675	0.0251807	0.430075	DOWN		ENSMUSG00000050989	Selenon	-0.341159	1.2111e-05	0.000659474	DOWN
ENSMUSG00000027742	Cog6	0.183011	0.00262361	0.0855326	UP		ENSMUSG00000035629	Rubcn	-0.209615	9.58295e-05	0.0119792	DOWN		ENSMUSG00000041164	Zmiz2	-0.341052	9.62811e-09	1.30301e-06	DOWN
ENSMUSG00000030432	Rpl28	0.182926	1.71069e-05	0.00149482	UP		ENSMUSG00000039952	Dag1	-0.20931	1.15043e-05	0.00254319	DOWN		ENSMUSG00000028063	Lmna	-0.340967	5.50734e-05	0.00231154	DOWN
ENSMUSG00000014776	Nol3	0.181819	0.0349961	0.434413	UP		ENSMUSG00000096780	Tmem181b-ps	-0.209298	0.0062667	0.202955	DOWN		ENSMUSG00000044433	Camsap3	-0.340361	5.09218e-05	0.00217179	DOWN
ENSMUSG00000032228	Tcf12	0.181763	0.00454175	0.123898	UP		ENSMUSG00000004698	Hdac9	-0.209138	0.00985683	0.261187	DOWN		ENSMUSG00000041161	Otud3	-0.340331	0.00102502	0.0246545	DOWN
ENSMUSG00000057367	Birc2	0.181559	0.00204407	0.0719722	UP		ENSMUSG00000029359	Tesc	-0.209031	0.0296614	0.468877	DOWN		ENSMUSG00000005045	Chd5	-0.339732	0.00013322	0.00483926	DOWN
ENSMUSG00000111080	Gm20300	0.181545	0.0100778	0.208496	UP		ENSMUSG00000042595	Fam199x	-0.209028	0.016887	0.352907	DOWN		ENSMUSG00000104965	Gm43437	-0.339698	0.0428265	0.364382	DOWN
ENSMUSG00000042682	Selenok	0.181268	0.00129255	0.0505069	UP		ENSMUSG00000045078	Rnf216	-0.208976	0.000575097	0.0440752	DOWN		ENSMUSG00000042659	Arrdc4	-0.339516	0.00731568	0.110908	DOWN
ENSMUSG00000032621	Srek1	0.181238	0.000856962	0.0368607	UP		ENSMUSG00000036591	Arhgap21	-0.208368	0.014691	0.327017	DOWN		ENSMUSG00000043415	Otud1	-0.339425	0.00883637	0.12689	DOWN
ENSMUSG00000090100	Ttbk2	0.181237	0.0104548	0.213672	UP		ENSMUSG00000027284	Cdan1	-0.208135	0.00532811	0.183858	DOWN		ENSMUSG00000041264	Uspl1	-0.339284	3.10034e-08	3.6916e-06	DOWN
ENSMUSG00000030275	Etnk1	0.181233	0.000115999	0.00763512	UP		ENSMUSG00000066235	Pomgnt2	-0.20787	0.000911851	0.0591074	DOWN		ENSMUSG00000035576	L3mbtl1	-0.339184	0.0461957	0.381874	DOWN
ENSMUSG00000029209	Gnpda2	0.180989	0.0262215	0.370499	UP		ENSMUSG00000021285	Ppp1r13b	-0.207688	0.00148324	0.0817284	DOWN		ENSMUSG00000034640	Tiparp	-0.338658	0.00051776	0.0143789	DOWN
ENSMUSG00000041417	Pik3r1	0.180947	0.0277784	0.383323	UP		ENSMUSG00000005469	Prkaca	-0.207655	1.20945e-05	0.00261554	DOWN		ENSMUSG00000032300	1700017B05Rik	-0.338374	0.0114115	0.15112	DOWN
ENSMUSG00000042133	Ppig	0.180856	0.000129868	0.0084305	UP		ENSMUSG00000037674	Rfx7	-0.20762	0.00332155	0.138972	DOWN		ENSMUSG00000041890	Git2	-0.33828	4.46692e-08	5.04798e-06	DOWN
ENSMUSG00000021022	Ppp2r3c	0.180741	0.0253206	0.363088	UP		ENSMUSG00000111942	Gm5182	-0.207602	0.0236442	0.417728	DOWN		ENSMUSG00000034926	Dhcr24	-0.338208	4.15741e-05	0.00184546	DOWN
ENSMUSG00000061474	Mrps36	0.180735	0.0318584	0.41357	UP		ENSMUSG00000061080	Lsamp	-0.207406	0.00579275	0.192931	DOWN		ENSMUSG00000029875	Ccdc184	-0.337983	0.00884827	0.126973	DOWN
ENSMUSG00000025234	Arih1	0.180704	6.78601e-05	0.00487431	UP		ENSMUSG00000004054	Map3k11	-0.207401	0.0145236	0.325082	DOWN		ENSMUSG00000041235	Chd7	-0.33796	0.000841914	0.0210904	DOWN
ENSMUSG00000066880	Zfp617	0.180433	0.0192445	0.307463	UP		ENSMUSG00000042978	Sbk1	-0.20734	0.00187517	0.0961678	DOWN		ENSMUSG00000039081	Zfp503	-0.337888	0.0352857	0.3225	DOWN
ENSMUSG00000020189	Osbpl8	0.180096	0.00103197	0.0426682	UP		ENSMUSG00000001120	Pcbp3	-0.207286	0.000253611	0.0241788	DOWN		ENSMUSG00000047789	Slc38a9	-0.33781	4.38202e-06	0.000272584	DOWN
ENSMUSG00000038013	Wipf2	0.179832	0.00161048	0.0597729	UP		ENSMUSG00000039262	Prrc2b	-0.207273	0.00173739	0.0918122	DOWN		ENSMUSG00000028518	Prkaa2	-0.337703	5.76483e-05	0.00240506	DOWN
ENSMUSG00000053841	Txlna	0.179637	0.000425883	0.0213855	UP		ENSMUSG00000039842	Mcph1	-0.207232	0.0160644	0.343362	DOWN		ENSMUSG00000030516	Tjp1	-0.337284	9.39089e-11	2.08429e-08	DOWN
ENSMUSG00000100801	Gm15459	0.1796	0.0034516	0.103177	UP		ENSMUSG00000035529	Prdm4	-0.206793	0.00145381	0.0804262	DOWN		ENSMUSG00000039046	Usp6nl	-0.337009	0.000635066	0.0168845	DOWN
ENSMUSG00000024283	Wac	0.179513	0.000564858	0.0265387	UP		ENSMUSG00000025875	Tspan17	-0.20669	0.0214052	0.396432	DOWN		ENSMUSG00000040452	Cdh12	-0.336904	0.00210102	0.0435159	DOWN
ENSMUSG00000032525	Nktr	0.179462	0.0117713	0.230774	UP		ENSMUSG00000000085	Scmh1	-0.206642	0.000318083	0.0288862	DOWN		ENSMUSG00000079481	Nhsl2	-0.336861	1.24169e-05	0.000672171	DOWN
ENSMUSG00000059401	Mamld1	0.179394	0.017795	0.293169	UP		ENSMUSG00000031174	Rpgr	-0.206591	0.00326085	0.137698	DOWN		ENSMUSG00000022765	Snap29	-0.336816	2.46016e-07	2.23473e-05	DOWN
ENSMUSG00000035062	Zc4h2	0.179203	0.0075298	0.170603	UP		ENSMUSG00000061288	Taok3	-0.206546	0.00167439	0.0894193	DOWN		ENSMUSG00000022136	Dnajc3	-0.336208	5.29247e-07	4.41599e-05	DOWN
ENSMUSG00000032745	Gpbp1	0.179175	0.000642121	0.0293246	UP		ENSMUSG00000042726	Trafd1	-0.20641	0.000524979	0.041436	DOWN		ENSMUSG00000004568	Arhgef18	-0.335933	7.68611e-11	1.71967e-08	DOWN
ENSMUSG00000042156	Dzip1	0.179155	0.00470357	0.126325	UP		ENSMUSG00000075595	Zfp652	-0.206245	0.00206284	0.101924	DOWN		ENSMUSG00000026797	Stxbp1	-0.335746	3.41327e-07	2.98256e-05	DOWN
ENSMUSG00000006711	D130043K22Rik	0.178709	0.0203528	0.318297	UP		ENSMUSG00000018707	Dync1h1	-0.20623	0.000270254	0.0253646	DOWN		ENSMUSG00000102976	Zc3h11a	-0.335729	0.00778874	0.115864	DOWN
ENSMUSG00000039697	Ncoa7	0.178554	0.0118295	0.231203	UP		ENSMUSG00000025950	Idh1	-0.206003	0.00159775	0.0866612	DOWN		ENSMUSG00000020288	Ahsa2	-0.335386	0.000128945	0.00472261	DOWN
ENSMUSG00000024146	Cript	0.178452	0.00292943	0.092531	UP		ENSMUSG00000026933	Camsap1	-0.205676	0.00015361	0.0167852	DOWN		ENSMUSG00000048385	Scrt1	-0.335339	0.00380213	0.0682975	DOWN
ENSMUSG00000061601	Pclo	0.178179	0.00991047	0.206575	UP		ENSMUSG00000008489	Elavl2	-0.205559	0.0390558	0.539613	DOWN		ENSMUSG00000070047	Fat1	-0.335102	0.007774	0.115713	DOWN
ENSMUSG00000078584	AU022252	0.177608	0.00459551	0.124447	UP		ENSMUSG00000019947	Arid5b	-0.205538	0.0209577	0.392374	DOWN		ENSMUSG00000085133	B930095G15Rik	-0.335004	0.00233659	0.0471798	DOWN
ENSMUSG00000064264	Zfp428	0.177549	0.0189392	0.304779	UP		ENSMUSG00000037784	Dzip1l	-0.20479	0.0188689	0.372731	DOWN		ENSMUSG00000021587	Pcsk1	-0.334609	0.0132665	0.167688	DOWN
ENSMUSG00000040033	Stat2	0.177219	0.0140706	0.257329	UP		ENSMUSG00000038844	Kif16b	-0.204678	0.0156978	0.340377	DOWN		ENSMUSG00000036225	Kctd1	-0.334481	1.98527e-05	0.000995207	DOWN
ENSMUSG00000054792	Klhl18	0.176998	0.00378698	0.110188	UP		ENSMUSG00000024403	Atp6v1g2	-0.204588	0.000641192	0.0469365	DOWN		ENSMUSG00000029207	Apbb2	-0.334145	1.14479e-06	8.54929e-05	DOWN
ENSMUSG00000042406	Atf4	0.176989	0.00145504	0.0553745	UP		ENSMUSG00000022387	Brd1	-0.204421	0.000177943	0.018771	DOWN		ENSMUSG00000024085	Man2a1	-0.3341	4.27384e-05	0.0018791	DOWN
ENSMUSG00000004462	Tbccd1	0.17695	0.0376113	0.45045	UP		ENSMUSG00000031451	Gas6	-0.20433	0.00891667	0.246737	DOWN		ENSMUSG00000038369	Ncoa6	-0.334096	2.14797e-07	1.96999e-05	DOWN
ENSMUSG00000030283	St8sia1	0.176432	0.0191697	0.306975	UP		ENSMUSG00000066640	Fbxl18	-0.204318	0.000970591	0.0616192	DOWN		ENSMUSG00000040659	Efhd2	-0.334036	0.010438	0.142339	DOWN
ENSMUSG00000027193	Api5	0.176123	0.00038801	0.0199717	UP		ENSMUSG00000026740	Dnajc1	-0.204144	0.00978217	0.259829	DOWN		ENSMUSG00000090083	Rnf8	-0.33391	0.00449404	0.0772016	DOWN
ENSMUSG00000018507	Trpv2	0.176048	0.0193329	0.308178	UP		ENSMUSG00000023092	Fhl1	-0.204039	0.00163144	0.0879723	DOWN		ENSMUSG00000045027	Prss22	-0.333098	0.0271087	0.272496	DOWN
ENSMUSG00000030759	Far1	0.175967	0.000652776	0.0297377	UP		ENSMUSG00000021265	Slc25a29	-0.203676	0.0487177	0.594603	DOWN		ENSMUSG00000037851	Iars	-0.332924	7.55798e-08	7.988e-06	DOWN
ENSMUSG00000073664	Nbeal1	0.175923	0.0336657	0.4249	UP		ENSMUSG00000035569	Ankrd11	-0.203665	5.82673e-05	0.00846355	DOWN		ENSMUSG00000024542	Cep192	-0.332538	0.00330611	0.061456	DOWN
ENSMUSG00000028224	Nbn	0.17591	0.0204397	0.319012	UP		ENSMUSG00000043587	Pxylp1	-0.203613	0.0366985	0.523349	DOWN		ENSMUSG00000063663	Brwd3	-0.332023	0.0043408	0.0752916	DOWN
ENSMUSG00000047044	D030056L22Rik	0.175695	0.0104551	0.213672	UP		ENSMUSG00000022048	Dpysl2	-0.203417	0.00211217	0.103251	DOWN		ENSMUSG00000026840	Lamc3	-0.331894	0.0184657	0.210176	DOWN
ENSMUSG00000037111	Setd7	0.175611	0.00405862	0.115239	UP		ENSMUSG00000036197	Gxylt1	-0.203411	0.00955141	0.256276	DOWN		ENSMUSG00000037415	Ranbp10	-0.331807	6.25125e-08	6.84148e-06	DOWN
ENSMUSG00000038642	Ctss	0.175422	0.0311685	0.40837	UP		ENSMUSG00000038611	Phrf1	-0.203336	0.000152029	0.0166713	DOWN		ENSMUSG00000029674	Limk1	-0.331526	0.000424236	0.0122475	DOWN
ENSMUSG00000032872	Cyb5r4	0.175325	0.0204474	0.319012	UP		ENSMUSG00000042742	Bmt2	-0.203174	0.000244647	0.0235673	DOWN		ENSMUSG00000015944	Castor2	-0.331379	3.17963e-06	0.000205627	DOWN
ENSMUSG00000033972	Zfp944	0.175115	0.0289037	0.391872	UP		ENSMUSG00000048039	Isg20l2	-0.202859	0.00947848	0.255059	DOWN		ENSMUSG00000025813	Homer2	-0.331201	8.22193e-06	0.000473247	DOWN
ENSMUSG00000039782	Cpeb2	0.174941	0.00918948	0.196568	UP		ENSMUSG00000024501	Dpysl3	-0.202704	0.00238869	0.111293	DOWN		ENSMUSG00000038587	Akap12	-0.331156	0.0178309	0.205352	DOWN
ENSMUSG00000034560	Washc4	0.17474	0.00335666	0.101444	UP		ENSMUSG00000025373	Rnf41	-0.202119	0.000288868	0.0265812	DOWN		ENSMUSG00000038366	Lasp1	-0.330909	4.5717e-05	0.00198801	DOWN
ENSMUSG00000046567	4930430F08Rik	0.174485	0.0367555	0.446612	UP		ENSMUSG00000059486	Kbtbd2	-0.202086	0.000683746	0.0491665	DOWN		ENSMUSG00000010554	Mettl16	-0.330693	5.37586e-07	4.47212e-05	DOWN
ENSMUSG00000027678	Ncoa3	0.174454	0.0162152	0.279159	UP		ENSMUSG00000029482	Aacs	-0.202081	0.00180221	0.0938079	DOWN		ENSMUSG00000033032	Afap1l1	-0.330518	0.0113071	0.150202	DOWN
ENSMUSG00000030417	Pdcd5	0.17436	0.013873	0.254891	UP		ENSMUSG00000013921	Clip3	-0.202054	3.0649e-05	0.00510697	DOWN		ENSMUSG00000047804	Akap10	-0.330437	1.91583e-05	0.000968156	DOWN
ENSMUSG00000079184	Mphosph8	0.17432	0.000274231	0.0153544	UP		ENSMUSG00000018076	Med13l	-0.201908	0.00078997	0.053849	DOWN		ENSMUSG00000019794	Katna1	-0.330359	0.00149435	0.0331138	DOWN
ENSMUSG00000040010	Slc7a5	0.174039	0.00947956	0.201221	UP		ENSMUSG00000087370	Tmem170b	-0.201783	0.00103125	0.0643491	DOWN		ENSMUSG00000053580	Tanc2	-0.330229	1.15143e-07	1.14292e-05	DOWN
ENSMUSG00000058291	Zfp68	0.173806	0.00277373	0.0890144	UP		ENSMUSG00000025332	Kdm5c	-0.201779	0.000128332	0.014835	DOWN		ENSMUSG00000032601	Prkar2a	-0.330212	2.72539e-08	3.28747e-06	DOWN
ENSMUSG00000027665	Pik3ca	0.17353	0.0014232	0.0544613	UP		ENSMUSG00000022443	Myh9	-0.201307	0.0013477	0.0768962	DOWN		ENSMUSG00000040325	Dcaf1	-0.330149	3.4637e-09	5.30912e-07	DOWN
ENSMUSG00000051586	Mical3	0.173083	0.0129094	0.24364	UP		ENSMUSG00000038369	Ncoa6	-0.201279	0.0017345	0.0917466	DOWN		ENSMUSG00000029581	Fscn1	-0.330005	0.000519769	0.0144058	DOWN
ENSMUSG00000028496	Mllt3	0.172929	0.0289725	0.392671	UP		ENSMUSG00000022438	Parvb	-0.201187	0.00776934	0.227252	DOWN		ENSMUSG00000026918	Brd3	-0.329735	8.25006e-07	6.48401e-05	DOWN
ENSMUSG00000026014	Raph1	0.172516	0.0159473	0.276458	UP		ENSMUSG00000000282	Mnt	-0.201161	0.00238268	0.111286	DOWN		ENSMUSG00000034248	Slc25a37	-0.3296	0.000423675	0.0122376	DOWN
ENSMUSG00000032519	Slc25a38	0.172129	0.0139406	0.255457	UP		ENSMUSG00000049100	Pcdh10	-0.201074	0.0376738	0.529753	DOWN		ENSMUSG00000025225	Nfkb2	-0.329294	0.0441052	0.371291	DOWN
ENSMUSG00000039294	Cybc1	0.171931	0.00509958	0.132335	UP		ENSMUSG00000026430	Rassf5	-0.200917	0.021375	0.396326	DOWN		ENSMUSG00000026502	Desi2	-0.329179	1.16023e-07	1.1496e-05	DOWN
ENSMUSG00000020283	Pex13	0.171917	0.00832506	0.183027	UP		ENSMUSG00000045248	Med26	-0.200895	0.0332695	0.497769	DOWN		ENSMUSG00000068742	Cry2	-0.329095	4.08206e-11	9.76297e-09	DOWN
ENSMUSG00000073639	Rab18	0.171733	0.000530853	0.0252187	UP		ENSMUSG00000036206	Sh3bp4	-0.200703	0.0113925	0.283087	DOWN		ENSMUSG00000071753	Cdr1os	-0.328791	3.52206e-05	0.00161778	DOWN
ENSMUSG00000026771	Spopl	0.171134	0.0180506	0.295536	UP		ENSMUSG00000036391	Sec24a	-0.200692	0.0212713	0.395341	DOWN		ENSMUSG00000023977	Ubr2	-0.328732	3.2619e-12	1.05844e-09	DOWN
ENSMUSG00000023921	Mmut	0.170948	0.00179352	0.0650012	UP		ENSMUSG00000030814	Bcl7c	-0.200322	0.033014	0.495764	DOWN		ENSMUSG00000054280	Prr14l	-0.328566	5.25776e-07	4.39363e-05	DOWN
ENSMUSG00000028034	Fubp1	0.170814	0.00138786	0.053515	UP		ENSMUSG00000022263	Trio	-0.200318	0.000118031	0.0140581	DOWN		ENSMUSG00000001052	Sec24b	-0.328251	1.08788e-10	2.38591e-08	DOWN
ENSMUSG00000032580	Rbm5	0.170626	0.000163099	0.0101032	UP		ENSMUSG00000001138	Cnnm3	-0.200287	0.00178227	0.0930867	DOWN		ENSMUSG00000070871	Ccnyl1	-0.328203	0.00214178	0.0442486	DOWN
ENSMUSG00000028426	Rad23b	0.170606	5.52037e-05	0.00406245	UP		ENSMUSG00000007670	Khsrp	-0.200174	6.85741e-05	0.00955777	DOWN		ENSMUSG00000049100	Pcdh10	-0.328116	0.000704928	0.0183496	DOWN
ENSMUSG00000021987	Mtmr6	0.170528	9.8714e-05	0.00667968	UP		ENSMUSG00000039987	Phtf2	-0.19982	0.017157	0.355353	DOWN		ENSMUSG00000029313	Aff1	-0.328039	0.000235653	0.00766451	DOWN
ENSMUSG00000057335	Cep170	0.17048	0.00216388	0.0749952	UP		ENSMUSG00000048911	Rnf24	-0.199809	0.00684113	0.213016	DOWN		ENSMUSG00000020532	Acaca	-0.327992	4.8968e-09	7.13147e-07	DOWN
ENSMUSG00000050556	Kcnb1	0.170317	0.0475592	0.511419	UP		ENSMUSG00000051790	Nlgn2	-0.199434	0.000335274	0.0299571	DOWN		ENSMUSG00000023473	Celsr3	-0.327954	3.48858e-07	3.03879e-05	DOWN
ENSMUSG00000027018	Hat1	0.170029	0.0333762	0.423496	UP		ENSMUSG00000078584	AU022252	-0.199321	0.00147437	0.0814013	DOWN		ENSMUSG00000038248	Sobp	-0.327819	2.05479e-06	0.000140932	DOWN
ENSMUSG00000028576	Ift74	0.169945	0.0159486	0.276458	UP		ENSMUSG00000043259	Fam13c	-0.199307	0.0137924	0.316238	DOWN		ENSMUSG00000028059	Arhgef2	-0.327794	4.14567e-08	4.70411e-06	DOWN
ENSMUSG00000023912	Slc25a27	0.169934	0.0340711	0.427259	UP		ENSMUSG00000025764	Jade1	-0.199272	0.00407089	0.156858	DOWN		ENSMUSG00000041995	Zbed3	-0.327397	0.00585496	0.094003	DOWN
ENSMUSG00000028399	Ptprd	0.169871	0.0172721	0.287829	UP		ENSMUSG00000015599	Ttbk1	-0.19924	0.00107781	0.0659711	DOWN		ENSMUSG00000024130	Abca3	-0.327029	9.52246e-10	1.7155e-07	DOWN
ENSMUSG00000003546	Klc4	0.169851	0.0110547	0.221416	UP		ENSMUSG00000026502	Desi2	-0.199082	0.00126855	0.0734741	DOWN		ENSMUSG00000061607	Mdc1	-0.326996	1.70463e-05	0.000878222	DOWN
ENSMUSG00000028232	Tmem68	0.169831	0.00738861	0.168643	UP		ENSMUSG00000029020	Mfn2	-0.198971	1.63634e-05	0.00323116	DOWN		ENSMUSG00000024889	Rce1	-0.3268	0.00224828	0.0459148	DOWN
ENSMUSG00000027523	Gnas	0.169762	0.0396624	0.463217	UP		ENSMUSG00000028063	Lmna	-0.198872	0.0183279	0.367138	DOWN		ENSMUSG00000020205	Phlda1	-0.326571	0.00465705	0.0789792	DOWN
ENSMUSG00000032413	Rasa2	0.169555	0.0126332	0.240307	UP		ENSMUSG00000104222	Gm7292	-0.198764	0.0015443	0.0841705	DOWN		ENSMUSG00000024743	Syt7	-0.326262	2.28981e-05	0.00112737	DOWN
ENSMUSG00000037826	Ppm1k	0.169451	0.0114803	0.226452	UP		ENSMUSG00000021840	Mapk1ip1l	-0.198753	0.00324102	0.137234	DOWN		ENSMUSG00000025278	Flnb	-0.326039	5.18235e-06	0.00031634	DOWN
ENSMUSG00000040009	Gnaz	0.169439	0.00504294	0.131493	UP		ENSMUSG00000056553	Ptprn2	-0.198745	0.00512242	0.180547	DOWN		ENSMUSG00000007207	Stx1a	-0.326034	0.00477661	0.0805592	DOWN
ENSMUSG00000027708	Dcun1d1	0.169426	0.00456015	0.124216	UP		ENSMUSG00000033237	Arid2	-0.19868	0.00262096	0.118061	DOWN		ENSMUSG00000039523	Cep104	-0.32587	1.12047e-06	8.39021e-05	DOWN
ENSMUSG00000040648	Ppip5k2	0.169125	0.0384417	0.455697	UP		ENSMUSG00000027951	Adar	-0.198668	0.0015366	0.0840843	DOWN		ENSMUSG00000049658	Bdp1	-0.32574	4.80964e-06	0.000295867	DOWN
ENSMUSG00000028559	Osbpl9	0.168691	0.00459341	0.124447	UP		ENSMUSG00000052727	Map1b	-0.198631	0.00437436	0.163926	DOWN		ENSMUSG00000035277	Arx	-0.325736	0.000695099	0.0181342	DOWN
ENSMUSG00000032652	Crebl2	0.168605	0.0033908	0.102197	UP		ENSMUSG00000034807	Colgalt1	-0.198616	0.00370676	0.147969	DOWN		ENSMUSG00000050511	Oprd1	-0.325461	0.00479301	0.0807376	DOWN
ENSMUSG00000045427	Hnrnph2	0.16856	0.000365343	0.0191605	UP		ENSMUSG00000027254	Map1a	-0.198606	0.000595473	0.0448408	DOWN		ENSMUSG00000020773	Trim47	-0.325193	0.0465398	0.38331	DOWN
ENSMUSG00000032534	Cep63	0.168493	0.0335894	0.424543	UP		ENSMUSG00000031951	Tmem231	-0.198427	0.0232499	0.415615	DOWN		ENSMUSG00000021540	Smad5	-0.32513	1.44709e-08	1.87167e-06	DOWN
ENSMUSG00000002221	Paxip1	0.168194	0.00228502	0.0776418	UP		ENSMUSG00000021140	Pcnx	-0.198383	0.004159	0.158933	DOWN		ENSMUSG00000022812	Gsk3b	-0.325021	6.62586e-11	1.51296e-08	DOWN
ENSMUSG00000079083	Jrkl	0.168171	0.0436238	0.488887	UP		ENSMUSG00000051343	Rab11fip5	-0.198287	0.0028245	0.12468	DOWN		ENSMUSG00000037331	Larp1	-0.324248	9.31525e-10	1.68363e-07	DOWN
ENSMUSG00000042992	Borcs5	0.168016	0.0200604	0.315681	UP		ENSMUSG00000038545	Cul7	-0.198282	0.0282323	0.457114	DOWN		ENSMUSG00000032316	Clk3	-0.324159	1.25423e-07	1.22308e-05	DOWN
ENSMUSG00000022718	Dgcr8	0.167928	0.0111144	0.221677	UP		ENSMUSG00000008435	Rdh13	-0.198239	0.00504962	0.179034	DOWN		ENSMUSG00000037679	Inf2	-0.324062	0.0212483	0.230365	DOWN
ENSMUSG00000072966	Gprasp2	0.167842	0.0489603	0.520308	UP		ENSMUSG00000026587	Astn1	-0.198219	0.004476	0.166117	DOWN		ENSMUSG00000023927	Satb1	-0.323967	0.0112156	0.149388	DOWN
ENSMUSG00000062604	Srpk2	0.167724	0.00188353	0.0677327	UP		ENSMUSG00000038914	Dido1	-0.198148	0.000414954	0.0351052	DOWN		ENSMUSG00000024565	Sall3	-0.323966	0.0103339	0.141255	DOWN
ENSMUSG00000063253	Scoc	0.167702	0.00234524	0.0790641	UP		ENSMUSG00000037979	Ccdc92	-0.197768	0.000283407	0.0262528	DOWN		ENSMUSG00000008730	Hipk1	-0.32375	6.25184e-13	2.25899e-10	DOWN
ENSMUSG00000020070	Rufy2	0.167542	0.000641164	0.029305	UP		ENSMUSG00000026856	Dolpp1	-0.197767	0.0129701	0.304026	DOWN		ENSMUSG00000009035	Tmem184b	-0.32375	5.76303e-09	8.13672e-07	DOWN
ENSMUSG00000029422	Rsrc2	0.167501	0.00175092	0.063707	UP		ENSMUSG00000040557	Mettl27	-0.197732	0.0486479	0.594304	DOWN		ENSMUSG00000053841	Txlna	-0.323548	2.60882e-10	5.24477e-08	DOWN
ENSMUSG00000063281	Zfp35	0.167422	0.00791556	0.176532	UP		ENSMUSG00000000561	Wdr77	-0.197666	0.00216676	0.104273	DOWN		ENSMUSG00000002341	Ncan	-0.323484	9.32481e-07	7.18556e-05	DOWN
ENSMUSG00000027506	Tpd52	0.167291	0.0315625	0.411686	UP		ENSMUSG00000035164	Zc3h12c	-0.197543	0.0289687	0.46269	DOWN		ENSMUSG00000047539	Fbxo28	-0.323441	7.73235e-08	8.12585e-06	DOWN
ENSMUSG00000029634	Rnf6	0.166913	0.000187866	0.0113182	UP		ENSMUSG00000039414	Heatr5b	-0.197536	0.000824262	0.0551698	DOWN		ENSMUSG00000064125	Prr36	-0.323278	0.00043084	0.0124148	DOWN
ENSMUSG00000006599	Gtf2h1	0.166703	0.00350366	0.104017	UP		ENSMUSG00000024851	Pitpnm1	-0.197381	0.000535533	0.0419113	DOWN		ENSMUSG00000035671	Zswim4	-0.323256	2.1869e-05	0.00108343	DOWN
ENSMUSG00000030879	Mrpl17	0.166665	0.00593216	0.145067	UP		ENSMUSG00000025571	Tnrc6c	-0.197378	0.00739502	0.222762	DOWN		ENSMUSG00000102543	Pcdhgc5	-0.32299	5.41361e-07	4.48335e-05	DOWN
ENSMUSG00000021149	Gtpbp4	0.166665	0.00176853	0.0642635	UP		ENSMUSG00000024426	Atat1	-0.197241	0.00340996	0.14078	DOWN		ENSMUSG00000033253	Szt2	-0.322882	4.09506e-06	0.000257622	DOWN
ENSMUSG00000037697	Ddhd1	0.166514	0.00657054	0.155646	UP		ENSMUSG00000038305	Spats2l	-0.197185	0.0248257	0.427029	DOWN		ENSMUSG00000097545	Mir124a-1hg	-0.322458	1.29536e-06	9.48226e-05	DOWN
ENSMUSG00000024843	Chka	0.166406	0.00264756	0.0862119	UP		ENSMUSG00000028278	Rragd	-0.197163	0.00225888	0.107402	DOWN		ENSMUSG00000037275	Gemin5	-0.322456	4.23392e-05	0.00187342	DOWN
ENSMUSG00000054428	Atpif1	0.166315	0.00601908	0.146582	UP		ENSMUSG00000042772	Smg7	-0.196943	0.000172303	0.0183605	DOWN		ENSMUSG00000001419	Mef2d	-0.32223	4.03634e-09	6.03678e-07	DOWN
ENSMUSG00000074656	Eif2s2	0.166229	0.000454315	0.0223282	UP		ENSMUSG00000022957	Itsn1	-0.196926	7.31144e-05	0.00996561	DOWN		ENSMUSG00000092375	A730060N03Rik	-0.322171	0.0239317	0.250075	DOWN
ENSMUSG00000038762	Abcf1	0.165971	0.000623199	0.0286491	UP		ENSMUSG00000036990	Otud4	-0.196914	0.000167393	0.0180703	DOWN		ENSMUSG00000051375	Pcdh1	-0.322111	9.1973e-05	0.00358882	DOWN
ENSMUSG00000020720	Psmd12	0.165962	0.00139687	0.0537133	UP		ENSMUSG00000037012	Hk1	-0.196896	0.000159021	0.0172673	DOWN		ENSMUSG00000006395	Hyi	-0.322088	0.0112125	0.149388	DOWN
ENSMUSG00000053870	Fpgt	0.165845	0.033674	0.4249	UP		ENSMUSG00000041014	Nrg3	-0.196895	0.00640988	0.205113	DOWN		ENSMUSG00000018372	Cep95	-0.322069	0.004448	0.0765921	DOWN
ENSMUSG00000030284	Creld1	0.165842	0.00204134	0.0719722	UP		ENSMUSG00000058301	Upf1	-0.19673	0.000404422	0.0346299	DOWN		ENSMUSG00000050390	C77080	-0.32184	0.00198893	0.0416295	DOWN
ENSMUSG00000029012	Orc5	0.165795	0.0257288	0.366524	UP		ENSMUSG00000025224	Gbf1	-0.196394	0.00021112	0.021407	DOWN		ENSMUSG00000030451	Herc2	-0.321601	1.19686e-08	1.57371e-06	DOWN
ENSMUSG00000044349	Snhg11	0.165721	0.00985764	0.2059	UP		ENSMUSG00000043811	Rtn4r	-0.196382	0.00291648	0.127357	DOWN		ENSMUSG00000057069	Ero1b	-0.321421	4.08837e-05	0.00182065	DOWN
ENSMUSG00000037857	Nufip2	0.16567	0.0276028	0.381753	UP		ENSMUSG00000045482	Trrap	-0.196288	0.00577252	0.192488	DOWN		ENSMUSG00000022946	Dop1b	-0.321122	2.0179e-08	2.52178e-06	DOWN
ENSMUSG00000014177	Tvp23b	0.165508	0.0155371	0.272905	UP		ENSMUSG00000029512	Ulk1	-0.19622	0.000225724	0.022344	DOWN		ENSMUSG00000035569	Ankrd11	-0.320822	2.56231e-10	5.17e-08	DOWN
ENSMUSG00000024789	Jak2	0.165172	0.0179769	0.294853	UP		ENSMUSG00000009647	Mcu	-0.19566	0.0240754	0.421214	DOWN		ENSMUSG00000023079	Gtf2ird1	-0.320683	0.00922095	0.130743	DOWN
ENSMUSG00000031010	Usp9x	0.165077	0.00293221	0.092531	UP		ENSMUSG00000046722	Cdc42se1	-0.195652	0.0015956	0.0866293	DOWN		ENSMUSG00000058729	Lin9	-0.32049	0.0112773	0.150002	DOWN
ENSMUSG00000028945	Rheb	0.164823	0.00111926	0.0453648	UP		ENSMUSG00000054604	Cggbp1	-0.195596	0.00154046	0.0841705	DOWN		ENSMUSG00000035969	Rusc2	-0.320368	7.47609e-11	1.67946e-08	DOWN
ENSMUSG00000032316	Clk3	0.164787	0.00699228	0.162812	UP		ENSMUSG00000041958	Pigs	-0.195441	0.000212896	0.0214782	DOWN		ENSMUSG00000030655	Smg1	-0.32032	1.13213e-05	0.000620125	DOWN
ENSMUSG00000017428	Psmd11	0.164671	0.00204553	0.0719722	UP		ENSMUSG00000061410	Zcchc14	-0.195409	0.00262576	0.118163	DOWN		ENSMUSG00000023169	Slc38a1	-0.32028	3.66659e-05	0.00167585	DOWN
ENSMUSG00000026005	Rpe	0.164472	0.0156605	0.274204	UP		ENSMUSG00000040687	Madd	-0.195338	0.000262386	0.0248148	DOWN		ENSMUSG00000025377	Tepsin	-0.32024	0.000244691	0.0079121	DOWN
ENSMUSG00000087403	Kantr	0.164392	0.0300749	0.400664	UP		ENSMUSG00000031668	Eif2ak3	-0.194978	0.0152478	0.333881	DOWN		ENSMUSG00000020448	Rnf185	-0.320154	3.60448e-08	4.24632e-06	DOWN
ENSMUSG00000027263	Tubgcp4	0.164309	0.0283644	0.387363	UP		ENSMUSG00000030780	Rusf1	-0.194621	0.0313543	0.483757	DOWN		ENSMUSG00000033949	Trim36	-0.320005	0.0122622	0.158379	DOWN
ENSMUSG00000043079	Synpo	0.164221	0.00435691	0.120507	UP		ENSMUSG00000036957	Lrfn3	-0.194467	0.0104409	0.268719	DOWN		ENSMUSG00000018507	Trpv2	-0.3198	2.36996e-05	0.00115861	DOWN
ENSMUSG00000053774	Ubxn7	0.163711	0.0024077	0.0806252	UP		ENSMUSG00000014592	Camta1	-0.194429	0.0137324	0.315516	DOWN		ENSMUSG00000021268	Meg3	-0.319757	1.91547e-06	0.000132855	DOWN
ENSMUSG00000027835	Pdcd10	0.163349	0.00833499	0.183089	UP		ENSMUSG00000033713	Foxn3	-0.194372	0.0365218	0.522944	DOWN		ENSMUSG00000006498	Ptbp1	-0.319582	2.81295e-05	0.00133518	DOWN
ENSMUSG00000013997	Nit1	0.163346	0.0232025	0.344327	UP		ENSMUSG00000028430	Nol6	-0.194285	0.000351337	0.0309438	DOWN		ENSMUSG00000050896	Rtn4rl2	-0.318901	0.000813973	0.0205692	DOWN
ENSMUSG00000033618	Map3k13	0.163273	0.0266772	0.374365	UP		ENSMUSG00000026641	Usf1	-0.194069	0.00165855	0.0890785	DOWN		ENSMUSG00000031540	Kat6a	-0.31873	7.54122e-08	7.98549e-06	DOWN
ENSMUSG00000044876	Zfp444	0.163176	0.0136191	0.251726	UP		ENSMUSG00000034111	Tmed8	-0.193778	0.0040722	0.156858	DOWN		ENSMUSG00000017734	Dbndd2	-0.318597	0.0189585	0.214097	DOWN
ENSMUSG00000033350	Chst2	0.162977	0.0101016	0.208522	UP		ENSMUSG00000052751	Repin1	-0.193543	0.0142696	0.322129	DOWN		ENSMUSG00000061689	Dlgap4	-0.31845	3.9799e-10	7.69452e-08	DOWN
ENSMUSG00000016257	Prelid3b	0.162948	0.00480572	0.127708	UP		ENSMUSG00000050714	Zbtb26	-0.193302	0.0393562	0.541458	DOWN		ENSMUSG00000035735	Dagla	-0.318433	0.000260077	0.00833675	DOWN
ENSMUSG00000027206	Cops2	0.162862	0.00159656	0.059296	UP		ENSMUSG00000038013	Wipf2	-0.193261	0.000700228	0.0499206	DOWN		ENSMUSG00000020661	Dnmt3a	-0.31832	4.62506e-10	8.72894e-08	DOWN
ENSMUSG00000029672	Fam3c	0.162663	0.0318419	0.413558	UP		ENSMUSG00000038831	Ralgps1	-0.193098	0.000140016	0.0157588	DOWN		ENSMUSG00000023826	Prkn	-0.318081	0.0255662	0.261636	DOWN
ENSMUSG00000027007	Itprid2	0.16266	0.0147861	0.266031	UP		ENSMUSG00000001521	Tulp3	-0.19308	0.0184871	0.368922	DOWN		ENSMUSG00000068394	Cep152	-0.318008	0.045216	0.376542	DOWN
ENSMUSG00000075232	Amd1	0.162593	0.00244939	0.0815782	UP		ENSMUSG00000035666	Gtf3c4	-0.193072	0.000334884	0.0299571	DOWN		ENSMUSG00000027881	Prpf38b	-0.318006	3.15051e-10	6.22108e-08	DOWN
ENSMUSG00000062981	Mrpl42	0.162219	0.00991969	0.206678	UP		ENSMUSG00000039917	Rhbdd2	-0.19305	0.00108181	0.0660356	DOWN		ENSMUSG00000033487	Fndc3a	-0.31794	9.52223e-07	7.30788e-05	DOWN
ENSMUSG00000034075	Zdhhc5	0.162146	0.00700901	0.162967	UP		ENSMUSG00000029624	Ptcd1	-0.193016	0.0146927	0.327017	DOWN		ENSMUSG00000049728	Zfp668	-0.317922	0.000472297	0.0133162	DOWN
ENSMUSG00000032405	Pias1	0.162047	0.00153606	0.0576276	UP		ENSMUSG00000016477	E2f3	-0.192795	0.00561468	0.189387	DOWN		ENSMUSG00000034165	Ccnd3	-0.31786	0.000753781	0.0193994	DOWN
ENSMUSG00000022814	Umps	0.162008	0.0417541	0.477531	UP		ENSMUSG00000023032	Slc4a8	-0.192778	0.00194049	0.0981511	DOWN		ENSMUSG00000004677	Myo9b	-0.317805	3.07079e-06	0.000199285	DOWN
ENSMUSG00000036698	Ago2	0.161797	0.0305327	0.404432	UP		ENSMUSG00000027881	Prpf38b	-0.192741	0.000129728	0.014934	DOWN		ENSMUSG00000039913	Pak5	-0.317649	0.000157817	0.00553178	DOWN
ENSMUSG00000021936	Mapk8	0.161591	0.00486517	0.128427	UP		ENSMUSG00000024101	Washc1	-0.192582	0.00511441	0.180409	DOWN		ENSMUSG00000034617	Mtrr	-0.317604	4.26674e-05	0.00187896	DOWN
ENSMUSG00000015748	Prpf3	0.161013	0.0251542	0.361673	UP		ENSMUSG00000026924	Sec16a	-0.192333	0.000608806	0.0452826	DOWN		ENSMUSG00000055026	Gabrg3	-0.317444	0.00631315	0.0994317	DOWN
ENSMUSG00000005615	Pcyt1a	0.160686	0.0101835	0.210057	UP		ENSMUSG00000034189	Hsdl1	-0.192272	0.00106009	0.0654859	DOWN		ENSMUSG00000028565	Nfia	-0.317404	2.52603e-05	0.00122305	DOWN
ENSMUSG00000052681	Rap1b	0.160647	0.00189189	0.0679893	UP		ENSMUSG00000032803	Cdv3	-0.19206	0.000734199	0.0513726	DOWN		ENSMUSG00000025269	Apex2	-0.31739	0.0153408	0.185356	DOWN
ENSMUSG00000062014	Gmfb	0.160634	0.00349516	0.10382	UP		ENSMUSG00000048799	Cep120	-0.19203	0.000342532	0.0303127	DOWN		ENSMUSG00000059851	Kmt5c	-0.317257	0.0029811	0.0566093	DOWN
ENSMUSG00000020124	Usp15	0.160594	0.002356	0.0792767	UP		ENSMUSG00000014232	Cluap1	-0.191998	0.0146825	0.327017	DOWN		ENSMUSG00000032060	Cryab	-0.317256	0.0469271	0.385388	DOWN
ENSMUSG00000041264	Uspl1	0.160553	0.00848197	0.185291	UP		ENSMUSG00000000374	Trappc10	-0.19189	2.85809e-05	0.0048796	DOWN		ENSMUSG00000049823	Zbtb12	-0.317219	0.00936324	0.132207	DOWN
ENSMUSG00000006456	Rbm14	0.159943	0.0223289	0.335762	UP		ENSMUSG00000028890	Mtf1	-0.191865	0.00327679	0.138161	DOWN		ENSMUSG00000025427	Rnf165	-0.317121	0.000318006	0.00978656	DOWN
ENSMUSG00000021413	Prpf4b	0.15977	0.000409145	0.0207829	UP		ENSMUSG00000031644	Nek1	-0.191821	0.00246236	0.113857	DOWN		ENSMUSG00000021895	Arhgef3	-0.317003	8.41278e-07	6.60254e-05	DOWN
ENSMUSG00000025134	Alyref	0.159496	0.0057083	0.141543	UP		ENSMUSG00000032504	Pdcd6ip	-0.191589	7.08802e-05	0.00975914	DOWN		ENSMUSG00000042216	Sgsm1	-0.316769	0.00178845	0.038241	DOWN
ENSMUSG00000020390	Ube2b	0.159276	0.00190045	0.0682084	UP		ENSMUSG00000027651	Rprd1b	-0.191537	0.00139609	0.0784849	DOWN		ENSMUSG00000026558	Uck2	-0.316653	4.69679e-06	0.000289567	DOWN
ENSMUSG00000072437	Nanos1	0.159214	0.0446256	0.493648	UP		ENSMUSG00000026788	Zbtb43	-0.191435	0.00742708	0.223236	DOWN		ENSMUSG00000045078	Rnf216	-0.316652	1.96509e-07	1.81728e-05	DOWN
ENSMUSG00000109336	Samd4b	0.159114	0.00339606	0.1023	UP		ENSMUSG00000032777	Gtf3c1	-0.191184	1.6821e-05	0.00327491	DOWN		ENSMUSG00000020882	Cacnb1	-0.31621	5.3701e-10	1.00327e-07	DOWN
ENSMUSG00000056608	Chd9	0.159007	0.00918042	0.196525	UP		ENSMUSG00000095690	Rab11b-ps2	-0.191179	0.0266545	0.444005	DOWN		ENSMUSG00000103897	Pcdhga8	-0.316194	0.0405526	0.352852	DOWN
ENSMUSG00000039016	Timm8b	0.158811	0.0140238	0.256641	UP		ENSMUSG00000013833	Med16	-0.191132	0.00150678	0.082779	DOWN		ENSMUSG00000024241	Sos1	-0.315997	7.9817e-08	8.3405e-06	DOWN
ENSMUSG00000027808	Serp1	0.158709	0.00634494	0.151947	UP		ENSMUSG00000020900	Myh10	-0.191027	0.00144354	0.0799684	DOWN		ENSMUSG00000038612	Mcl1	-0.315928	1.50302e-08	1.93499e-06	DOWN
ENSMUSG00000042751	Nmnat2	0.15859	0.00672631	0.158346	UP		ENSMUSG00000053716	Dusp7	-0.190879	0.000489029	0.0392892	DOWN		ENSMUSG00000052372	Il1rapl1	-0.315611	0.020006	0.221739	DOWN
ENSMUSG00000046785	Epm2aip1	0.158525	0.000825743	0.0359245	UP		ENSMUSG00000050132	Sarm1	-0.190865	0.0106683	0.27279	DOWN		ENSMUSG00000020137	Thap2	-0.315411	2.66255e-05	0.0012767	DOWN
ENSMUSG00000027763	Mbnl1	0.158412	0.00184833	0.0665962	UP		ENSMUSG00000011960	Ccnt1	-0.190707	0.000976066	0.0617548	DOWN		ENSMUSG00000022957	Itsn1	-0.315354	2.29658e-10	4.68494e-08	DOWN
ENSMUSG00000020255	Nopchap1	0.158205	0.0128995	0.243621	UP		ENSMUSG00000036620	Mgat4b	-0.190674	0.00972429	0.258787	DOWN		ENSMUSG00000027951	Adar	-0.315226	5.21019e-07	4.36045e-05	DOWN
ENSMUSG00000032459	Mrps22	0.158193	0.0211244	0.325863	UP		ENSMUSG00000048895	Cdk5r1	-0.190584	0.000483955	0.0390877	DOWN		ENSMUSG00000045659	Plekha7	-0.315197	0.0395095	0.347951	DOWN
ENSMUSG00000038708	Golga4	0.158158	0.00158186	0.0589079	UP		ENSMUSG00000025409	Mbd6	-0.190303	0.00638554	0.204686	DOWN		ENSMUSG00000042246	Tmc7	-0.315025	0.00360413	0.0656326	DOWN
ENSMUSG00000021116	Eif2s1	0.15808	0.00255883	0.0841624	UP		ENSMUSG00000038240	Pdss2	-0.190279	0.0219935	0.403689	DOWN		ENSMUSG00000010453	Kansl3	-0.314895	1.42508e-11	3.72987e-09	DOWN
ENSMUSG00000007777	0610009B22Rik	0.157918	0.0340217	0.426806	UP		ENSMUSG00000059248	Septin9	-0.190265	0.0286292	0.460135	DOWN		ENSMUSG00000025224	Gbf1	-0.31471	3.17343e-09	4.91855e-07	DOWN
ENSMUSG00000041220	Elovl6	0.157883	0.0127168	0.241119	UP		ENSMUSG00000001802	Lrp3	-0.190213	0.000182084	0.0190628	DOWN		ENSMUSG00000003810	Mast2	-0.314321	5.93862e-08	6.52507e-06	DOWN
ENSMUSG00000057637	Prdm2	0.157826	0.00879902	0.190492	UP		ENSMUSG00000041297	Cdk13	-0.18994	0.000498431	0.0397934	DOWN		ENSMUSG00000039782	Cpeb2	-0.314176	3.07877e-06	0.00019957	DOWN
ENSMUSG00000026775	Yme1l1	0.157805	0.00167766	0.061648	UP		ENSMUSG00000018322	Tomm34	-0.189899	0.00434834	0.163688	DOWN		ENSMUSG00000039637	Coro7	-0.314171	3.03641e-08	3.62325e-06	DOWN
ENSMUSG00000031988	Vps26b	0.15768	0.000860243	0.0369731	UP		ENSMUSG00000027639	Samhd1	-0.18983	0.0129396	0.303896	DOWN		ENSMUSG00000022507	1810013L24Rik	-0.314101	1.12681e-09	1.97234e-07	DOWN
ENSMUSG00000032177	Pde4a	0.157604	0.0278994	0.384234	UP		ENSMUSG00000002307	Daxx	-0.189613	0.00444474	0.165409	DOWN		ENSMUSG00000038777	Sema6c	-0.314043	0.000568163	0.0154907	DOWN
ENSMUSG00000031202	Rab39b	0.157599	0.0222027	0.334863	UP		ENSMUSG00000034216	Vps18	-0.189605	0.000781823	0.053623	DOWN		ENSMUSG00000002820	Atg4d	-0.313968	1.8873e-05	0.000956354	DOWN
ENSMUSG00000034158	Lrrc58	0.157476	0.0185234	0.300793	UP		ENSMUSG00000031934	Panx1	-0.189339	0.0182502	0.3665	DOWN		ENSMUSG00000055652	Klhl25	-0.313701	0.000464621	0.0131265	DOWN
ENSMUSG00000021951	Eef1akmt1	0.15708	0.0322765	0.416792	UP		ENSMUSG00000060212	Pcnx2	-0.189249	0.00214332	0.104048	DOWN		ENSMUSG00000041771	Slc24a4	-0.313599	0.00171869	0.0369632	DOWN
ENSMUSG00000021114	Atp6v1d	0.157029	0.000412286	0.0208537	UP		ENSMUSG00000051344	Plekhm3	-0.189183	0.00140449	0.0787978	DOWN		ENSMUSG00000021253	Tgfb3	-0.313385	0.00364957	0.0661993	DOWN
ENSMUSG00000031696	Vps35	0.156972	0.000306281	0.0167653	UP		ENSMUSG00000039809	Gabbr2	-0.189172	0.00638222	0.204686	DOWN		ENSMUSG00000036155	Mgat5	-0.313283	9.07439e-06	0.000513263	DOWN
ENSMUSG00000071528	Atp5md	0.156744	0.00370394	0.108283	UP		ENSMUSG00000029386	ENSMUSG00000029386	-0.189157	0.0151657	0.332728	DOWN		ENSMUSG00000031072	LTO1	-0.313234	0.000243189	0.00788192	DOWN
ENSMUSG00000024614	Tmx3	0.156571	0.00393922	0.113126	UP		ENSMUSG00000020220	Vps13d	-0.189149	0.00396952	0.154598	DOWN		ENSMUSG00000020439	Smtn	-0.313123	0.0403077	0.351659	DOWN
ENSMUSG00000038145	Snrk	0.156288	0.0102694	0.210888	UP		ENSMUSG00000042632	Pla2g6	-0.189033	0.002951	0.128425	DOWN		ENSMUSG00000034327	Kctd9	-0.312982	0.00626896	0.0989322	DOWN
ENSMUSG00000028194	Ddah1	0.155932	0.00704798	0.163491	UP		ENSMUSG00000045284	Dcaf12l1	-0.188961	0.00745552	0.223486	DOWN		ENSMUSG00000058966	Tlcd3b	-0.312397	5.33682e-05	0.00224677	DOWN
ENSMUSG00000022403	St13	0.1556	0.00119755	0.0478736	UP		ENSMUSG00000031907	Zfp90	-0.188933	0.0248917	0.427606	DOWN		ENSMUSG00000048874	Phf3	-0.31239	3.06242e-09	4.80013e-07	DOWN
ENSMUSG00000023845	Lnpep	0.155387	0.0200387	0.315429	UP		ENSMUSG00000024182	Axin1	-0.188909	0.000738155	0.0515195	DOWN		ENSMUSG00000036246	Gmip	-0.312128	0.00221621	0.0453266	DOWN
ENSMUSG00000019920	Lims1	0.155329	0.00458707	0.124398	UP		ENSMUSG00000023026	Dip2b	-0.188818	0.0160032	0.343199	DOWN		ENSMUSG00000022416	Cacna1i	-0.31186	0.000442829	0.0126852	DOWN
ENSMUSG00000062997	Rpl35	0.155249	0.00555174	0.139291	UP		ENSMUSG00000020894	Vamp2	-0.188793	0.00022077	0.0220718	DOWN		ENSMUSG00000047495	Dlgap2	-0.311757	2.24962e-05	0.00111054	DOWN
ENSMUSG00000032212	Sltm	0.155211	0.00226992	0.0772418	UP		ENSMUSG00000030397	Mark4	-0.18877	0.00222887	0.106325	DOWN		ENSMUSG00000038453	Srcin1	-0.311467	4.28976e-09	6.33048e-07	DOWN
ENSMUSG00000017776	Crk	0.155205	0.000253685	0.0144668	UP		ENSMUSG00000061607	Mdc1	-0.188758	0.0124713	0.297249	DOWN		ENSMUSG00000035770	Dync1li2	-0.311334	1.03808e-08	1.39467e-06	DOWN
ENSMUSG00000022757	Tfg	0.155057	0.00393395	0.113042	UP		ENSMUSG00000044876	Zfp444	-0.188624	0.00436035	0.163696	DOWN		ENSMUSG00000028630	Dyrk2	-0.310903	0.000367965	0.0109593	DOWN
ENSMUSG00000041229	Phf8	0.154851	0.0150656	0.268204	UP		ENSMUSG00000056919	Cep162	-0.188493	0.0297798	0.469296	DOWN		ENSMUSG00000023972	Ptk7	-0.310876	0.00680224	0.105106	DOWN
ENSMUSG00000008333	Snrpb2	0.154674	0.0180493	0.295536	UP		ENSMUSG00000018428	Akap1	-0.188431	0.000489283	0.0392892	DOWN		ENSMUSG00000032840	Spring1	-0.310859	7.18737e-07	5.73821e-05	DOWN
ENSMUSG00000022822	Abcc5	0.154433	0.00222241	0.076498	UP		ENSMUSG00000039372	Marchf4	-0.18843	0.0468703	0.584709	DOWN		ENSMUSG00000048799	Cep120	-0.310515	7.92945e-09	1.08906e-06	DOWN
ENSMUSG00000033364	Usp37	0.154394	0.0178901	0.293775	UP		ENSMUSG00000021087	Rtn1	-0.188345	0.00238506	0.111293	DOWN		ENSMUSG00000034037	Fgd5	-0.31032	0.00941879	0.132775	DOWN
ENSMUSG00000064289	Tank	0.154354	0.0458236	0.501347	UP		ENSMUSG00000045598	Zfp553	-0.188334	0.00406884	0.156858	DOWN		ENSMUSG00000027134	Lpcat4	-0.310256	0.000401144	0.0117334	DOWN
ENSMUSG00000000056	Narf	0.154312	0.00607247	0.147265	UP		ENSMUSG00000039789	Zfp597	-0.188286	0.00868735	0.242961	DOWN		ENSMUSG00000038473	Nos1ap	-0.310099	1.60405e-05	0.000834152	DOWN
ENSMUSG00000027879	Sec22b	0.154201	0.000854943	0.0368607	UP		ENSMUSG00000070002	Ell	-0.188247	0.0117517	0.286637	DOWN		ENSMUSG00000031732	Phlpp2	-0.310074	2.93446e-06	0.000191558	DOWN
ENSMUSG00000052727	Map1b	0.154121	0.0269928	0.376793	UP		ENSMUSG00000049600	Zbtb45	-0.18815	0.00588168	0.19484	DOWN		ENSMUSG00000020196	Cabin1	-0.309891	1.55723e-06	0.000111492	DOWN
ENSMUSG00000022664	Slc35a5	0.154089	0.016735	0.283361	UP		ENSMUSG00000031826	Usp10	-0.188061	0.000194288	0.0201493	DOWN		ENSMUSG00000056476	Med12l	-0.309732	0.00143591	0.0320736	DOWN
ENSMUSG00000042772	Smg7	0.154081	0.00327455	0.0998323	UP		ENSMUSG00000041688	Amot	-0.188028	0.0135586	0.313688	DOWN		ENSMUSG00000024413	Npc1	-0.309601	0.000234731	0.0076435	DOWN
ENSMUSG00000044763	Trmt10c	0.153301	0.04828	0.515724	UP		ENSMUSG00000000489	Pdgfb	-0.188011	0.029167	0.463722	DOWN		ENSMUSG00000041720	Pi4ka	-0.309113	1.09743e-07	1.10313e-05	DOWN
ENSMUSG00000020580	Rock2	0.153137	0.00146245	0.0556183	UP		ENSMUSG00000035049	Rrp12	-0.187948	0.000603851	0.0450348	DOWN		ENSMUSG00000008153	Clstn3	-0.309061	5.39813e-07	4.48284e-05	DOWN
ENSMUSG00000028552	Eps15	0.153097	0.0336598	0.4249	UP		ENSMUSG00000009035	Tmem184b	-0.187934	0.00069492	0.0496895	DOWN		ENSMUSG00000043079	Synpo	-0.309046	8.42749e-08	8.74415e-06	DOWN
ENSMUSG00000032932	Hspa13	0.153007	0.00342826	0.102956	UP		ENSMUSG00000032657	Fam189b	-0.187933	0.000842152	0.0556955	DOWN		ENSMUSG00000033948	Zswim5	-0.308724	0.000831548	0.0209252	DOWN
ENSMUSG00000004846	Plod3	0.152739	0.0382472	0.455038	UP		ENSMUSG00000038141	Tmem181a	-0.18786	0.034647	0.509666	DOWN		ENSMUSG00000028521	Slc35d1	-0.308593	0.000456256	0.012971	DOWN
ENSMUSG00000025702	Marchf8	0.152578	0.0104307	0.213488	UP		ENSMUSG00000033253	Szt2	-0.187801	0.00716574	0.218705	DOWN		ENSMUSG00000026657	Frmd4a	-0.308544	0.000112306	0.00423258	DOWN
ENSMUSG00000042050	Dync2i1	0.152532	0.0350759	0.434918	UP		ENSMUSG00000016619	Nup50	-0.187701	0.000322569	0.0291031	DOWN		ENSMUSG00000027284	Cdan1	-0.308409	3.95993e-05	0.00177999	DOWN
ENSMUSG00000058569	Tmed9	0.152387	0.00330347	0.100493	UP		ENSMUSG00000041670	Rims1	-0.187615	0.0063973	0.204828	DOWN		ENSMUSG00000038831	Ralgps1	-0.30834	1.35229e-09	2.32305e-07	DOWN
ENSMUSG00000015846	Rxra	0.152184	0.0338521	0.425737	UP		ENSMUSG00000029016	Clcn6	-0.187613	0.000247814	0.0237486	DOWN		ENSMUSG00000028053	Ash1l	-0.308074	1.9798e-08	2.47976e-06	DOWN
ENSMUSG00000025862	Stag2	0.152038	0.00521285	0.133769	UP		ENSMUSG00000073775	Kti12	-0.187593	0.0186811	0.370331	DOWN		ENSMUSG00000040136	Abcc8	-0.307927	0.00182274	0.0388396	DOWN
ENSMUSG00000056629	Fkbp2	0.152001	0.016766	0.283627	UP		ENSMUSG00000033955	Tnks1bp1	-0.187237	0.00965504	0.257934	DOWN		ENSMUSG00000032735	Ablim3	-0.30773	0.000977046	0.0238091	DOWN
ENSMUSG00000029169	Dhx15	0.151818	0.0012249	0.0485815	UP		ENSMUSG00000031706	Rfx1	-0.186949	0.0206978	0.389753	DOWN		ENSMUSG00000029547	Ints1	-0.307647	2.60185e-08	3.15216e-06	DOWN
ENSMUSG00000043019	Edem3	0.151807	0.00861099	0.187372	UP		ENSMUSG00000042328	Hps4	-0.186946	0.0129824	0.304026	DOWN		ENSMUSG00000056752	Dnah9	-0.307553	0.0432538	0.366808	DOWN
ENSMUSG00000003992	Ssbp2	0.151699	0.0418581	0.478291	UP		ENSMUSG00000036606	Plxnb2	-0.186928	0.0182521	0.3665	DOWN		ENSMUSG00000063870	Chd4	-0.307239	2.86898e-08	3.44569e-06	DOWN
ENSMUSG00000027195	Hsd17b12	0.151658	0.00230007	0.077902	UP		ENSMUSG00000040488	Ltbp4	-0.186769	0.0470065	0.585203	DOWN		ENSMUSG00000032264	Zw10	-0.307071	6.322e-06	0.000378005	DOWN
ENSMUSG00000032064	Dixdc1	0.151428	0.0157631	0.275246	UP		ENSMUSG00000042594	Sh2b3	-0.18671	0.00653878	0.207333	DOWN		ENSMUSG00000045962	Wnk1	-0.306953	2.78169e-07	2.49754e-05	DOWN
ENSMUSG00000055239	Kcmf1	0.150957	0.00240176	0.0804749	UP		ENSMUSG00000078515	Ddi2	-0.18668	0.00124659	0.0723533	DOWN		ENSMUSG00000037217	Syn1	-0.306828	2.51686e-08	3.05586e-06	DOWN
ENSMUSG00000091537	Tma7	0.150922	0.00859371	0.187143	UP		ENSMUSG00000021983	Atp8a2	-0.18628	0.0492776	0.598171	DOWN		ENSMUSG00000033316	Galnt9	-0.306673	0.00134221	0.0304853	DOWN
ENSMUSG00000024287	Thoc1	0.150824	0.0178428	0.293509	UP		ENSMUSG00000014039	Prdm15	-0.185886	0.0230419	0.413394	DOWN		ENSMUSG00000029385	Ccng2	-0.306545	1.54583e-05	0.000809945	DOWN
ENSMUSG00000039219	Arid4b	0.150679	0.00279241	0.0894586	UP		ENSMUSG00000037221	Mospd3	-0.185562	0.0300144	0.471921	DOWN		ENSMUSG00000026193	Fn1	-0.306297	0.0178583	0.205539	DOWN
ENSMUSG00000070953	Rabepk	0.150568	0.0337003	0.424984	UP		ENSMUSG00000028760	Eif4g3	-0.185437	7.04144e-05	0.00971911	DOWN		ENSMUSG00000030084	Plxna1	-0.306018	0.0012531	0.0288736	DOWN
ENSMUSG00000018666	Cbx1	0.150521	0.00747485	0.169704	UP		ENSMUSG00000026339	Ccdc93	-0.185423	0.0420503	0.561011	DOWN		ENSMUSG00000030087	Klf15	-0.305915	3.42432e-05	0.00158065	DOWN
ENSMUSG00000062353	Gm15772	0.150485	0.00463611	0.12524	UP		ENSMUSG00000034248	Slc25a37	-0.18541	0.0464909	0.582597	DOWN		ENSMUSG00000071252	2210408I21Rik	-0.305769	0.00114638	0.0271047	DOWN
ENSMUSG00000028277	Ube2j1	0.150352	0.00598904	0.146072	UP		ENSMUSG00000060935	Tmem263	-0.185409	0.0058196	0.193245	DOWN		ENSMUSG00000023033	Scn8a	-0.305354	1.41948e-06	0.000102556	DOWN
ENSMUSG00000074212	Dnajb14	0.15026	0.00568336	0.141541	UP		ENSMUSG00000026792	Lrsam1	-0.185204	0.00159263	0.0865527	DOWN		ENSMUSG00000021258	Ccnk	-0.305279	4.3801e-06	0.000272584	DOWN
ENSMUSG00000010755	Cars	0.150104	0.0375676	0.450079	UP		ENSMUSG00000029547	Ints1	-0.185169	0.000784515	0.0537412	DOWN		ENSMUSG00000037784	Dzip1l	-0.305075	0.00049189	0.0137499	DOWN
ENSMUSG00000007989	Fzd3	0.149982	0.0479198	0.51383	UP		ENSMUSG00000025870	Arl10	-0.185138	0.0388595	0.538108	DOWN		ENSMUSG00000034336	Ina	-0.305026	4.50902e-06	0.000279544	DOWN
ENSMUSG00000042625	Safb2	0.149969	0.00331697	0.100767	UP		ENSMUSG00000040675	Mthfd1l	-0.185033	0.0206346	0.389185	DOWN		ENSMUSG00000043243	Niban3	-0.304646	0.0466045	0.383674	DOWN
ENSMUSG00000039959	Hip1	0.149809	0.0391501	0.460335	UP		ENSMUSG00000071267	Zfp942	-0.184991	0.0146677	0.327017	DOWN		ENSMUSG00000039936	Pik3cd	-0.304608	3.55355e-05	0.00162955	DOWN
ENSMUSG00000047786	Lix1	0.149475	0.0216039	0.329572	UP		ENSMUSG00000022351	Sqle	-0.184899	0.00404835	0.156646	DOWN		ENSMUSG00000043671	Dpy19l3	-0.304446	6.86104e-06	0.000404999	DOWN
ENSMUSG00000030062	Rpn1	0.14944	0.00140825	0.0540386	UP		ENSMUSG00000057335	Cep170	-0.184774	0.000887883	0.0578918	DOWN		ENSMUSG00000108616	Gm35040	-0.304436	0.00432981	0.075195	DOWN
ENSMUSG00000033565	Rbfox2	0.149382	0.00521702	0.133769	UP		ENSMUSG00000005198	Polr2a	-0.184697	0.00755824	0.22512	DOWN		ENSMUSG00000039671	Zmynd8	-0.303928	5.08468e-07	4.27475e-05	DOWN
ENSMUSG00000063362	Alg11	0.148974	0.0136569	0.251862	UP		ENSMUSG00000038506	Dcun1d2	-0.184352	0.000198153	0.0203987	DOWN		ENSMUSG00000037553	Zdhhc18	-0.303892	1.492e-06	0.000107236	DOWN
ENSMUSG00000033793	Atp6v1h	0.148934	0.0048629	0.128427	UP		ENSMUSG00000054277	Arfgap3	-0.18425	0.0306384	0.476601	DOWN		ENSMUSG00000027692	Tnik	-0.303824	5.552e-07	4.57747e-05	DOWN
ENSMUSG00000074165	Zfp788	0.148912	0.0111283	0.221874	UP		ENSMUSG00000030530	Furin	-0.184123	0.00643914	0.205693	DOWN		ENSMUSG00000071042	Rasgrp3	-0.303763	0.00687339	0.105852	DOWN
ENSMUSG00000037958	Nsrp1	0.14869	0.026143	0.369944	UP		ENSMUSG00000047085	Lrrc4b	-0.184104	0.00040937	0.0348622	DOWN		ENSMUSG00000029471	Camkk2	-0.303645	3.46396e-05	0.00159506	DOWN
ENSMUSG00000032475	Nck1	0.148573	0.01719	0.287209	UP		ENSMUSG00000034673	Pbx2	-0.184095	0.000775173	0.0533618	DOWN		ENSMUSG00000024483	Ankhd1	-0.303521	0.000134169	0.00486576	DOWN
ENSMUSG00000022722	Arl6	0.14856	0.0339924	0.426566	UP		ENSMUSG00000002396	Ocel1	-0.184089	0.0089986	0.247202	DOWN		ENSMUSG00000074622	Mafb	-0.303282	0.00152595	0.0336661	DOWN
ENSMUSG00000031537	Ikbkb	0.148465	0.0123838	0.23826	UP		ENSMUSG00000041025	Iffo2	-0.183962	0.0194265	0.378748	DOWN		ENSMUSG00000078676	Casc3	-0.303205	3.38293e-10	6.63282e-08	DOWN
ENSMUSG00000020955	Ap4s1	0.148464	0.0165423	0.282224	UP		ENSMUSG00000029196	Tada2b	-0.183943	0.00570297	0.190654	DOWN		ENSMUSG00000022546	Gpt	-0.303128	0.0024493	0.0489382	DOWN
ENSMUSG00000040455	Usp45	0.148432	0.024941	0.359642	UP		ENSMUSG00000024826	Dpf2	-0.183905	0.00265455	0.119169	DOWN		ENSMUSG00000022687	Boc	-0.302879	0.00216609	0.0446419	DOWN
ENSMUSG00000027823	Gmps	0.148158	0.0101117	0.208654	UP		ENSMUSG00000038290	Smg6	-0.183895	0.00251843	0.115297	DOWN		ENSMUSG00000036817	Sun1	-0.302862	4.72402e-07	4.01412e-05	DOWN
ENSMUSG00000027176	Cstf3	0.148133	0.0150389	0.268144	UP		ENSMUSG00000030095	Tmem43	-0.183877	0.00143722	0.07995	DOWN		ENSMUSG00000031627	Irf2	-0.302728	0.000112361	0.00423258	DOWN
ENSMUSG00000030614	Tmem126b	0.148121	0.0299249	0.399818	UP		ENSMUSG00000049532	Sall2	-0.18383	0.0013233	0.0760105	DOWN		ENSMUSG00000041915	Ammecr1l	-0.302716	0.00176731	0.037862	DOWN
ENSMUSG00000036202	Rif1	0.14778	0.0256628	0.366055	UP		ENSMUSG00000035161	Ints6	-0.183775	0.00803602	0.232116	DOWN		ENSMUSG00000019146	Cacng2	-0.30261	3.98343e-05	0.00178393	DOWN
ENSMUSG00000032301	Psma4	0.14767	0.00211166	0.0736392	UP		ENSMUSG00000042671	Rgs8	-0.183665	0.0478728	0.589317	DOWN		ENSMUSG00000024096	Ralbp1	-0.302255	2.51251e-10	5.08801e-08	DOWN
ENSMUSG00000027531	Impa1	0.147633	0.0126976	0.240955	UP		ENSMUSG00000003153	Slc2a3	-0.183635	0.0101689	0.265901	DOWN		ENSMUSG00000031778	Cx3cl1	-0.302172	5.87835e-07	4.82503e-05	DOWN
ENSMUSG00000049421	Zfp260	0.147525	0.0271822	0.37839	UP		ENSMUSG00000022416	Cacna1i	-0.183606	0.0383401	0.534114	DOWN		ENSMUSG00000039633	Lonrf1	-0.302159	0.000139418	0.00500059	DOWN
ENSMUSG00000042363	Lgalsl	0.147409	0.0045755	0.12433	UP		ENSMUSG00000037235	Mxd4	-0.183452	0.000360488	0.0314846	DOWN		ENSMUSG00000106847	Peg13	-0.302045	4.62655e-05	0.00200197	DOWN
ENSMUSG00000027952	Pmvk	0.147342	0.0467712	0.506577	UP		ENSMUSG00000033768	Nrxn2	-0.18308	0.00982345	0.260676	DOWN		ENSMUSG00000022807	Osbpl11	-0.301968	2.40176e-06	0.000161535	DOWN
ENSMUSG00000021474	Sfxn1	0.147332	0.00691742	0.161816	UP		ENSMUSG00000025007	Aldh18a1	-0.182861	0.0211871	0.394235	DOWN		ENSMUSG00000020385	Clk4	-0.301931	9.43982e-07	7.25467e-05	DOWN
ENSMUSG00000020064	Herc4	0.147124	0.0274329	0.38042	UP		ENSMUSG00000045252	Zfp574	-0.182776	0.00144409	0.0799684	DOWN		ENSMUSG00000039953	Clstn1	-0.301782	4.45314e-07	3.79556e-05	DOWN
ENSMUSG00000016481	Cr1l	0.147105	0.0431644	0.486159	UP		ENSMUSG00000017478	Zc3h18	-0.182425	0.000231164	0.0227422	DOWN		ENSMUSG00000097929	Tunar	-0.301761	0.0195598	0.218549	DOWN
ENSMUSG00000034653	Ythdc2	0.147046	0.0100849	0.208522	UP		ENSMUSG00000021327	Zkscan3	-0.182164	0.00262002	0.118061	DOWN		ENSMUSG00000046280	She	-0.301661	0.0441103	0.371291	DOWN
ENSMUSG00000028086	Fbxw7	0.147022	0.0219153	0.332698	UP		ENSMUSG00000034908	Sidt2	-0.18205	0.000973724	0.0617474	DOWN		ENSMUSG00000034602	Mon2	-0.301353	5.94921e-11	1.36407e-08	DOWN
ENSMUSG00000019977	Hbs1l	0.146888	0.016042	0.277377	UP		ENSMUSG00000025575	Cant1	-0.182041	0.000224873	0.0223211	DOWN		ENSMUSG00000090071	Cdk5r2	-0.301281	6.10256e-05	0.00253642	DOWN
ENSMUSG00000022521	Crebbp	0.146687	0.020988	0.32439	UP		ENSMUSG00000051306	Usp42	-0.182015	0.00923556	0.250589	DOWN		ENSMUSG00000070509	Rgma	-0.301275	0.000325759	0.00996988	DOWN
ENSMUSG00000020184	Mdm2	0.146573	0.0188998	0.304375	UP		ENSMUSG00000022865	Cxadr	-0.18199	0.0154979	0.337493	DOWN		ENSMUSG00000017667	Zfp334	-0.301274	0.000120124	0.00444947	DOWN
ENSMUSG00000033382	Trappc8	0.146506	0.00169637	0.0621707	UP		ENSMUSG00000062590	Armc9	-0.181854	0.0160159	0.343199	DOWN		ENSMUSG00000024169	Ift140	-0.301159	7.77201e-05	0.00309358	DOWN
ENSMUSG00000014504	Srp19	0.146221	0.0155919	0.273348	UP		ENSMUSG00000049728	Zfp668	-0.181792	0.04452	0.574618	DOWN		ENSMUSG00000029648	Flt1	-0.301131	5.85473e-05	0.0024389	DOWN
ENSMUSG00000055839	Elob	0.145861	0.00342895	0.102956	UP		ENSMUSG00000029726	Mepce	-0.181726	0.00116629	0.06951	DOWN		ENSMUSG00000047146	Tet1	-0.3009	0.00975878	0.13586	DOWN
ENSMUSG00000013663	Pten	0.145614	0.00466724	0.125775	UP		ENSMUSG00000026204	Ptprn	-0.18168	0.00190892	0.0972638	DOWN		ENSMUSG00000034243	Golgb1	-0.300856	3.57885e-07	3.11253e-05	DOWN
ENSMUSG00000020949	Fkbp3	0.145575	0.00852744	0.186065	UP		ENSMUSG00000020448	Rnf185	-0.181657	0.00166244	0.0890785	DOWN		ENSMUSG00000025049	Taf5	-0.30079	0.00559451	0.0906649	DOWN
ENSMUSG00000038894	Irs2	0.145466	0.0324813	0.418435	UP		ENSMUSG00000024357	Sil1	-0.181372	0.0202507	0.387599	DOWN		ENSMUSG00000040596	Pogk	-0.300741	0.000326249	0.00997388	DOWN
ENSMUSG00000028252	Ccnc	0.145414	0.0182493	0.297648	UP		ENSMUSG00000020255	Nopchap1	-0.181266	0.00440008	0.16452	DOWN		ENSMUSG00000029016	Clcn6	-0.300616	4.61269e-09	6.77101e-07	DOWN
ENSMUSG00000040785	Ttc3	0.145368	0.0113047	0.223862	UP		ENSMUSG00000090213	Peds1	-0.181232	0.0186979	0.370533	DOWN		ENSMUSG00000040687	Madd	-0.300436	2.05469e-08	2.562e-06	DOWN
ENSMUSG00000022241	Tars	0.144954	0.0165785	0.282302	UP		ENSMUSG00000021670	Hmgcr	-0.18123	0.00839458	0.239072	DOWN		ENSMUSG00000073664	Nbeal1	-0.300228	0.000302671	0.0094297	DOWN
ENSMUSG00000006527	Sfmbt1	0.144864	0.00793135	0.176742	UP		ENSMUSG00000026790	Odf2	-0.181216	0.00333683	0.138972	DOWN		ENSMUSG00000040943	Tet2	-0.300217	0.00120774	0.0281209	DOWN
ENSMUSG00000032239	Rp9	0.144764	0.0383298	0.455126	UP		ENSMUSG00000029419	Ajm1	-0.181212	0.00557993	0.188733	DOWN		ENSMUSG00000060935	Tmem263	-0.300113	8.86528e-06	0.000503488	DOWN
ENSMUSG00000115868	Gm2999	0.14433	0.0363146	0.443927	UP		ENSMUSG00000030499	Kctd15	-0.181204	0.0408779	0.55228	DOWN		ENSMUSG00000021974	Fgf9	-0.299934	0.00476769	0.0804332	DOWN
ENSMUSG00000047036	Zfp445	0.144313	0.00090391	0.0385513	UP		ENSMUSG00000019854	Reps1	-0.181184	0.00664524	0.208909	DOWN		ENSMUSG00000000632	Sez6	-0.299886	6.88447e-06	0.000405518	DOWN
ENSMUSG00000054408	Spcs3	0.144003	0.0156447	0.274064	UP		ENSMUSG00000031458	Coprs	-0.180917	0.0239132	0.420029	DOWN		ENSMUSG00000031328	Flna	-0.299827	0.00205915	0.0427876	DOWN
ENSMUSG00000028851	Nudc	0.143957	0.0128497	0.242928	UP		ENSMUSG00000017721	Pigt	-0.180878	0.000802209	0.0544158	DOWN		ENSMUSG00000091421	Gm4202	-0.299559	0.0115174	0.151977	DOWN
ENSMUSG00000021520	Uqcrb	0.143842	0.0135736	0.251388	UP		ENSMUSG00000027397	Slc20a1	-0.180505	0.023708	0.417997	DOWN		ENSMUSG00000025612	Bach1	-0.29947	0.00279606	0.0539823	DOWN
ENSMUSG00000070923	Klhl9	0.143671	0.00417356	0.117433	UP		ENSMUSG00000049097	Ankrd34a	-0.180488	0.00458175	0.168583	DOWN		ENSMUSG00000030309	Caprin2	-0.29936	0.0154744	0.186497	DOWN
ENSMUSG00000004568	Arhgef18	0.143569	0.00517315	0.133322	UP		ENSMUSG00000025278	Flnb	-0.180164	0.0115849	0.285695	DOWN		ENSMUSG00000026127	Imp4	-0.299218	2.72062e-05	0.00129801	DOWN
ENSMUSG00000030016	Zfp638	0.143559	0.00215995	0.0749057	UP		ENSMUSG00000039852	Rere	-0.180141	0.00315316	0.134481	DOWN		ENSMUSG00000040724	Kcna2	-0.299112	0.000379993	0.0112392	DOWN
ENSMUSG00000051223	Bzw1	0.143458	0.000604278	0.0280481	UP		ENSMUSG00000021275	Tecpr2	-0.18005	0.00108122	0.0660356	DOWN		ENSMUSG00000036555	Iqce	-0.299083	0.000120003	0.00444947	DOWN
ENSMUSG00000058799	Nap1l1	0.143248	0.00893074	0.192667	UP		ENSMUSG00000020456	Ogdh	-0.17991	0.000149277	0.016439	DOWN		ENSMUSG00000035164	Zc3h12c	-0.299076	0.000995304	0.0241084	DOWN
ENSMUSG00000031503	Col4a2	0.143143	0.00779456	0.174183	UP		ENSMUSG00000079020	Slc45a4	-0.179903	0.00323636	0.137186	DOWN		ENSMUSG00000102440	Pcdhga9	-0.299059	0.0401973	0.351063	DOWN
ENSMUSG00000029701	Rbm28	0.14311	0.021063	0.325116	UP		ENSMUSG00000020661	Dnmt3a	-0.179749	0.000409285	0.0348622	DOWN		ENSMUSG00000039372	Marchf4	-0.298946	0.00165884	0.0359829	DOWN
ENSMUSG00000028986	Klhl7	0.143085	0.0129083	0.24364	UP		ENSMUSG00000069814	Ccdc92b	-0.179676	0.00993747	0.262572	DOWN		ENSMUSG00000059486	Kbtbd2	-0.298945	5.42439e-07	4.48559e-05	DOWN
ENSMUSG00000033478	Fhip2a	0.142946	0.0187811	0.303667	UP		ENSMUSG00000016757	Ttll12	-0.179668	0.0178589	0.362583	DOWN		ENSMUSG00000019558	Slc6a8	-0.298887	2.62933e-07	2.37225e-05	DOWN
ENSMUSG00000010608	Rbm25	0.142786	0.000644823	0.0294238	UP		ENSMUSG00000033799	Tasor2	-0.179465	0.00599964	0.1971	DOWN		ENSMUSG00000031309	Rps6ka3	-0.298839	0.000273711	0.00871837	DOWN
ENSMUSG00000021831	Ero1a	0.142591	0.0195136	0.3098	UP		ENSMUSG00000061458	Nol10	-0.179374	0.0237397	0.418305	DOWN		ENSMUSG00000034928	Rnf44	-0.298821	3.08625e-12	1.01329e-09	DOWN
ENSMUSG00000014301	Pam16	0.142383	0.0432379	0.486642	UP		ENSMUSG00000032741	Tpcn1	-0.179216	0.00864618	0.242666	DOWN		ENSMUSG00000042404	Dennd4b	-0.298803	4.2488e-05	0.00187552	DOWN
ENSMUSG00000060657	Marf1	0.142359	0.00328276	0.100005	UP		ENSMUSG00000024952	ENSMUSG00000024952	-0.17903	0.00807968	0.233134	DOWN		ENSMUSG00000029068	Ccnl2	-0.298744	6.37343e-07	5.17021e-05	DOWN
ENSMUSG00000026021	Sumo1	0.14215	0.0124713	0.239244	UP		ENSMUSG00000025231	Sufu	-0.178942	0.0170369	0.35397	DOWN		ENSMUSG00000045282	Tmem86b	-0.298386	0.0166904	0.196125	DOWN
ENSMUSG00000029309	Sparcl1	0.142134	0.0174249	0.288959	UP		ENSMUSG00000092558	Med20	-0.178732	0.0171793	0.355601	DOWN		ENSMUSG00000067279	Ppp1r3c	-0.298331	0.00130425	0.029757	DOWN
ENSMUSG00000028550	Atg4c	0.142102	0.0447919	0.494995	UP		ENSMUSG00000034617	Mtrr	-0.178732	0.020581	0.388958	DOWN		ENSMUSG00000041670	Rims1	-0.298236	1.49284e-05	0.000785003	DOWN
ENSMUSG00000026626	Ppp2r5a	0.142052	0.00395621	0.113329	UP		ENSMUSG00000001632	Brpf1	-0.17863	0.00703659	0.216749	DOWN		ENSMUSG00000050910	Cdr2l	-0.298011	5.59578e-05	0.00234476	DOWN
ENSMUSG00000012076	Brms1l	0.141836	0.00245118	0.0815887	UP		ENSMUSG00000048027	Rgmb	-0.178422	0.0494358	0.598701	DOWN		ENSMUSG00000034867	Ankrd27	-0.297692	3.428e-06	0.000219388	DOWN
ENSMUSG00000027589	Pcmtd2	0.141669	0.00574465	0.14192	UP		ENSMUSG00000049288	Lix1l	-0.178375	0.0110252	0.277984	DOWN		ENSMUSG00000005871	Apc	-0.297424	1.51432e-07	1.45373e-05	DOWN
ENSMUSG00000064302	Clasp1	0.141618	0.0107371	0.217276	UP		ENSMUSG00000040003	Magi2	-0.178339	0.00107178	0.0658581	DOWN		ENSMUSG00000055980	Irs1	-0.29722	0.00394637	0.0702735	DOWN
ENSMUSG00000009535	Rnmt	0.141543	0.00685198	0.160691	UP		ENSMUSG00000004846	Plod3	-0.178004	0.0157761	0.341275	DOWN		ENSMUSG00000069114	Zbtb10	-0.297059	0.0292416	0.286312	DOWN
ENSMUSG00000068036	Afdn	0.141482	0.00731101	0.167236	UP		ENSMUSG00000042557	Sin3a	-0.177911	0.00438293	0.163989	DOWN		ENSMUSG00000050052	Tdrp	-0.296678	0.000683951	0.0179265	DOWN
ENSMUSG00000022951	Rcan1	0.1414	0.0351412	0.435323	UP		ENSMUSG00000038949	Cnst	-0.177716	0.0023463	0.110143	DOWN		ENSMUSG00000032481	Smarcc1	-0.296654	1.39034e-07	1.344e-05	DOWN
ENSMUSG00000011831	Evi5	0.141354	0.00819021	0.180768	UP		ENSMUSG00000027603	Ggt7	-0.177595	0.00174634	0.0920219	DOWN		ENSMUSG00000024219	Anks1	-0.296424	1.90706e-05	0.000964602	DOWN
ENSMUSG00000032422	Snx14	0.141107	0.0125498	0.23946	UP		ENSMUSG00000049643	2310022A10Rik	-0.177362	0.0144399	0.324121	DOWN		ENSMUSG00000026627	Pacc1	-0.296404	0.00138814	0.0313375	DOWN
ENSMUSG00000025437	Usp33	0.141089	0.0149511	0.267351	UP		ENSMUSG00000042207	Kdm5b	-0.177303	0.000880199	0.0575939	DOWN		ENSMUSG00000020246	Hcfc2	-0.296351	1.10043e-05	0.00060635	DOWN
ENSMUSG00000033799	Tasor2	0.140939	0.0307818	0.405891	UP		ENSMUSG00000020250	Txnrd1	-0.177296	0.000839639	0.0556955	DOWN		ENSMUSG00000044349	Snhg11	-0.296267	4.02031e-06	0.000253783	DOWN
ENSMUSG00000024608	Rps14	0.140899	0.0152375	0.269935	UP		ENSMUSG00000042790	Rnf214	-0.177179	0.00194849	0.0982872	DOWN		ENSMUSG00000046722	Cdc42se1	-0.296172	1.85299e-06	0.00012933	DOWN
ENSMUSG00000007892	Rplp1	0.140802	0.00410193	0.116006	UP		ENSMUSG00000021493	Pdlim7	-0.177171	0.00301232	0.130378	DOWN		ENSMUSG00000041297	Cdk13	-0.29607	6.24645e-08	6.84148e-06	DOWN
ENSMUSG00000029125	Stx18	0.140764	0.0228821	0.341	UP		ENSMUSG00000011832	Evi5l	-0.177032	0.000195971	0.0202492	DOWN		ENSMUSG00000026924	Sec16a	-0.295477	1.49542e-07	1.44056e-05	DOWN
ENSMUSG00000029780	Nt5c3	0.140764	0.0367302	0.446612	UP		ENSMUSG00000002319	Ipo4	-0.176904	0.00533129	0.183858	DOWN		ENSMUSG00000033904	Ccp110	-0.295179	0.00120479	0.0280937	DOWN
ENSMUSG00000027751	Supt20	0.140675	0.0290575	0.393373	UP		ENSMUSG00000040276	Pacsin1	-0.176836	0.000552979	0.042915	DOWN		ENSMUSG00000102428	Pcdhga12	-0.295177	0.0407595	0.353544	DOWN
ENSMUSG00000025272	Tro	0.14041	0.0356946	0.439447	UP		ENSMUSG00000030030	1700003E16Rik	-0.176829	0.0380045	0.531441	DOWN		ENSMUSG00000063296	Tmem117	-0.295067	0.0246872	0.255278	DOWN
ENSMUSG00000045624	Esf1	0.14029	0.015044	0.268149	UP		ENSMUSG00000023832	Acat2	-0.176705	0.0209729	0.392374	DOWN		ENSMUSG00000026987	Baz2b	-0.294977	7.27362e-06	0.000427081	DOWN
ENSMUSG00000031536	Polb	0.140241	0.0269	0.376065	UP		ENSMUSG00000015363	Trabd	-0.176698	0.0133949	0.311242	DOWN		ENSMUSG00000037235	Mxd4	-0.294861	1.0675e-08	1.43074e-06	DOWN
ENSMUSG00000021054	Sgpp1	0.140112	0.012427	0.238759	UP		ENSMUSG00000073557	Ppp1r12b	-0.176589	0.00706626	0.216981	DOWN		ENSMUSG00000038025	Phf2	-0.294655	4.07193e-07	3.4921e-05	DOWN
ENSMUSG00000039178	Tbc1d19	0.140088	0.0321468	0.415893	UP		ENSMUSG00000032898	Fbxo21	-0.176506	0.00202451	0.100658	DOWN		ENSMUSG00000030657	Xylt1	-0.294465	0.00441297	0.0761209	DOWN
ENSMUSG00000025609	Mkln1	0.139595	0.004018	0.114567	UP		ENSMUSG00000071064	Zfp827	-0.176462	0.0218621	0.401676	DOWN		ENSMUSG00000030209	Grin2b	-0.294449	0.000262801	0.0084192	DOWN
ENSMUSG00000034620	Rxylt1	0.139459	0.0151343	0.268833	UP		ENSMUSG00000037887	Dusp8	-0.176374	0.000439956	0.03649	DOWN		ENSMUSG00000014778	Fhod1	-0.29444	0.0266149	0.26924	DOWN
ENSMUSG00000036371	Serbp1	0.13945	0.000614707	0.0284256	UP		ENSMUSG00000014547	Wdfy2	-0.17628	0.0190224	0.373758	DOWN		ENSMUSG00000036057	Ptpn23	-0.294427	1.09934e-05	0.00060635	DOWN
ENSMUSG00000031591	Asah1	0.139304	0.00878565	0.190362	UP		ENSMUSG00000038453	Srcin1	-0.17613	0.000883802	0.057761	DOWN		ENSMUSG00000024077	Strn	-0.294328	2.83187e-06	0.000186396	DOWN
ENSMUSG00000047879	Usp14	0.1393	0.00727557	0.166956	UP		ENSMUSG00000010609	Psen2	-0.17605	0.0305334	0.476303	DOWN		ENSMUSG00000040424	Hipk4	-0.294311	0.000138312	0.00497054	DOWN
ENSMUSG00000032905	Atg12	0.139228	0.0100417	0.208216	UP		ENSMUSG00000029174	Tbc1d1	-0.175974	0.0207623	0.39039	DOWN		ENSMUSG00000035181	Heatr5a	-0.294174	0.000862785	0.0214968	DOWN
ENSMUSG00000054051	Ercc6	0.13919	0.0461673	0.503179	UP		ENSMUSG00000034902	Pip5k1c	-0.175823	0.00191626	0.0973696	DOWN		ENSMUSG00000028337	Coro2a	-0.294101	0.00124668	0.0287509	DOWN
ENSMUSG00000028309	Rnf20	0.139127	0.00343853	0.10302	UP		ENSMUSG00000070570	Slc17a7	-0.175809	0.0150865	0.331527	DOWN		ENSMUSG00000057093	Zfp607b	-0.294028	0.003767	0.0678634	DOWN
ENSMUSG00000031201	Brcc3	0.139037	0.0394494	0.461897	UP		ENSMUSG00000021144	Mta1	-0.175802	0.000338622	0.0301591	DOWN		ENSMUSG00000063077	Kif1b	-0.293897	5.7596e-09	8.13672e-07	DOWN
ENSMUSG00000010721	Lmbr1	0.138982	0.0128383	0.242795	UP		ENSMUSG00000022946	Dop1b	-0.175647	0.00208275	0.102271	DOWN		ENSMUSG00000027612	Mmp24	-0.293655	1.30623e-05	0.000699603	DOWN
ENSMUSG00000037851	Iars	0.138957	0.0242298	0.353474	UP		ENSMUSG00000030731	Syt3	-0.175604	0.0252534	0.430956	DOWN		ENSMUSG00000092060	Bend4	-0.29346	0.00967464	0.135082	DOWN
ENSMUSG00000048978	Nrsn1	0.138767	0.0393671	0.461615	UP		ENSMUSG00000052949	Rnf157	-0.175494	0.00547548	0.186277	DOWN		ENSMUSG00000070544	Top1	-0.293324	1.04862e-07	1.05983e-05	DOWN
ENSMUSG00000042444	Mindy2	0.138596	0.017291	0.287898	UP		ENSMUSG00000033624	Pdpr	-0.175383	0.0257696	0.435672	DOWN		ENSMUSG00000004846	Plod3	-0.293141	7.46902e-05	0.00299446	DOWN
ENSMUSG00000029291	Rufy3	0.138357	0.00510352	0.132335	UP		ENSMUSG00000068742	Cry2	-0.175241	0.000423876	0.0354771	DOWN		ENSMUSG00000049092	Gpr137c	-0.292927	0.0061782	0.0978339	DOWN
ENSMUSG00000025373	Rnf41	0.138315	0.0130005	0.244778	UP		ENSMUSG00000006941	Eif1b	-0.175079	0.0062369	0.202271	DOWN		ENSMUSG00000022601	Zbtb11	-0.292789	3.6377e-08	4.26961e-06	DOWN
ENSMUSG00000022698	Naa50	0.138285	0.00844767	0.184833	UP		ENSMUSG00000026181	Ppm1f	-0.174827	0.00227291	0.107792	DOWN		ENSMUSG00000049739	Zfp646	-0.292747	1.58395e-05	0.000825244	DOWN
ENSMUSG00000049760	Micos13	0.138181	0.0144804	0.262608	UP		ENSMUSG00000034928	Rnf44	-0.174707	4.35706e-05	0.00673952	DOWN		ENSMUSG00000024622	Hmgxb3	-0.292587	1.26009e-07	1.22664e-05	DOWN
ENSMUSG00000032633	Flcn	0.13804	0.0193452	0.308274	UP		ENSMUSG00000024947	Men1	-0.1745	0.000878143	0.0575939	DOWN		ENSMUSG00000015363	Trabd	-0.292357	4.62907e-05	0.00200197	DOWN
ENSMUSG00000028974	Dffa	0.137995	0.0211559	0.326077	UP		ENSMUSG00000015305	Sash1	-0.17425	0.0147628	0.327265	DOWN		ENSMUSG00000000223	Drp2	-0.292327	7.21378e-07	5.75102e-05	DOWN
ENSMUSG00000030754	Copb1	0.137972	0.00203329	0.0718148	UP		ENSMUSG00000021671	Poc5	-0.174163	0.00776353	0.227202	DOWN		ENSMUSG00000030022	Adamts9	-0.292297	0.0367612	0.331023	DOWN
ENSMUSG00000021314	Amph	0.137731	0.0391856	0.460654	UP		ENSMUSG00000037172	Dennd11	-0.173953	0.00568991	0.190535	DOWN		ENSMUSG00000033420	Antxr1	-0.292205	0.0423545	0.362449	DOWN
ENSMUSG00000026764	Kif5c	0.137727	0.00900257	0.19369	UP		ENSMUSG00000029201	Ugdh	-0.173704	0.00535387	0.183922	DOWN		ENSMUSG00000036391	Sec24a	-0.292135	0.00083877	0.0210307	DOWN
ENSMUSG00000031198	Fundc2	0.137547	0.0426971	0.483342	UP		ENSMUSG00000052928	Ctif	-0.173703	0.00853536	0.241199	DOWN		ENSMUSG00000030530	Furin	-0.291758	1.67606e-05	0.000865114	DOWN
ENSMUSG00000028124	Gclm	0.137511	0.0265587	0.373457	UP		ENSMUSG00000001227	Sema6b	-0.173609	0.00250505	0.114969	DOWN		ENSMUSG00000041846	Ppp4r3a	-0.291681	1.03257e-06	7.80578e-05	DOWN
ENSMUSG00000030101	Sumf1	0.13751	0.0280082	0.384803	UP		ENSMUSG00000033319	Fem1c	-0.173237	0.0284298	0.458705	DOWN		ENSMUSG00000021670	Hmgcr	-0.291485	2.30214e-05	0.00113244	DOWN
ENSMUSG00000045896	Paip2b	0.137475	0.0221285	0.334402	UP		ENSMUSG00000042506	Usp22	-0.173127	0.000253311	0.0241788	DOWN		ENSMUSG00000060568	Fam78b	-0.291032	0.000456545	0.012971	DOWN
ENSMUSG00000017390	Aldoc	0.137369	0.0088347	0.190967	UP		ENSMUSG00000032875	Arhgef17	-0.173024	0.0289597	0.46268	DOWN		ENSMUSG00000037674	Rfx7	-0.290953	4.09168e-05	0.00182065	DOWN
ENSMUSG00000021832	Psmc6	0.137146	0.0227759	0.339904	UP		ENSMUSG00000039738	Slx4	-0.172844	0.0290684	0.463103	DOWN		ENSMUSG00000030002	Dusp11	-0.290894	9.91598e-06	0.000552973	DOWN
ENSMUSG00000037458	Azin1	0.137058	0.00195802	0.0696888	UP		ENSMUSG00000018541	Cwc25	-0.172664	0.00846914	0.240372	DOWN		ENSMUSG00000028978	Nos3	-0.290862	0.0241382	0.251556	DOWN
ENSMUSG00000042978	Sbk1	0.136999	0.0397859	0.463878	UP		ENSMUSG00000031156	Slc35a2	-0.172644	0.00826365	0.236597	DOWN		ENSMUSG00000022568	Scrib	-0.290821	1.21981e-05	0.000662268	DOWN
ENSMUSG00000029469	Ift81	0.136931	0.0268398	0.375645	UP		ENSMUSG00000031697	Orc6	-0.172634	0.0218977	0.402143	DOWN		ENSMUSG00000029624	Ptcd1	-0.290718	0.000248944	0.00802625	DOWN
ENSMUSG00000027447	Cst3	0.136403	0.0144292	0.261987	UP		ENSMUSG00000022837	Iqcb1	-0.172617	0.0145357	0.325088	DOWN		ENSMUSG00000050132	Sarm1	-0.290678	0.000104831	0.00400052	DOWN
ENSMUSG00000037364	Srrt	0.135834	0.00821685	0.181212	UP		ENSMUSG00000058006	Mdn1	-0.172522	0.0272586	0.449212	DOWN		ENSMUSG00000024949	Sf1	-0.29062	1.77769e-11	4.5247e-09	DOWN
ENSMUSG00000028528	Dnajc6	0.135706	0.0218227	0.331838	UP		ENSMUSG00000026867	Gapvd1	-0.172133	0.000170514	0.0182651	DOWN		ENSMUSG00000032290	Ptpn9	-0.290478	5.89046e-07	4.82783e-05	DOWN
ENSMUSG00000079641	Rpl39	0.135696	0.0284464	0.388115	UP		ENSMUSG00000021910	Nisch	-0.171901	0.00107766	0.0659711	DOWN		ENSMUSG00000007944	Ttc9b	-0.290458	0.00578226	0.0929703	DOWN
ENSMUSG00000025980	Hspd1	0.135685	0.0234255	0.345603	UP		ENSMUSG00000036097	Slf2	-0.171898	0.00481745	0.173688	DOWN		ENSMUSG00000039414	Heatr5b	-0.290337	9.27821e-07	7.17412e-05	DOWN
ENSMUSG00000015656	Hspa8	0.13567	0.0193659	0.308508	UP		ENSMUSG00000035007	Rundc1	-0.171809	0.00346953	0.142101	DOWN		ENSMUSG00000055670	Zzef1	-0.290245	1.30376e-06	9.51866e-05	DOWN
ENSMUSG00000026987	Baz2b	0.135613	0.0381985	0.454735	UP		ENSMUSG00000036893	Ehmt1	-0.171539	0.00928122	0.251437	DOWN		ENSMUSG00000039852	Rere	-0.290097	2.05321e-06	0.000140932	DOWN
ENSMUSG00000052534	Pbx1	0.135462	0.00952052	0.201638	UP		ENSMUSG00000031906	Smpd3	-0.171379	0.00843954	0.239777	DOWN		ENSMUSG00000033055	Ankrd54	-0.290023	0.000286208	0.00902833	DOWN
ENSMUSG00000000581	C1d	0.135424	0.0438024	0.489224	UP		ENSMUSG00000032228	Tcf12	-0.17128	0.00745935	0.223486	DOWN		ENSMUSG00000021127	Zfp36l1	-0.289933	0.00070588	0.0183625	DOWN
ENSMUSG00000074909	Ranbp6	0.135274	0.0280751	0.385055	UP		ENSMUSG00000028518	Prkaa2	-0.171135	0.0407237	0.551936	DOWN		ENSMUSG00000028106	Rprd2	-0.289927	2.36556e-06	0.000159487	DOWN
ENSMUSG00000051469	Zfp24	0.13527	0.0190167	0.305221	UP		ENSMUSG00000024777	Ppp2r5b	-0.171057	0.000286681	0.0264677	DOWN		ENSMUSG00000028373	Astn2	-0.289922	0.0315221	0.300372	DOWN
ENSMUSG00000020994	Pnn	0.135226	0.00166244	0.0612509	UP		ENSMUSG00000057469	E2f6	-0.170981	0.0064308	0.205545	DOWN		ENSMUSG00000044876	Zfp444	-0.289901	1.25413e-05	0.000676268	DOWN
ENSMUSG00000026019	Wdr12	0.134782	0.0215587	0.329086	UP		ENSMUSG00000062232	Rapgef2	-0.170863	0.0124262	0.29639	DOWN		ENSMUSG00000068551	Zfp467	-0.289863	0.00315057	0.0590993	DOWN
ENSMUSG00000084786	Ubl5	0.134776	0.0111643	0.22216	UP		ENSMUSG00000033419	Snap91	-0.170764	0.00116845	0.0695641	DOWN		ENSMUSG00000002129	Sf3a1	-0.289773	1.36627e-09	2.33261e-07	DOWN
ENSMUSG00000040451	Sgms1	0.13477	0.0386802	0.457232	UP		ENSMUSG00000026110	Mgat4a	-0.170692	0.0013582	0.0773743	DOWN		ENSMUSG00000026478	Lamc1	-0.289637	0.000212759	0.00708307	DOWN
ENSMUSG00000024897	Apba1	0.134733	0.0220062	0.333563	UP		ENSMUSG00000036820	Amdhd2	-0.170658	0.0414234	0.556258	DOWN		ENSMUSG00000035283	Adrb1	-0.289599	0.0124117	0.15978	DOWN
ENSMUSG00000022151	Ttc33	0.134685	0.0237033	0.348497	UP		ENSMUSG00000041846	Ppp4r3a	-0.170624	0.00410214	0.157628	DOWN		ENSMUSG00000038665	Dgki	-0.289566	0.0146972	0.179745	DOWN
ENSMUSG00000037234	Hook3	0.134622	0.0385814	0.456648	UP		ENSMUSG00000037415	Ranbp10	-0.170592	0.00512484	0.180547	DOWN		ENSMUSG00000038128	Camk4	-0.289523	0.0034301	0.0632313	DOWN
ENSMUSG00000021476	Habp4	0.134073	0.0430792	0.485567	UP		ENSMUSG00000020827	Mink1	-0.170554	0.0048887	0.175572	DOWN		ENSMUSG00000038077	Kcna6	-0.2894	0.0134471	0.16927	DOWN
ENSMUSG00000021377	Dek	0.133761	0.0310414	0.408009	UP		ENSMUSG00000044700	Tmem201	-0.170477	0.00514944	0.180726	DOWN		ENSMUSG00000023991	Foxp4	-0.289358	7.53789e-08	7.98549e-06	DOWN
ENSMUSG00000026159	Agfg1	0.133624	0.00436741	0.120507	UP		ENSMUSG00000026103	Gls	-0.170433	0.00946556	0.254872	DOWN		ENSMUSG00000050663	Trhde	-0.288989	0.0211349	0.229494	DOWN
ENSMUSG00000003360	Ddx23	0.1333	0.00443383	0.121597	UP		ENSMUSG00000020747	Tmem94	-0.170191	0.0348514	0.511317	DOWN		ENSMUSG00000109511	Nup62	-0.288968	3.3272e-07	2.91653e-05	DOWN
ENSMUSG00000024533	Spire1	0.133101	0.0105419	0.215051	UP		ENSMUSG00000024277	Mapre2	-0.170016	0.000710424	0.0500881	DOWN		ENSMUSG00000013033	Adgrl1	-0.288797	4.45101e-10	8.51632e-08	DOWN
ENSMUSG00000009575	Cbx5	0.133083	0.0137514	0.253159	UP		ENSMUSG00000046841	Ckap4	-0.169992	0.0166351	0.350963	DOWN		ENSMUSG00000022639	Dubr	-0.288704	0.0183577	0.20929	DOWN
ENSMUSG00000032583	Mon1a	0.132968	0.0282377	0.386203	UP		ENSMUSG00000074030	Exoc8	-0.169952	0.00669211	0.209902	DOWN		ENSMUSG00000000056	Narf	-0.288698	3.06075e-07	2.72167e-05	DOWN
ENSMUSG00000050272	Dscam	0.132848	0.0333557	0.423469	UP		ENSMUSG00000029603	Dtx1	-0.169908	0.00277748	0.123291	DOWN		ENSMUSG00000031990	Jam3	-0.288541	0.0223288	0.238444	DOWN
ENSMUSG00000022012	Enox1	0.132332	0.0352717	0.436132	UP		ENSMUSG00000015869	Prpsap1	-0.169782	0.00319646	0.136118	DOWN		ENSMUSG00000024660	Incenp	-0.288397	0.00976794	0.135906	DOWN
ENSMUSG00000055204	Ankrd17	0.132231	0.0212804	0.326997	UP		ENSMUSG00000044349	Snhg11	-0.16976	0.00820098	0.235594	DOWN		ENSMUSG00000038143	Stox2	-0.288353	7.27578e-08	7.7776e-06	DOWN
ENSMUSG00000079215	Zfp664	0.132188	0.0059575	0.145495	UP		ENSMUSG00000003847	Nfat5	-0.169629	0.000995121	0.0626746	DOWN		ENSMUSG00000048696	Mex3d	-0.288299	0.00233504	0.0471745	DOWN
ENSMUSG00000049047	Armcx3	0.131909	0.0118166	0.231112	UP		ENSMUSG00000032507	Fbxl2	-0.169408	0.0189714	0.373292	DOWN		ENSMUSG00000038538	Ubn2	-0.28821	0.000479719	0.0134639	DOWN
ENSMUSG00000056537	Rlim	0.131645	0.0214854	0.328509	UP		ENSMUSG00000024970	Spindoc	-0.169345	0.0355175	0.515906	DOWN		ENSMUSG00000036737	Oxsr1	-0.287884	0.00249227	0.0495837	DOWN
ENSMUSG00000009030	Pdcl	0.131537	0.0354908	0.438104	UP		ENSMUSG00000022434	Fam118a	-0.16933	0.0130799	0.305723	DOWN		ENSMUSG00000040957	Cables1	-0.287707	0.00313403	0.0588289	DOWN
ENSMUSG00000031197	Vbp1	0.131068	0.0306317	0.405213	UP		ENSMUSG00000048170	Mcmbp	-0.169249	0.0075175	0.224865	DOWN		ENSMUSG00000037062	Sh3glb1	-0.28764	3.14674e-07	2.78474e-05	DOWN
ENSMUSG00000042590	Ipo11	0.131028	0.0217572	0.331086	UP		ENSMUSG00000052981	Ube2ql1	-0.168866	0.00317712	0.135398	DOWN		ENSMUSG00000020900	Myh10	-0.28759	1.64822e-06	0.00011695	DOWN
ENSMUSG00000021000	Mia2	0.130628	0.0201279	0.316345	UP		ENSMUSG00000029263	Pigg	-0.168832	0.031918	0.488965	DOWN		ENSMUSG00000052698	Tln2	-0.287577	2.31123e-05	0.0011359	DOWN
ENSMUSG00000030061	Uba3	0.130561	0.0139352	0.255441	UP		ENSMUSG00000003810	Mast2	-0.168826	0.00352452	0.143103	DOWN		ENSMUSG00000037605	Adgrl3	-0.287363	9.86103e-05	0.0038103	DOWN
ENSMUSG00000048000	Gigyf2	0.130506	0.00942819	0.200437	UP		ENSMUSG00000061887	Ssbp3	-0.168806	0.00432821	0.163154	DOWN		ENSMUSG00000037907	Ankrd13b	-0.287338	6.98609e-09	9.66676e-07	DOWN
ENSMUSG00000002808	Epdr1	0.130467	0.0442661	0.492026	UP		ENSMUSG00000022765	Snap29	-0.16848	0.00942403	0.254582	DOWN		ENSMUSG00000029817	Tra2a	-0.287318	1.07387e-06	8.07395e-05	DOWN
ENSMUSG00000054302	Eapp	0.130439	0.0310263	0.408009	UP		ENSMUSG00000021326	Trim27	-0.168075	0.0115286	0.285264	DOWN		ENSMUSG00000051510	Mafg	-0.287177	4.22017e-08	4.77886e-06	DOWN
ENSMUSG00000026499	Acbd3	0.130412	0.0275841	0.381686	UP		ENSMUSG00000045007	Tubg2	-0.168053	0.0147204	0.32721	DOWN		ENSMUSG00000003847	Nfat5	-0.287101	2.78213e-08	3.34864e-06	DOWN
ENSMUSG00000022816	Fstl1	0.130379	0.0452601	0.4977	UP		ENSMUSG00000029126	Nsg1	-0.167861	0.00290511	0.127126	DOWN		ENSMUSG00000047747	Rnf150	-0.287073	1.08531e-05	0.000600403	DOWN
ENSMUSG00000074781	Ube2n	0.130356	0.0089533	0.192921	UP		ENSMUSG00000010554	Mettl16	-0.167828	0.0105901	0.271165	DOWN		ENSMUSG00000034987	Hrh2	-0.286972	0.0174272	0.202094	DOWN
ENSMUSG00000030452	Nipa2	0.129984	0.0475027	0.510909	UP		ENSMUSG00000006169	Clint1	-0.167813	0.00268489	0.120239	DOWN		ENSMUSG00000040010	Slc7a5	-0.286855	1.97789e-05	0.000993185	DOWN
ENSMUSG00000030265	Kras	0.129981	0.0120543	0.234323	UP		ENSMUSG00000060475	Wtap	-0.167765	0.00732351	0.221824	DOWN		ENSMUSG00000037111	Setd7	-0.286621	2.79936e-06	0.000184695	DOWN
ENSMUSG00000039001	Rps21	0.129848	0.0176725	0.291497	UP		ENSMUSG00000044628	Rnf208	-0.167612	0.000984788	0.0621649	DOWN		ENSMUSG00000040423	Rc3h1	-0.286503	1.02251e-05	0.000567927	DOWN
ENSMUSG00000024487	Yipf5	0.129701	0.0213454	0.327542	UP		ENSMUSG00000030683	Sez6l2	-0.167516	0.000571787	0.0439429	DOWN		ENSMUSG00000035399	Oser1	-0.286397	0.0215909	0.232986	DOWN
ENSMUSG00000057421	Las1l	0.129569	0.015691	0.274652	UP		ENSMUSG00000102869	Norad	-0.167419	0.00401282	0.155706	DOWN		ENSMUSG00000038375	Trp53inp2	-0.28623	0.00051823	0.0143847	DOWN
ENSMUSG00000041763	Tpp2	0.129234	0.022279	0.335376	UP		ENSMUSG00000033105	Lss	-0.167313	0.0112032	0.280392	DOWN		ENSMUSG00000031970	Dbndd1	-0.285829	0.019642	0.21885	DOWN
ENSMUSG00000052852	Reep1	0.129046	0.00611941	0.14808	UP		ENSMUSG00000031790	Mmp15	-0.167284	0.0446168	0.575065	DOWN		ENSMUSG00000041685	Fcho2	-0.285646	4.35601e-06	0.000271881	DOWN
ENSMUSG00000021112	Pals1	0.12902	0.0221643	0.334402	UP		ENSMUSG00000025793	Hgs	-0.16707	0.000237205	0.0230908	DOWN		ENSMUSG00000025025	Mxi1	-0.28547	0.000605133	0.0162758	DOWN
ENSMUSG00000021497	Txndc15	0.128926	0.011391	0.225178	UP		ENSMUSG00000072623	Zfp9	-0.167051	0.0301434	0.472743	DOWN		ENSMUSG00000072294	Klf12	-0.285459	0.00575586	0.0926532	DOWN
ENSMUSG00000037236	Matr3	0.128411	0.00404706	0.11504	UP		ENSMUSG00000015127	Unkl	-0.166917	0.0339177	0.504158	DOWN		ENSMUSG00000062591	Tubb4a	-0.28537	0.000266035	0.00851297	DOWN
ENSMUSG00000029066	Mrpl20	0.128355	0.027639	0.382159	UP		ENSMUSG00000058258	Idi1	-0.16689	0.0458779	0.58032	DOWN		ENSMUSG00000028820	Sfpq	-0.285217	1.67846e-09	2.76584e-07	DOWN
ENSMUSG00000023068	Nus1	0.128323	0.0178125	0.293282	UP		ENSMUSG00000038248	Sobp	-0.166866	0.0154516	0.337014	DOWN		ENSMUSG00000086118	Gm14169	-0.284901	0.0466539	0.384021	DOWN
ENSMUSG00000021066	Atl1	0.128283	0.00363728	0.10701	UP		ENSMUSG00000047030	Spata2	-0.166795	0.0102929	0.267335	DOWN		ENSMUSG00000031015	Swap70	-0.284738	0.00542025	0.0886394	DOWN
ENSMUSG00000061315	Naca	0.12826	0.00328562	0.100005	UP		ENSMUSG00000048118	Arid4a	-0.166721	0.00528463	0.183382	DOWN		ENSMUSG00000039536	Stau1	-0.284695	4.92667e-10	9.23533e-08	DOWN
ENSMUSG00000038412	Higd1a	0.128095	0.0169337	0.28542	UP		ENSMUSG00000020412	Ascc2	-0.166574	0.0243807	0.423445	DOWN		ENSMUSG00000041258	Zfp236	-0.284649	1.08705e-05	0.000600768	DOWN
ENSMUSG00000020708	Psmc5	0.12803	0.00743387	0.169189	UP		ENSMUSG00000034341	Wbp2	-0.166549	0.000194641	0.0201493	DOWN		ENSMUSG00000022387	Brd1	-0.284595	1.90898e-07	1.7765e-05	DOWN
ENSMUSG00000026670	Uap1	0.127498	0.0354844	0.438104	UP		ENSMUSG00000048481	Mypop	-0.166543	0.0269623	0.446803	DOWN		ENSMUSG00000020802	Ube2o	-0.284587	6.51175e-08	7.0708e-06	DOWN
ENSMUSG00000061455	Stx17	0.127464	0.0417935	0.477848	UP		ENSMUSG00000006641	Slc5a6	-0.166473	0.0410462	0.553356	DOWN		ENSMUSG00000022999	Lmbr1l	-0.284511	0.0290872	0.285289	DOWN
ENSMUSG00000027854	Sike1	0.127338	0.0188859	0.304375	UP		ENSMUSG00000033658	Ddx19b	-0.16646	0.0073459	0.221885	DOWN		ENSMUSG00000047921	Trappc9	-0.284503	7.59817e-08	8e-06	DOWN
ENSMUSG00000038056	Kmt2c	0.126933	0.0401207	0.466215	UP		ENSMUSG00000043460	Elfn2	-0.166434	0.027948	0.455166	DOWN		ENSMUSG00000039982	Dtx4	-0.2845	8.3843e-05	0.00331589	DOWN
ENSMUSG00000021451	Sema4d	0.126773	0.0447061	0.494342	UP		ENSMUSG00000030880	Polr3e	-0.166252	0.00335355	0.13928	DOWN		ENSMUSG00000041417	Pik3r1	-0.284457	0.000548894	0.0150849	DOWN
ENSMUSG00000029141	Slc4a1ap	0.126662	0.0366549	0.446514	UP		ENSMUSG00000022812	Gsk3b	-0.166182	0.000819437	0.0550461	DOWN		ENSMUSG00000023571	C1qtnf12	-0.284455	0.0295137	0.288061	DOWN
ENSMUSG00000031176	Dynlt3	0.126609	0.0254275	0.363914	UP		ENSMUSG00000020235	Fzr1	-0.166166	0.00110658	0.0670316	DOWN		ENSMUSG00000004099	Dnmt1	-0.284393	4.6223e-05	0.00200197	DOWN
ENSMUSG00000087260	Lamtor5	0.126585	0.0465063	0.505484	UP		ENSMUSG00000014602	Kif1a	-0.165995	0.00908175	0.248077	DOWN		ENSMUSG00000048170	Mcmbp	-0.284265	7.88292e-06	0.000456576	DOWN
ENSMUSG00000044477	Zfand3	0.126223	0.00711131	0.164161	UP		ENSMUSG00000046707	Csnk2a2	-0.165406	0.000749136	0.0519591	DOWN		ENSMUSG00000022094	Slc39a14	-0.284125	5.1849e-05	0.00220287	DOWN
ENSMUSG00000079435	Rpl36a	0.126148	0.014201	0.259049	UP		ENSMUSG00000033068	Entpd6	-0.165241	0.0475926	0.587883	DOWN		ENSMUSG00000024548	Setbp1	-0.284077	0.000526997	0.0145843	DOWN
ENSMUSG00000026353	Ubxn4	0.125913	0.013251	0.247845	UP		ENSMUSG00000066036	Ubr4	-0.165214	0.0204511	0.388916	DOWN		ENSMUSG00000035401	Emsy	-0.284049	3.43545e-07	2.99721e-05	DOWN
ENSMUSG00000025939	Ube2w	0.125821	0.0193337	0.308178	UP		ENSMUSG00000000223	Drp2	-0.164986	0.00503787	0.179034	DOWN		ENSMUSG00000042807	Hecw2	-0.28402	0.0277834	0.276888	DOWN
ENSMUSG00000005687	Bcas2	0.125812	0.0174889	0.289587	UP		ENSMUSG00000020818	Mfsd11	-0.164889	0.0127512	0.301461	DOWN		ENSMUSG00000039910	Cited2	-0.28393	6.95739e-05	0.00281784	DOWN
ENSMUSG00000037933	Bicd2	0.125753	0.0169008	0.285211	UP		ENSMUSG00000002799	Jag2	-0.164365	0.00358414	0.144846	DOWN		ENSMUSG00000030583	Sipa1l3	-0.28372	0.017818	0.205288	DOWN
ENSMUSG00000026889	Rbm18	0.12572	0.0246612	0.357092	UP		ENSMUSG00000038056	Kmt2c	-0.164317	0.00790795	0.230093	DOWN		ENSMUSG00000050222	Il17d	-0.283627	0.00303829	0.0575378	DOWN
ENSMUSG00000066456	Hmgn3	0.125527	0.0463623	0.504413	UP		ENSMUSG00000040565	Btaf1	-0.164285	0.016547	0.349553	DOWN		ENSMUSG00000031543	Ank1	-0.283583	0.0422819	0.362179	DOWN
ENSMUSG00000033916	Chmp2a	0.125056	0.0187967	0.303667	UP		ENSMUSG00000030310	Slc6a1	-0.164198	0.0172465	0.356276	DOWN		ENSMUSG00000039473	Ubn1	-0.283564	4.83275e-07	4.08773e-05	DOWN
ENSMUSG00000048874	Phf3	0.125021	0.0172894	0.287898	UP		ENSMUSG00000072889	Nfxl1	-0.164039	0.0293421	0.465572	DOWN		ENSMUSG00000055540	Epha6	-0.28302	0.0132906	0.167909	DOWN
ENSMUSG00000038646	Ramac	0.125007	0.0382942	0.455038	UP		ENSMUSG00000024193	Phf1	-0.163927	0.0259467	0.437999	DOWN		ENSMUSG00000039840	Epg5	-0.282868	1.37215e-05	0.00072879	DOWN
ENSMUSG00000036879	Phkb	0.124712	0.015791	0.275436	UP		ENSMUSG00000048486	Fitm2	-0.163832	0.0190089	0.373653	DOWN		ENSMUSG00000004263	Atn1	-0.282769	0.000775574	0.0198406	DOWN
ENSMUSG00000011751	Sptbn4	0.124579	0.0124842	0.239278	UP		ENSMUSG00000026558	Uck2	-0.163763	0.0173666	0.356896	DOWN		ENSMUSG00000021256	Vash1	-0.282733	4.85794e-05	0.00208793	DOWN
ENSMUSG00000044068	Zrsr1	0.124514	0.00883458	0.190967	UP		ENSMUSG00000035969	Rusc2	-0.163645	0.000852656	0.056323	DOWN		ENSMUSG00000029673	Auts2	-0.282623	0.00258712	0.0509229	DOWN
ENSMUSG00000031954	Cfdp1	0.124422	0.0143487	0.260782	UP		ENSMUSG00000024170	Telo2	-0.163609	0.0488947	0.59533	DOWN		ENSMUSG00000015659	Serac1	-0.282574	0.000155553	0.00547663	DOWN
ENSMUSG00000021606	Ndufs6	0.124377	0.0321475	0.415893	UP		ENSMUSG00000015846	Rxra	-0.163521	0.0226084	0.40935	DOWN		ENSMUSG00000023830	Igf2r	-0.282513	0.000130425	0.00477054	DOWN
ENSMUSG00000005362	Crbn	0.12437	0.0164761	0.281714	UP		ENSMUSG00000026207	Speg	-0.163238	0.00402339	0.156007	DOWN		ENSMUSG00000035266	Helq	-0.282506	0.0014477	0.0322994	DOWN
ENSMUSG00000054823	Nsd3	0.12432	0.0118605	0.231564	UP		ENSMUSG00000031865	Dctn1	-0.163187	8.896e-05	0.0113474	DOWN		ENSMUSG00000021143	Pacs2	-0.282407	0.000598392	0.0161417	DOWN
ENSMUSG00000041609	Bicdl1	0.12429	0.0367293	0.446612	UP		ENSMUSG00000030643	Rab30	-0.162895	0.0289522	0.46268	DOWN		ENSMUSG00000024006	Stk38	-0.282363	5.20982e-05	0.00221007	DOWN
ENSMUSG00000041130	Zfp598	0.124188	0.0444172	0.492777	UP		ENSMUSG00000093930	Hmgcs1	-0.162769	0.00756358	0.22515	DOWN		ENSMUSG00000035184	Fam124a	-0.282308	0.0267029	0.269835	DOWN
ENSMUSG00000015671	Psma2	0.123882	0.00475838	0.127304	UP		ENSMUSG00000034685	Fam171a2	-0.162714	0.0155746	0.338764	DOWN		ENSMUSG00000020647	Ncoa1	-0.282218	6.26372e-06	0.000376142	DOWN
ENSMUSG00000031422	Morf4l2	0.123697	0.0203071	0.318119	UP		ENSMUSG00000034854	Mfsd12	-0.162703	0.0375226	0.5287	DOWN		ENSMUSG00000030020	Prickle2	-0.282184	0.000172735	0.00595315	DOWN
ENSMUSG00000031983	2310022B05Rik	0.12331	0.0202888	0.318081	UP		ENSMUSG00000026854	Usp20	-0.162494	0.00300153	0.130012	DOWN		ENSMUSG00000004054	Map3k11	-0.282074	0.000910944	0.0224758	DOWN
ENSMUSG00000036644	Tbc1d9b	0.123248	0.00907093	0.195009	UP		ENSMUSG00000042460	C1galt1	-0.162153	0.0205978	0.389142	DOWN		ENSMUSG00000025314	Ptprj	-0.282066	6.28653e-05	0.00259539	DOWN
ENSMUSG00000001755	Coasy	0.123208	0.0403755	0.468293	UP		ENSMUSG00000062209	Erbb4	-0.162066	0.0337735	0.503084	DOWN		ENSMUSG00000033597	Caskin1	-0.281965	1.82476e-06	0.000127842	DOWN
ENSMUSG00000059534	Uqcr10	0.123177	0.0426757	0.483342	UP		ENSMUSG00000033364	Usp37	-0.161935	0.0129858	0.304026	DOWN		ENSMUSG00000027601	Mtfr1	-0.281948	0.0158389	0.189123	DOWN
ENSMUSG00000046434	Hnrnpa1	0.123112	0.0233045	0.34511	UP		ENSMUSG00000051335	Gfod1	-0.161902	0.0248126	0.427029	DOWN		ENSMUSG00000042359	Osbpl6	-0.281821	3.35161e-05	0.00155418	DOWN
ENSMUSG00000063229	Ldha	0.123101	0.0217112	0.330742	UP		ENSMUSG00000026270	Capn10	-0.161818	0.0130803	0.305723	DOWN		ENSMUSG00000118018	ENSMUSG00000118018	-0.281811	0.000910886	0.0224758	DOWN
ENSMUSG00000024474	Ik	0.122863	0.00716011	0.164784	UP		ENSMUSG00000034220	Gpc1	-0.16173	0.0224271	0.407456	DOWN		ENSMUSG00000044636	Csrnp2	-0.281719	0.000144959	0.00516923	DOWN
ENSMUSG00000050079	Rspry1	0.122738	0.0467198	0.506316	UP		ENSMUSG00000003119	Cdk12	-0.161727	0.0147539	0.327265	DOWN		ENSMUSG00000030643	Rab30	-0.281692	0.0001655	0.00573942	DOWN
ENSMUSG00000022629	Kif21a	0.122673	0.0308026	0.406069	UP		ENSMUSG00000030138	Bms1	-0.16171	0.0111985	0.280392	DOWN		ENSMUSG00000056211	R3hdm1	-0.281683	0.000171895	0.00593156	DOWN
ENSMUSG00000029787	Avl9	0.122552	0.0255816	0.365461	UP		ENSMUSG00000029119	Man2b2	-0.161666	0.0479561	0.58981	DOWN		ENSMUSG00000067879	Vxn	-0.281616	0.0108216	0.145636	DOWN
ENSMUSG00000024072	Yipf4	0.122082	0.0391162	0.46014	UP		ENSMUSG00000035572	Dcaf10	-0.161646	0.0393074	0.541458	DOWN		ENSMUSG00000034216	Vps18	-0.281168	6.70503e-07	5.42335e-05	DOWN
ENSMUSG00000004771	Rab11a	0.122049	0.0164503	0.281714	UP		ENSMUSG00000048930	Tada3	-0.161527	0.013992	0.318639	DOWN		ENSMUSG00000040128	Pnrc1	-0.280917	9.50201e-06	0.000535267	DOWN
ENSMUSG00000018736	Ndel1	0.12202	0.0229366	0.341569	UP		ENSMUSG00000045608	Dbx2	-0.161461	0.0262495	0.440832	DOWN		ENSMUSG00000004896	Rrnad1	-0.280911	0.00015624	0.00549035	DOWN
ENSMUSG00000020646	Mboat2	0.122002	0.0474864	0.510909	UP		ENSMUSG00000039419	Cntnap2	-0.161049	0.0166846	0.351132	DOWN		ENSMUSG00000028796	Phc2	-0.280764	1.51831e-09	2.53754e-07	DOWN
ENSMUSG00000053581	Zfand2a	0.121742	0.0220077	0.333563	UP		ENSMUSG00000004508	Gab2	-0.160994	0.0282846	0.45716	DOWN		ENSMUSG00000026425	Srgap2	-0.280657	1.88414e-07	1.76002e-05	DOWN
ENSMUSG00000025362	Rps26	0.121706	0.0187555	0.303649	UP		ENSMUSG00000027936	Crtc2	-0.160933	0.0188977	0.372973	DOWN		ENSMUSG00000055053	Nfic	-0.280389	0.00131782	0.0300295	DOWN
ENSMUSG00000027706	Sec62	0.121615	0.0075297	0.170603	UP		ENSMUSG00000037573	Tob1	-0.160775	0.0498637	0.599391	DOWN		ENSMUSG00000056919	Cep162	-0.280351	0.00127239	0.0291983	DOWN
ENSMUSG00000020171	Yeats4	0.121228	0.0335965	0.424543	UP		ENSMUSG00000043323	Fbrsl1	-0.16059	0.0120435	0.290799	DOWN		ENSMUSG00000001632	Brpf1	-0.280075	2.50475e-05	0.00121487	DOWN
ENSMUSG00000022010	Tsc22d1	0.121193	0.00501788	0.131086	UP		ENSMUSG00000039307	Hexdc	-0.160417	0.0227186	0.410482	DOWN		ENSMUSG00000028532	Cachd1	-0.280069	0.00903533	0.128847	DOWN
ENSMUSG00000052299	Ltn1	0.121047	0.0243647	0.354556	UP		ENSMUSG00000029104	Htt	-0.160391	0.00456277	0.168497	DOWN		ENSMUSG00000000282	Mnt	-0.279962	2.44961e-05	0.00119125	DOWN
ENSMUSG00000036890	Gtdc1	0.120985	0.0397689	0.46387	UP		ENSMUSG00000028580	Pum1	-0.16026	0.000841778	0.0556955	DOWN		ENSMUSG00000022791	Tnk2	-0.279336	1.78971e-06	0.000125862	DOWN
ENSMUSG00000025104	Hdgfl3	0.120394	0.028196	0.385728	UP		ENSMUSG00000056952	Tatdn2	-0.16019	0.00430505	0.162634	DOWN		ENSMUSG00000028152	Tspan5	-0.279204	5.72748e-05	0.00239488	DOWN
ENSMUSG00000035329	Fbxo33	0.120376	0.0431071	0.485661	UP		ENSMUSG00000026342	Slc35f5	-0.160138	0.0410269	0.553356	DOWN		ENSMUSG00000024773	Atg2a	-0.279103	8.48403e-07	6.64906e-05	DOWN
ENSMUSG00000032330	Cox7a2	0.120254	0.0314252	0.410495	UP		ENSMUSG00000044147	Arf6	-0.160069	0.0209726	0.392374	DOWN		ENSMUSG00000057335	Cep170	-0.279102	5.4049e-07	4.48284e-05	DOWN
ENSMUSG00000031918	Mtmr2	0.120229	0.0456307	0.500081	UP		ENSMUSG00000028106	Rprd2	-0.159877	0.00899527	0.247202	DOWN		ENSMUSG00000021285	Ppp1r13b	-0.279093	1.9855e-05	0.000995207	DOWN
ENSMUSG00000010376	Nedd8	0.119984	0.0207224	0.32136	UP		ENSMUSG00000045348	Nyap1	-0.159811	0.0075287	0.224957	DOWN		ENSMUSG00000020029	Nudt4	-0.278903	0.00615784	0.0976696	DOWN
ENSMUSG00000020078	Vps26a	0.11989	0.0270401	0.377263	UP		ENSMUSG00000041852	Tcf20	-0.159771	0.00956554	0.2564	DOWN		ENSMUSG00000024807	Syvn1	-0.278889	4.79372e-07	4.06091e-05	DOWN
ENSMUSG00000059436	Max	0.11916	0.0243993	0.354874	UP		ENSMUSG00000006576	Slc4a3	-0.159569	0.0204984	0.388916	DOWN		ENSMUSG00000045252	Zfp574	-0.278764	1.30283e-06	9.51866e-05	DOWN
ENSMUSG00000013662	Atad1	0.119022	0.00844443	0.184833	UP		ENSMUSG00000040412	Elapor1	-0.159425	0.048378	0.59266	DOWN		ENSMUSG00000035342	Lzts2	-0.278756	0.000759886	0.0195203	DOWN
ENSMUSG00000066324	Bpnt2	0.118882	0.0139197	0.255351	UP		ENSMUSG00000015143	Actn1	-0.159359	0.00847614	0.240396	DOWN		ENSMUSG00000078117	Gm16485	-0.278727	0.0133534	0.168548	DOWN
ENSMUSG00000035575	Utp6	0.118605	0.0336936	0.424984	UP		ENSMUSG00000059439	Bcas3	-0.159354	0.00464036	0.169729	DOWN		ENSMUSG00000041263	Rusc1	-0.278625	5.94451e-06	0.000358915	DOWN
ENSMUSG00000022228	Zscan26	0.118554	0.0221015	0.334333	UP		ENSMUSG00000025162	Csnk1d	-0.15919	0.000271086	0.0253655	DOWN		ENSMUSG00000045994	B3gat1	-0.278399	9.95909e-06	0.000554263	DOWN
ENSMUSG00000045962	Wnk1	0.118516	0.0468808	0.507171	UP		ENSMUSG00000038594	Cep85l	-0.15918	0.0288078	0.461398	DOWN		ENSMUSG00000023009	Nckap5l	-0.278333	0.00215012	0.0443508	DOWN
ENSMUSG00000040537	Adam22	0.118469	0.0201896	0.3168	UP		ENSMUSG00000026596	Abl2	-0.159176	0.00654994	0.207441	DOWN		ENSMUSG00000017428	Psmd11	-0.278297	2.02801e-07	1.87235e-05	DOWN
ENSMUSG00000041528	Rnf123	0.118469	0.0197485	0.312545	UP		ENSMUSG00000026944	Abca2	-0.159145	0.0302336	0.473757	DOWN		ENSMUSG00000047409	Ctdspl	-0.278235	0.000110165	0.00417535	DOWN
ENSMUSG00000020954	Strn3	0.118105	0.0115181	0.226954	UP		ENSMUSG00000021264	Yy1	-0.158957	0.00200143	0.0995995	DOWN		ENSMUSG00000006527	Sfmbt1	-0.278118	3.892e-07	3.35335e-05	DOWN
ENSMUSG00000022800	Fyttd1	0.118045	0.0149974	0.267747	UP		ENSMUSG00000040250	Ints13	-0.158822	0.0181362	0.365671	DOWN		ENSMUSG00000025373	Rnf41	-0.27806	6.40333e-07	5.18688e-05	DOWN
ENSMUSG00000026509	Capn2	0.117885	0.049613	0.523791	UP		ENSMUSG00000028514	Usp24	-0.158805	0.00633724	0.204293	DOWN		ENSMUSG00000026819	Slc25a25	-0.278032	9.50416e-05	0.00368781	DOWN
ENSMUSG00000007721	Ccdc124	0.117805	0.0204688	0.319032	UP		ENSMUSG00000029167	Ppargc1a	-0.158747	0.0192929	0.37707	DOWN		ENSMUSG00000032714	Syde1	-0.277988	0.0383145	0.341	DOWN
ENSMUSG00000059486	Kbtbd2	0.117798	0.0473188	0.510019	UP		ENSMUSG00000022415	Syngr1	-0.158681	0.00408195	0.15707	DOWN		ENSMUSG00000061887	Ssbp3	-0.277815	2.7556e-06	0.000182023	DOWN
ENSMUSG00000047242	Taf9b	0.117696	0.0428753	0.484606	UP		ENSMUSG00000046658	Zfp316	-0.158426	0.017919	0.36327	DOWN		ENSMUSG00000096146	Kcnj11	-0.277432	0.00311362	0.0585845	DOWN
ENSMUSG00000045671	Spred2	0.117695	0.0363367	0.444035	UP		ENSMUSG00000035900	Gramd4	-0.158383	0.0224891	0.407795	DOWN		ENSMUSG00000037617	Spag1	-0.277325	0.00143221	0.0320052	DOWN
ENSMUSG00000024566	Atp9b	0.117606	0.014956	0.267353	UP		ENSMUSG00000042570	Mier2	-0.158281	0.0104641	0.268805	DOWN		ENSMUSG00000074283	Zfp109	-0.277221	0.00403759	0.0713534	DOWN
ENSMUSG00000042605	Atxn2	0.117563	0.0325854	0.418922	UP		ENSMUSG00000040738	Ints8	-0.158227	0.0244983	0.424263	DOWN		ENSMUSG00000026942	Traf2	-0.277153	0.00160801	0.0351413	DOWN
ENSMUSG00000067194	Eif1ax	0.117474	0.0100093	0.207847	UP		ENSMUSG00000029416	Slc15a4	-0.158167	0.04449	0.574618	DOWN		ENSMUSG00000043252	Tmem64	-0.277045	2.82675e-06	0.00018628	DOWN
ENSMUSG00000016018	Mtrex	0.117393	0.0172509	0.287747	UP		ENSMUSG00000039989	Cbx4	-0.158126	0.00277488	0.123275	DOWN		ENSMUSG00000052544	St6galnac3	-0.277035	0.00373556	0.0674944	DOWN
ENSMUSG00000002658	Gtf2f1	0.117187	0.00997478	0.207464	UP		ENSMUSG00000067925	Rtl8a	-0.157982	0.0486324	0.594245	DOWN		ENSMUSG00000032504	Pdcd6ip	-0.276891	1.00712e-08	1.35837e-06	DOWN
ENSMUSG00000031231	Cox7b	0.117117	0.0445376	0.493265	UP		ENSMUSG00000078517	Emc1	-0.157854	0.00294376	0.128211	DOWN		ENSMUSG00000026788	Zbtb43	-0.276857	0.000113458	0.00426812	DOWN
ENSMUSG00000024304	Cdh2	0.116942	0.0449248	0.496068	UP		ENSMUSG00000032263	Bckdhb	-0.15783	0.0256564	0.434951	DOWN		ENSMUSG00000041423	Paqr6	-0.276096	0.0365336	0.329724	DOWN
ENSMUSG00000022749	Tbc1d23	0.116694	0.0382811	0.455038	UP		ENSMUSG00000047141	Zfp654	-0.157812	0.0134654	0.312332	DOWN		ENSMUSG00000025555	Farp1	-0.276057	0.00240537	0.04827	DOWN
ENSMUSG00000020817	Rabep1	0.116323	0.0162447	0.279471	UP		ENSMUSG00000029575	Mmab	-0.15764	0.0312436	0.482633	DOWN		ENSMUSG00000040351	Ankib1	-0.275973	4.24858e-07	3.63798e-05	DOWN
ENSMUSG00000020128	Vps54	0.116094	0.0387244	0.45754	UP		ENSMUSG00000038250	Usp38	-0.157632	0.015635	0.339545	DOWN		ENSMUSG00000021277	Traf3	-0.275893	0.00232709	0.047108	DOWN
ENSMUSG00000072692	Rpl37rt	0.115973	0.031079	0.408161	UP		ENSMUSG00000036442	Thap11	-0.157613	0.00520609	0.181679	DOWN		ENSMUSG00000036062	Phf24	-0.275534	0.00507431	0.0842485	DOWN
ENSMUSG00000019362	D8Ertd738e	0.115646	0.0430163	0.485526	UP		ENSMUSG00000019261	Map1s	-0.157528	0.00358876	0.144927	DOWN		ENSMUSG00000061731	Ext1	-0.275254	0.000964046	0.0235602	DOWN
ENSMUSG00000025290	Rps24	0.115217	0.0183175	0.298322	UP		ENSMUSG00000035614	Togaram1	-0.157518	0.00637434	0.204565	DOWN		ENSMUSG00000031386	Hcfc1	-0.27505	1.18773e-05	0.000648022	DOWN
ENSMUSG00000002748	Baz1b	0.114784	0.0221594	0.334402	UP		ENSMUSG00000009090	Ap1b1	-0.157247	0.000323138	0.029107	DOWN		ENSMUSG00000022160	Mettl3	-0.274879	0.000117428	0.0043818	DOWN
ENSMUSG00000060450	Rnf14	0.114755	0.0352256	0.435923	UP		ENSMUSG00000032607	Amt	-0.157165	0.0247225	0.426526	DOWN		ENSMUSG00000039242	B3galnt2	-0.274785	0.00326428	0.0608211	DOWN
ENSMUSG00000034120	Srsf2	0.114598	0.0143683	0.261053	UP		ENSMUSG00000059540	Tcea2	-0.15716	0.0224393	0.407456	DOWN		ENSMUSG00000020262	Adarb1	-0.274365	0.0285537	0.281814	DOWN
ENSMUSG00000017999	Ddx27	0.114401	0.0492776	0.521479	UP		ENSMUSG00000034312	Iqsec1	-0.157157	0.00723659	0.220141	DOWN		ENSMUSG00000024726	Carnmt1	-0.274271	0.0157088	0.188136	DOWN
ENSMUSG00000010097	Nxf1	0.114306	0.0192018	0.30723	UP		ENSMUSG00000014668	Chfr	-0.15689	0.0125693	0.29907	DOWN		ENSMUSG00000038914	Dido1	-0.274197	1.07311e-06	8.07395e-05	DOWN
ENSMUSG00000035726	Supt16	0.113874	0.0475023	0.510909	UP		ENSMUSG00000002393	Nr2f6	-0.15668	0.0181238	0.365584	DOWN		ENSMUSG00000038506	Dcun1d2	-0.273673	3.63964e-08	4.26961e-06	DOWN
ENSMUSG00000021486	Prelid1	0.113606	0.0150267	0.268012	UP		ENSMUSG00000003378	Grik5	-0.156584	0.00247456	0.114326	DOWN		ENSMUSG00000023800	Tiam2	-0.273517	0.0334887	0.312563	DOWN
ENSMUSG00000002768	Mea1	0.113584	0.0410326	0.473476	UP		ENSMUSG00000031785	Adgrg1	-0.156444	0.0253637	0.431705	DOWN		ENSMUSG00000028758	Kif17	-0.273326	0.0121782	0.15781	DOWN
ENSMUSG00000030850	Ate1	0.113515	0.0249828	0.360058	UP		ENSMUSG00000048874	Phf3	-0.156287	0.0029317	0.127786	DOWN		ENSMUSG00000039801	Cplane1	-0.273284	1.86404e-05	0.000948027	DOWN
ENSMUSG00000021814	Anxa7	0.113287	0.0330303	0.421808	UP		ENSMUSG00000034201	Gas2l1	-0.156189	0.00212582	0.103517	DOWN		ENSMUSG00000038264	Sema7a	-0.273249	0.0079575	0.117558	DOWN
ENSMUSG00000025066	Sfr1	0.113222	0.0322579	0.41674	UP		ENSMUSG00000004568	Arhgef18	-0.15609	0.00236588	0.110688	DOWN		ENSMUSG00000020340	Cyfip2	-0.273139	2.48957e-07	2.25717e-05	DOWN
ENSMUSG00000018040	Rrp7a	0.113062	0.0205042	0.319494	UP		ENSMUSG00000037605	Adgrl3	-0.156089	0.0339365	0.504158	DOWN		ENSMUSG00000005442	Cic	-0.273121	3.16064e-05	0.00147622	DOWN
ENSMUSG00000019810	Fuca2	0.112647	0.0240318	0.35137	UP		ENSMUSG00000027007	Itprid2	-0.155913	0.0194225	0.378748	DOWN		ENSMUSG00000051790	Nlgn2	-0.27307	9.27104e-07	7.17412e-05	DOWN
ENSMUSG00000005609	Ctr9	0.112597	0.0179005	0.293859	UP		ENSMUSG00000030201	Lrp6	-0.154947	0.0115305	0.285264	DOWN		ENSMUSG00000021203	Otub2	-0.27285	0.000409338	0.0119261	DOWN
ENSMUSG00000048878	Hexim1	0.112483	0.0447261	0.494464	UP		ENSMUSG00000021036	Sptlc2	-0.154896	0.0290769	0.463103	DOWN		ENSMUSG00000032217	Rnf111	-0.272838	1.43989e-06	0.000103895	DOWN
ENSMUSG00000025613	Cct8	0.112344	0.0173138	0.288063	UP		ENSMUSG00000048732	Klhl11	-0.154763	0.045683	0.580314	DOWN		ENSMUSG00000039789	Zfp597	-0.272761	0.000151048	0.00535197	DOWN
ENSMUSG00000032382	Snx1	0.112094	0.036948	0.447634	UP		ENSMUSG00000032998	Foxj3	-0.154623	0.0110104	0.277898	DOWN		ENSMUSG00000024897	Apba1	-0.272385	3.77485e-06	0.000239543	DOWN
ENSMUSG00000040550	Otud6b	0.111961	0.0253805	0.363523	UP		ENSMUSG00000048814	Lonrf2	-0.154505	0.00484371	0.174182	DOWN		ENSMUSG00000055471	Alk	-0.272169	0.0444934	0.373213	DOWN
ENSMUSG00000004980	Hnrnpa2b1	0.111838	0.0153306	0.270828	UP		ENSMUSG00000040383	Aqr	-0.154451	0.017957	0.363774	DOWN		ENSMUSG00000028999	Rint1	-0.272061	0.00167959	0.0363336	DOWN
ENSMUSG00000020982	Nemf	0.111712	0.0118098	0.231062	UP		ENSMUSG00000008429	Herpud2	-0.15442	0.00461746	0.169338	DOWN		ENSMUSG00000029168	Dpysl5	-0.272036	0.00815581	0.119583	DOWN
ENSMUSG00000000827	Tpd52l2	0.111555	0.0324691	0.418435	UP		ENSMUSG00000032187	Smarca4	-0.154418	0.000638117	0.0468349	DOWN		ENSMUSG00000017740	Slc12a5	-0.271909	1.00603e-06	7.63633e-05	DOWN
ENSMUSG00000026305	Lrrfip1	0.110994	0.0494267	0.522488	UP		ENSMUSG00000002496	Tsc2	-0.154396	0.00993191	0.26255	DOWN		ENSMUSG00000026031	Cflar	-0.271845	0.00371094	0.0671728	DOWN
ENSMUSG00000004865	Srpk1	0.110804	0.0443145	0.492263	UP		ENSMUSG00000030315	Vgll4	-0.154131	0.02773	0.453078	DOWN		ENSMUSG00000028437	Ubap1	-0.271795	6.21383e-06	0.000373955	DOWN
ENSMUSG00000015749	Anp32e	0.11057	0.0445162	0.493157	UP		ENSMUSG00000097545	Mir124a-1hg	-0.154017	0.0205038	0.388916	DOWN		ENSMUSG00000038582	Pptc7	-0.271753	9.45099e-05	0.00367232	DOWN
ENSMUSG00000022905	Kpna1	0.110524	0.0108234	0.218623	UP		ENSMUSG00000026819	Slc25a25	-0.154009	0.0302938	0.474244	DOWN		ENSMUSG00000037138	Aff3	-0.271697	3.73291e-05	0.00170119	DOWN
ENSMUSG00000028577	Plaa	0.110519	0.0344353	0.430244	UP		ENSMUSG00000038429	Usp5	-0.153931	0.000765583	0.0529177	DOWN		ENSMUSG00000020250	Txnrd1	-0.271566	3.3224e-07	2.91653e-05	DOWN
ENSMUSG00000024576	Csnk1a1	0.11038	0.0450842	0.497009	UP		ENSMUSG00000029095	Ablim2	-0.15386	0.0304322	0.475526	DOWN		ENSMUSG00000007827	Ankrd26	-0.271463	0.00100494	0.0243073	DOWN
ENSMUSG00000026781	Acbd5	0.110097	0.0283368	0.387082	UP		ENSMUSG00000028393	Alad	-0.153804	0.00882702	0.24526	DOWN		ENSMUSG00000037904	Ankrd9	-0.271387	0.0188067	0.212965	DOWN
ENSMUSG00000024425	Ndfip1	0.110027	0.0293812	0.39552	UP		ENSMUSG00000023025	Larp4	-0.153654	0.0075237	0.224929	DOWN		ENSMUSG00000050423	Ppp1r3g	-0.271278	0.0299028	0.290598	DOWN
ENSMUSG00000003037	Rab8a	0.11001	0.0320469	0.415173	UP		ENSMUSG00000055629	B4galnt4	-0.153579	0.0033919	0.14039	DOWN		ENSMUSG00000000131	Xpo6	-0.271246	3.8496e-08	4.47804e-06	DOWN
ENSMUSG00000016921	Srsf6	0.109436	0.0195086	0.3098	UP		ENSMUSG00000039844	Rapgef1	-0.153471	0.00186171	0.0957375	DOWN		ENSMUSG00000031955	Bcar1	-0.271226	1.44701e-05	0.000762492	DOWN
ENSMUSG00000034673	Pbx2	0.109429	0.0453504	0.498313	UP		ENSMUSG00000026074	Map4k4	-0.153418	0.00563939	0.189921	DOWN		ENSMUSG00000038141	Tmem181a	-0.271221	0.00233364	0.0471718	DOWN
ENSMUSG00000026074	Map4k4	0.10935	0.0484146	0.516464	UP		ENSMUSG00000003410	Elavl3	-0.153301	0.000510393	0.0405565	DOWN		ENSMUSG00000036611	Eepd1	-0.27113	0.0134335	0.169175	DOWN
ENSMUSG00000050812	Ecpas	0.108598	0.0224488	0.336744	UP		ENSMUSG00000052681	Rap1b	-0.153297	0.00301609	0.13044	DOWN		ENSMUSG00000003410	Elavl3	-0.271117	8.42725e-10	1.53312e-07	DOWN
ENSMUSG00000072694	1500011B03Rik	0.108336	0.0259362	0.36825	UP		ENSMUSG00000028809	Srrm1	-0.153178	0.00116087	0.0694108	DOWN		ENSMUSG00000025854	Fam20c	-0.271023	0.000490817	0.0137337	DOWN
ENSMUSG00000027091	Zc3h15	0.108089	0.0260431	0.369071	UP		ENSMUSG00000036026	Tmem63b	-0.153151	0.0031295	0.133677	DOWN		ENSMUSG00000001300	Efnb2	-0.270942	0.0471762	0.386543	DOWN
ENSMUSG00000025899	Alkbh8	0.107881	0.0425972	0.48276	UP		ENSMUSG00000036473	Tbc1d24	-0.153129	0.010077	0.264474	DOWN		ENSMUSG00000028060	Khdc4	-0.270932	4.67318e-06	0.000288432	DOWN
ENSMUSG00000020257	Wdr82	0.107378	0.017056	0.286123	UP		ENSMUSG00000043019	Edem3	-0.153098	0.00804563	0.232273	DOWN		ENSMUSG00000031502	Col4a1	-0.270841	0.000192356	0.00650306	DOWN
ENSMUSG00000023075	Akirin1	0.107182	0.0339949	0.426566	UP		ENSMUSG00000028344	Invs	-0.152953	0.0114508	0.284283	DOWN		ENSMUSG00000022895	Ets2	-0.270762	0.000278643	0.00884502	DOWN
ENSMUSG00000022051	Bnip3l	0.106697	0.0280797	0.385055	UP		ENSMUSG00000002881	Nab1	-0.15294	0.019305	0.377174	DOWN		ENSMUSG00000029480	Dhx37	-0.270608	0.00169272	0.0365179	DOWN
ENSMUSG00000002718	Cse1l	0.106691	0.0418115	0.477956	UP		ENSMUSG00000051391	Ywhag	-0.152922	0.00362206	0.145741	DOWN		ENSMUSG00000020220	Vps13d	-0.270544	3.85223e-05	0.00173921	DOWN
ENSMUSG00000031539	Ap3m2	0.106684	0.042114	0.479969	UP		ENSMUSG00000022587	Ly6e	-0.152822	0.0488008	0.594603	DOWN		ENSMUSG00000061451	Tmem151a	-0.270402	3.77746e-06	0.000239543	DOWN
ENSMUSG00000071415	Rpl23	0.10667	0.026216	0.370499	UP		ENSMUSG00000030275	Etnk1	-0.152652	0.00116305	0.0694184	DOWN		ENSMUSG00000026047	Poglut2	-0.270389	0.0117979	0.154467	DOWN
ENSMUSG00000020869	Lrrc59	0.106595	0.0354027	0.437309	UP		ENSMUSG00000036989	Trim3	-0.152524	0.00102698	0.0642433	DOWN		ENSMUSG00000055116	Arntl	-0.270291	0.000465054	0.013132	DOWN
ENSMUSG00000025332	Kdm5c	0.105846	0.0440922	0.490978	UP		ENSMUSG00000040423	Rc3h1	-0.152427	0.0182325	0.366413	DOWN		ENSMUSG00000015143	Actn1	-0.270229	8.42589e-06	0.000482983	DOWN
ENSMUSG00000028248	Pnisr	0.10543	0.047725	0.51236	UP		ENSMUSG00000039953	Clstn1	-0.152275	0.0107862	0.274036	DOWN		ENSMUSG00000020961	Ston2	-0.27005	0.00587479	0.0942123	DOWN
ENSMUSG00000020250	Txnrd1	0.10514	0.0473715	0.510289	UP		ENSMUSG00000032185	Carm1	-0.152171	0.0183223	0.367138	DOWN		ENSMUSG00000025762	Larp1b	-0.269911	0.0194674	0.217824	DOWN
ENSMUSG00000020462	Cfap36	0.105113	0.0260287	0.369071	UP		ENSMUSG00000017428	Psmd11	-0.152151	0.00435477	0.163696	DOWN		ENSMUSG00000037003	Tns2	-0.269906	0.0168735	0.197774	DOWN
ENSMUSG00000031153	Gripap1	0.105097	0.0213391	0.327536	UP		ENSMUSG00000057342	Sphk2	-0.152151	0.0445708	0.574872	DOWN		ENSMUSG00000015697	Setdb1	-0.269862	1.01547e-06	7.69744e-05	DOWN
ENSMUSG00000031256	Cstf2	0.104974	0.0448065	0.495058	UP		ENSMUSG00000039458	Mtmr12	-0.152056	0.0148472	0.32848	DOWN		ENSMUSG00000033454	Zbtb1	-0.26985	0.000241577	0.00783882	DOWN
ENSMUSG00000023960	Enpp5	0.104848	0.0439194	0.489742	UP		ENSMUSG00000006711	D130043K22Rik	-0.151932	0.0483852	0.59266	DOWN		ENSMUSG00000114584	Gm47694	-0.269796	0.0356691	0.324774	DOWN
ENSMUSG00000031229	Atrx	0.104655	0.0460195	0.502456	UP		ENSMUSG00000024393	Prrc2a	-0.151836	0.00245765	0.113768	DOWN		ENSMUSG00000001802	Lrp3	-0.269724	1.16742e-07	1.15261e-05	DOWN
ENSMUSG00000042302	Ehbp1	0.104013	0.0437417	0.489224	UP		ENSMUSG00000030036	Mogs	-0.151797	0.0095614	0.2564	DOWN		ENSMUSG00000024030	Abcg1	-0.269646	3.08427e-07	2.73819e-05	DOWN
ENSMUSG00000024991	Eif3a	0.103706	0.0110372	0.221416	UP		ENSMUSG00000051864	Tbc1d22a	-0.151748	0.0341145	0.505585	DOWN		ENSMUSG00000016757	Ttll12	-0.269575	0.000398198	0.011678	DOWN
ENSMUSG00000007038	Neu1	0.103585	0.0485445	0.517103	UP		ENSMUSG00000070802	Pnma8b	-0.151356	0.0235919	0.417341	DOWN		ENSMUSG00000053141	Ptprt	-0.269515	0.00357006	0.0652691	DOWN
ENSMUSG00000032026	Rexo2	0.103548	0.0334455	0.423643	UP		ENSMUSG00000055567	Unc80	-0.151266	0.00744942	0.223486	DOWN		ENSMUSG00000041852	Tcf20	-0.269458	1.27832e-05	0.000686644	DOWN
ENSMUSG00000047459	Dynlrb1	0.103409	0.0262635	0.370998	UP		ENSMUSG00000030822	Prr14	-0.151091	0.0342444	0.506563	DOWN		ENSMUSG00000025195	Dnmbp	-0.269301	0.00368386	0.0667123	DOWN
ENSMUSG00000030751	Psma1	0.103233	0.0405087	0.469464	UP		ENSMUSG00000022892	App	-0.150814	0.000707817	0.0500314	DOWN		ENSMUSG00000049907	Rasl11b	-0.269241	0.00266067	0.0520383	DOWN
ENSMUSG00000038909	Kat7	0.102901	0.0361202	0.442117	UP		ENSMUSG00000042203	Tbc1d22b	-0.150766	0.00447872	0.166117	DOWN		ENSMUSG00000041073	Nacad	-0.269211	0.000178879	0.00612683	DOWN
ENSMUSG00000027804	Ppid	0.10282	0.0373385	0.449015	UP		ENSMUSG00000027177	Hipk3	-0.150742	0.00282229	0.12468	DOWN		ENSMUSG00000039844	Rapgef1	-0.269065	5.19471e-08	5.78793e-06	DOWN
ENSMUSG00000024045	Akap8	0.102429	0.0364777	0.444942	UP		ENSMUSG00000020647	Ncoa1	-0.150718	0.0156845	0.340222	DOWN		ENSMUSG00000037979	Ccdc92	-0.269057	8.12594e-07	6.39552e-05	DOWN
ENSMUSG00000029238	Clock	0.102419	0.0363745	0.444155	UP		ENSMUSG00000026311	Asb1	-0.150651	0.0452774	0.577891	DOWN		ENSMUSG00000041328	Pcf11	-0.269003	3.35705e-06	0.000215843	DOWN
ENSMUSG00000035133	Arhgap5	0.102194	0.0499079	0.525683	UP		ENSMUSG00000028488	Sh3gl2	-0.150399	0.0178815	0.362909	DOWN		ENSMUSG00000029608	Rph3a	-0.268906	0.00153326	0.0337736	DOWN
ENSMUSG00000021178	Psmc1	0.102172	0.0195691	0.310327	UP		ENSMUSG00000041528	Rnf123	-0.150314	0.00311622	0.133371	DOWN		ENSMUSG00000022893	Adamts1	-0.268902	0.0251398	0.258848	DOWN
ENSMUSG00000032042	Srpr	0.101935	0.0325325	0.418726	UP		ENSMUSG00000034889	Cactin	-0.150029	0.0085771	0.241582	DOWN		ENSMUSG00000002825	Qtrt1	-0.268895	0.00496548	0.0829379	DOWN
ENSMUSG00000028954	Nub1	0.101847	0.0272035	0.378496	UP		ENSMUSG00000038126	Mphosph9	-0.149964	0.0271585	0.448361	DOWN		ENSMUSG00000020042	Btbd11	-0.268773	0.0274213	0.274793	DOWN
ENSMUSG00000025220	Oga	0.101596	0.0466237	0.505857	UP		ENSMUSG00000070808	Bicra	-0.14996	0.0444856	0.574618	DOWN		ENSMUSG00000039159	Ube2h	-0.268528	3.99401e-09	6.02216e-07	DOWN
ENSMUSG00000038095	Sbno1	0.101546	0.0297259	0.39813	UP		ENSMUSG00000030835	Nomo1	-0.149909	0.00378035	0.14949	DOWN		ENSMUSG00000015305	Sash1	-0.267992	0.000180664	0.00616512	DOWN
ENSMUSG00000019998	Stx7	0.101542	0.0187704	0.303649	UP		ENSMUSG00000021770	Samd8	-0.149839	0.011501	0.285017	DOWN		ENSMUSG00000039057	Myo16	-0.267827	0.014405	0.177368	DOWN
ENSMUSG00000031731	Ap1g1	0.101293	0.0307291	0.405775	UP		ENSMUSG00000053094	Tmem248	-0.149826	0.00998906	0.263183	DOWN		ENSMUSG00000053774	Ubxn7	-0.267803	7.45636e-07	5.92738e-05	DOWN
ENSMUSG00000021518	Ptdss1	0.100895	0.0332495	0.422836	UP		ENSMUSG00000046994	Mars2	-0.149816	0.0244752	0.424263	DOWN		ENSMUSG00000031511	Arhgef7	-0.267769	8.41266e-09	1.14691e-06	DOWN
ENSMUSG00000026234	Ncl	0.100792	0.0124556	0.23906	UP		ENSMUSG00000025730	Rab40c	-0.149733	0.0111666	0.280204	DOWN		ENSMUSG00000035898	Uba6	-0.267715	0.000293228	0.00921311	DOWN
ENSMUSG00000030934	Oat	0.100734	0.0458896	0.501532	UP		ENSMUSG00000029438	Bcl7a	-0.149641	0.00533478	0.183858	DOWN		ENSMUSG00000053693	Mast1	-0.267512	0.000351155	0.0105436	DOWN
ENSMUSG00000031729	Ist1	0.100572	0.0400049	0.465521	UP		ENSMUSG00000026821	Ralgds	-0.1496	0.0181254	0.365584	DOWN		ENSMUSG00000037887	Dusp8	-0.267494	1.01759e-07	1.03412e-05	DOWN
ENSMUSG00000020923	Ubtf	0.100368	0.042015	0.479294	UP		ENSMUSG00000026917	Wdr5	-0.149451	0.0108501	0.275281	DOWN		ENSMUSG00000054387	Mdm4	-0.267199	1.28296e-06	9.41634e-05	DOWN
ENSMUSG00000022884	Eif4a2	0.100049	0.0345073	0.430561	UP		ENSMUSG00000001419	Mef2d	-0.149382	0.00628356	0.202955	DOWN		ENSMUSG00000040111	Gramd1b	-0.266844	7.57419e-08	7.9899e-06	DOWN
ENSMUSG00000061477	Rps7	0.0997054	0.0452449	0.4977	UP		ENSMUSG00000031700	Gpt2	-0.149219	0.0404813	0.550131	DOWN		ENSMUSG00000069601	Ank3	-0.266825	2.8706e-06	0.000188275	DOWN
ENSMUSG00000027828	Ssr3	0.0992808	0.0258351	0.367389	UP		ENSMUSG00000052852	Reep1	-0.149212	0.00152823	0.083754	DOWN		ENSMUSG00000032575	Manf	-0.266767	0.00115025	0.0271822	DOWN
ENSMUSG00000041841	Rpl37	0.0989727	0.0474675	0.51086	UP		ENSMUSG00000040029	Ipo8	-0.149088	0.0119511	0.289704	DOWN		ENSMUSG00000051344	Plekhm3	-0.266728	7.0283e-06	0.000413113	DOWN
ENSMUSG00000022812	Gsk3b	0.0989525	0.0461632	0.503179	UP		ENSMUSG00000063049	Ing2	-0.149055	0.0366787	0.523349	DOWN		ENSMUSG00000055320	Tead1	-0.266599	0.024773	0.256022	DOWN
ENSMUSG00000041935	AW549877	0.0988922	0.0441207	0.491196	UP		ENSMUSG00000028436	Dcaf12	-0.149053	0.00559074	0.188809	DOWN		ENSMUSG00000051855	Mest	-0.266567	0.000339361	0.0102561	DOWN
ENSMUSG00000020664	Dld	0.0987651	0.0293211	0.395016	UP		ENSMUSG00000030584	Dpf1	-0.14901	0.0312103	0.482252	DOWN		ENSMUSG00000057530	Ece1	-0.266458	7.35211e-05	0.00295399	DOWN
ENSMUSG00000024091	Vapa	0.0983688	0.0251685	0.361701	UP		ENSMUSG00000010936	Vac14	-0.148954	0.0267853	0.444848	DOWN		ENSMUSG00000034075	Zdhhc5	-0.266409	9.83821e-06	0.000549557	DOWN
ENSMUSG00000032171	Pin1	0.0981325	0.04046	0.469077	UP		ENSMUSG00000047013	Fbxo41	-0.148822	0.00962579	0.257277	DOWN		ENSMUSG00000052889	Prkcb	-0.266345	0.000353594	0.0105996	DOWN
ENSMUSG00000020978	Klhdc2	0.0980117	0.0481125	0.514873	UP		ENSMUSG00000039686	Zer1	-0.148778	0.00500466	0.178466	DOWN		ENSMUSG00000031906	Smpd3	-0.265787	4.50573e-05	0.00196858	DOWN
ENSMUSG00000074698	Csnk2a1	0.0969834	0.0388206	0.45817	UP		ENSMUSG00000047412	Zbtb44	-0.148751	0.0267661	0.444662	DOWN		ENSMUSG00000043323	Fbrsl1	-0.265765	3.38561e-05	0.00156548	DOWN
ENSMUSG00000022200	Golph3	0.096881	0.0413524	0.47536	UP		ENSMUSG00000033285	Wdr3	-0.148743	0.0338413	0.503688	DOWN		ENSMUSG00000054752	Fsd1l	-0.265696	8.86875e-05	0.00347528	DOWN
ENSMUSG00000024286	Ccny	0.0965685	0.0411134	0.47406	UP		ENSMUSG00000052707	Tnrc6a	-0.148668	0.0235461	0.417341	DOWN		ENSMUSG00000037224	Zfyve28	-0.265605	0.000112448	0.00423297	DOWN
ENSMUSG00000029649	Pomp	0.0965672	0.0482117	0.515339	UP		ENSMUSG00000027465	Tbc1d20	-0.14847	0.00106742	0.0657358	DOWN		ENSMUSG00000032187	Smarca4	-0.265592	4.56133e-09	6.71338e-07	DOWN
ENSMUSG00000024081	Cebpz	0.0958427	0.0425787	0.482728	UP		ENSMUSG00000062519	Zfp398	-0.148463	0.0275438	0.452138	DOWN		ENSMUSG00000036206	Sh3bp4	-0.265471	0.000832361	0.0209304	DOWN
ENSMUSG00000041459	Tardbp	0.0958275	0.0279257	0.384325	UP		ENSMUSG00000007021	Syngr3	-0.148457	0.0248106	0.427029	DOWN		ENSMUSG00000056763	Cspp1	-0.265448	0.000186646	0.00633419	DOWN
ENSMUSG00000037747	Phyhipl	0.0951786	0.0396064	0.462763	UP		ENSMUSG00000042406	Atf4	-0.148424	0.00755495	0.22512	DOWN		ENSMUSG00000059436	Max	-0.264807	6.27022e-07	5.1014e-05	DOWN
ENSMUSG00000025982	Sf3b1	0.0941415	0.0239922	0.35107	UP		ENSMUSG00000042390	Gatad2b	-0.148356	0.00406552	0.156858	DOWN		ENSMUSG00000045318	Adra2c	-0.264591	0.00271749	0.0528159	DOWN
ENSMUSG00000031715	Smarca5	0.0939717	0.0414039	0.475571	UP		ENSMUSG00000017167	Cntnap1	-0.148057	0.0137458	0.315615	DOWN		ENSMUSG00000029033	Acap3	-0.264533	1.7594e-06	0.000124045	DOWN
ENSMUSG00000039105	Atp6v1g1	0.0918558	0.0484017	0.516464	UP		ENSMUSG00000024059	Clip4	-0.148024	0.0243459	0.423088	DOWN		ENSMUSG00000021488	Nsd1	-0.264365	2.04066e-06	0.00014031	DOWN
ENSMUSG00000029823	Luc7l2	0.0918548	0.0423026	0.480993	UP		ENSMUSG00000011752	Pgam1	-0.148019	0.00243572	0.113002	DOWN		ENSMUSG00000020393	Kremen1	-0.264354	0.00754595	0.113351	DOWN
ENSMUSG00000009894	Snap47	0.0916566	0.0382709	0.455038	UP		ENSMUSG00000031540	Kat6a	-0.147972	0.0122205	0.293286	DOWN		ENSMUSG00000093661	Eif4e3	-0.264291	0.0129052	0.164236	DOWN
ENSMUSG00000024335	Brd2	0.0911415	0.0378529	0.452109	UP		ENSMUSG00000027894	Slc6a17	-0.147815	0.00886761	0.245958	DOWN		ENSMUSG00000000631	Myo18a	-0.263829	4.01059e-08	4.59784e-06	DOWN
ENSMUSG00000078622	Ccdc47	0.0908545	0.0268131	0.375417	UP		ENSMUSG00000035898	Uba6	-0.14759	0.045203	0.57759	DOWN		ENSMUSG00000032777	Gtf3c1	-0.263778	3.04348e-09	4.78396e-07	DOWN
ENSMUSG00000003039	Fam32a	0.0887297	0.0375522	0.450079	UP		ENSMUSG00000001467	Cyp51	-0.14747	0.0202854	0.387799	DOWN		ENSMUSG00000013921	Clip3	-0.263714	5.39007e-08	5.98158e-06	DOWN
ENSMUSG00000017119	Nbr1	0.0813184	0.0473978	0.510473	UP		ENSMUSG00000059714	Flot1	-0.146878	0.00814856	0.234634	DOWN		ENSMUSG00000040907	Atp1a3	-0.263695	3.24372e-06	0.000208798	DOWN
ENSMUSG00000015837	Sqstm1	0.0772349	0.0492419	0.521479	UP		ENSMUSG00000037326	Capn15	-0.146787	0.0177484	0.361263	DOWN		ENSMUSG00000066571	Garre1	-0.263524	0.00762863	0.114279	DOWN
ENSMUSG00000045104	Ldhb-ps	-4.05147	1.06617e-177	1.18317e-173	DOWN		ENSMUSG00000021338	Carmil1	-0.146706	0.0414425	0.55638	DOWN		ENSMUSG00000001467	Cyp51	-0.26351	3.51439e-05	0.0016156	DOWN
ENSMUSG00000097141	Gm10524	-3.68945	1.57962e-64	3.65201e-61	DOWN		ENSMUSG00000038241	Cep250	-0.146586	0.026689	0.444179	DOWN		ENSMUSG00000025764	Jade1	-0.263495	0.0001488	0.0052892	DOWN
ENSMUSG00000045094	Arhgef37	-2.79922	2.14955e-53	4.25972e-50	DOWN		ENSMUSG00000091811	Inafm1	-0.146582	0.0402145	0.547765	DOWN		ENSMUSG00000040711	Sh3pxd2b	-0.263488	0.0203211	0.223766	DOWN
ENSMUSG00000016344	Ppdpf	-0.997133	1.53482e-41	2.36563e-38	DOWN		ENSMUSG00000020260	Pofut2	-0.146527	0.0185208	0.369001	DOWN		ENSMUSG00000024212	Mllt1	-0.263436	7.1433e-07	5.72909e-05	DOWN
ENSMUSG00000094786	Gm14403	-1.57009	6.19125e-39	8.58835e-36	DOWN		ENSMUSG00000023033	Scn8a	-0.146457	0.0205718	0.388916	DOWN		ENSMUSG00000037999	Arap2	-0.263316	0.0123467	0.159136	DOWN
ENSMUSG00000028452	Vcp	-0.588691	1.26198e-38	1.66723e-35	DOWN		ENSMUSG00000005506	Celf1	-0.146202	0.00334541	0.139046	DOWN		ENSMUSG00000004113	Cacna1b	-0.263005	0.000287329	0.00905338	DOWN
ENSMUSG00000066554	Gm10167	-2.60453	4.67549e-37	5.63975e-34	DOWN		ENSMUSG00000074102	Rbm15b	-0.145788	0.0112306	0.280699	DOWN		ENSMUSG00000059834	Sclt1	-0.262909	0.0104462	0.14238	DOWN
ENSMUSG00000038168	P3h2	-2.36884	2.40654e-33	2.67063e-30	DOWN		ENSMUSG00000031310	Zmym3	-0.145767	0.0192906	0.37707	DOWN		ENSMUSG00000027276	Jag1	-0.262544	0.0494833	0.398224	DOWN
ENSMUSG00000035199	Arl6ip5	-0.61196	1.09461e-32	1.14597e-29	DOWN		ENSMUSG00000049739	Zfp646	-0.145604	0.0309645	0.480111	DOWN		ENSMUSG00000038784	Cnot4	-0.262289	0.000165266	0.00573492	DOWN
ENSMUSG00000044211	Gm7887	-1.42859	1.34211e-32	1.35399e-29	DOWN		ENSMUSG00000051510	Mafg	-0.145463	0.00535654	0.183922	DOWN		ENSMUSG00000031706	Rfx1	-0.262226	0.00120322	0.0280752	DOWN
ENSMUSG00000030323	Ift122	-0.725732	2.47187e-32	2.44923e-29	DOWN		ENSMUSG00000032264	Zw10	-0.145437	0.0311351	0.481761	DOWN		ENSMUSG00000035696	Rnf38	-0.261638	0.000384061	0.0113293	DOWN
ENSMUSG00000045257	Morn2	-2.28439	5.81103e-32	5.55925e-29	DOWN		ENSMUSG00000026458	Ppfia4	-0.14533	0.0230039	0.413214	DOWN		ENSMUSG00000042406	Atf4	-0.26154	2.61078e-06	0.000173907	DOWN
ENSMUSG00000070372	Capza1	-1.0252	1.52356e-30	1.40896e-27	DOWN		ENSMUSG00000032519	Slc25a38	-0.145276	0.0376898	0.529844	DOWN		ENSMUSG00000004934	Pias4	-0.261478	0.00011764	0.00438674	DOWN
ENSMUSG00000095562	ENSMUSG00000095562	-2.50215	3.5517e-30	3.1786e-27	DOWN		ENSMUSG00000045763	Basp1	-0.145146	0.0206646	0.389609	DOWN		ENSMUSG00000054823	Nsd3	-0.261435	1.31117e-07	1.2719e-05	DOWN
ENSMUSG00000037455	Slc18b1	-1.18298	5.53003e-29	4.79445e-26	DOWN		ENSMUSG00000042520	Ubap2l	-0.145102	0.0190103	0.373653	DOWN		ENSMUSG00000011960	Ccnt1	-0.261296	6.51153e-06	0.000387666	DOWN
ENSMUSG00000060224	Pyroxd2	-1.74502	2.0772e-28	1.74633e-25	DOWN		ENSMUSG00000039347	Atp6v0e2	-0.145063	0.00426414	0.16158	DOWN		ENSMUSG00000030315	Vgll4	-0.261204	0.000201919	0.00676972	DOWN
ENSMUSG00000096768	Gm47283	-1.69305	3.17738e-28	2.63139e-25	DOWN		ENSMUSG00000040021	Lats1	-0.14506	0.0199118	0.383496	DOWN		ENSMUSG00000028649	Macf1	-0.261154	6.53848e-06	0.000388854	DOWN
ENSMUSG00000042770	Hebp1	-0.752542	3.13322e-25	2.31804e-22	DOWN		ENSMUSG00000037111	Setd7	-0.145025	0.0175948	0.359588	DOWN		ENSMUSG00000022412	Mief1	-0.261064	0.00011617	0.00435241	DOWN
ENSMUSG00000021460	Auh	-0.611188	1.04063e-22	6.63692e-20	DOWN		ENSMUSG00000026159	Agfg1	-0.14501	0.00197941	0.0993051	DOWN		ENSMUSG00000025199	Chuk	-0.260698	1.92604e-05	0.000970666	DOWN
ENSMUSG00000054474	Thnsl2	-1.74364	1.47979e-22	9.22573e-20	DOWN		ENSMUSG00000022463	Srebf2	-0.144993	0.00348881	0.142236	DOWN		ENSMUSG00000002496	Tsc2	-0.260177	1.43677e-05	0.000759258	DOWN
ENSMUSG00000025468	Caly	-0.508941	3.09597e-22	1.88776e-19	DOWN		ENSMUSG00000005871	Apc	-0.144949	0.0103932	0.268352	DOWN		ENSMUSG00000049764	Zfp280b	-0.259653	0.0015816	0.0346185	DOWN
ENSMUSG00000028470	Hint2	-1.05486	4.25871e-22	2.56851e-19	DOWN		ENSMUSG00000051703	Tmem198	-0.144805	0.00548584	0.186287	DOWN		ENSMUSG00000067825	Pex26	-0.259618	0.0016829	0.0363766	DOWN
ENSMUSG00000058454	Dhcr7	-0.664986	7.94519e-22	4.68995e-19	DOWN		ENSMUSG00000001229	Dpp9	-0.144804	0.00505442	0.17909	DOWN		ENSMUSG00000054619	Mettl7a1	-0.259596	0.00214922	0.0443487	DOWN
ENSMUSG00000039458	Mtmr12	-0.583691	2.05387e-21	1.17488e-18	DOWN		ENSMUSG00000031502	Col4a1	-0.144794	0.0457464	0.58032	DOWN		ENSMUSG00000031442	Mcf2l	-0.259439	2.37617e-06	0.000160008	DOWN
ENSMUSG00000039048	Foxred1	-0.541413	1.36724e-19	7.22515e-17	DOWN		ENSMUSG00000025199	Chuk	-0.144574	0.017285	0.356405	DOWN		ENSMUSG00000030102	Itpr1	-0.259012	0.0074661	0.112574	DOWN
ENSMUSG00000110080	Gm6145	-0.830659	1.82997e-19	9.48966e-17	DOWN		ENSMUSG00000038271	Iffo1	-0.144537	0.00867934	0.242906	DOWN		ENSMUSG00000038319	Kcnh2	-0.25888	0.0232323	0.245074	DOWN
ENSMUSG00000085711	Gm15163	-1.44673	1.92883e-19	9.90972e-17	DOWN		ENSMUSG00000032549	Rab6b	-0.144454	0.00655711	0.207502	DOWN		ENSMUSG00000017639	Rab11fip4	-0.258755	1.04633e-06	7.89541e-05	DOWN
ENSMUSG00000013593	Ndufs2	-0.45599	8.92113e-19	4.38059e-16	DOWN		ENSMUSG00000032018	Sc5d	-0.144347	0.0123235	0.295247	DOWN		ENSMUSG00000032177	Pde4a	-0.258737	0.000310957	0.00962823	DOWN
ENSMUSG00000026322	Htr4	-1.33755	1.05523e-18	5.13611e-16	DOWN		ENSMUSG00000040102	Klhl42	-0.144346	0.0173066	0.356455	DOWN		ENSMUSG00000029512	Ulk1	-0.258628	1.19877e-06	8.85703e-05	DOWN
ENSMUSG00000027533	Fabp5	-0.427713	1.13886e-18	5.49495e-16	DOWN		ENSMUSG00000031604	Msmo1	-0.144053	0.0338111	0.503374	DOWN		ENSMUSG00000040028	Elavl1	-0.258615	3.9666e-07	3.40704e-05	DOWN
ENSMUSG00000000253	Gmpr	-0.556636	1.30734e-18	6.2535e-16	DOWN		ENSMUSG00000024491	Rbm27	-0.143922	0.0184903	0.368922	DOWN		ENSMUSG00000027312	Atrn	-0.25844	1.21785e-06	8.98599e-05	DOWN
ENSMUSG00000093880	Tmem181c-ps	-1.05552	9.65745e-18	4.42862e-15	DOWN		ENSMUSG00000005533	Igf1r	-0.143651	0.0236692	0.417728	DOWN		ENSMUSG00000062127	Cttnbp2nl	-0.258428	0.000383689	0.0113243	DOWN
ENSMUSG00000042213	Zfand4	-1.12402	1.10042e-17	5.00486e-15	DOWN		ENSMUSG00000035847	Ids	-0.143636	0.0216266	0.398538	DOWN		ENSMUSG00000029598	Plbd2	-0.258315	8.07231e-06	0.000465118	DOWN
ENSMUSG00000113835	Gm19554	-1.77522	1.27602e-17	5.75629e-15	DOWN		ENSMUSG00000021710	Nln	-0.143631	0.0346915	0.51005	DOWN		ENSMUSG00000030276	Ttll3	-0.258102	0.016514	0.19496	DOWN
ENSMUSG00000022490	Ppp1r1a	-0.846379	4.77876e-17	2.07155e-14	DOWN		ENSMUSG00000039801	Cplane1	-0.143473	0.0241525	0.421234	DOWN		ENSMUSG00000037259	Dzank1	-0.258074	0.00214198	0.0442486	DOWN
ENSMUSG00000079491	H2-T10	-1.92962	9.41484e-17	3.9878e-14	DOWN		ENSMUSG00000032977	Fam207a	-0.143078	0.0221351	0.404815	DOWN		ENSMUSG00000020331	Hcn2	-0.258074	0.00306976	0.0579557	DOWN
ENSMUSG00000020591	Ntsr2	-0.463237	3.07639e-16	1.25514e-13	DOWN		ENSMUSG00000042628	Zfyve1	-0.143021	0.00986636	0.261315	DOWN		ENSMUSG00000030019	Fbxl14	-0.257965	0.000415433	0.0120434	DOWN
ENSMUSG00000025473	Adam8	-1.68788	3.62817e-16	1.46946e-13	DOWN		ENSMUSG00000069729	Arid1b	-0.142891	0.0357725	0.517974	DOWN		ENSMUSG00000024544	Ldlrad4	-0.257782	0.0237599	0.248756	DOWN
ENSMUSG00000037089	Slc35b2	-0.631123	5.46582e-16	2.15093e-13	DOWN		ENSMUSG00000020741	Cluh	-0.142872	0.00256281	0.11656	DOWN		ENSMUSG00000008305	Tle1	-0.257708	0.000546293	0.0150209	DOWN
ENSMUSG00000028970	Abcb1b	-2.45942	1.20743e-15	4.68508e-13	DOWN		ENSMUSG00000017929	B4galt5	-0.142751	0.0145157	0.325082	DOWN		ENSMUSG00000042625	Safb2	-0.257605	4.85486e-07	4.10018e-05	DOWN
ENSMUSG00000025086	Trub1	-0.689757	2.42884e-15	9.23074e-13	DOWN		ENSMUSG00000042487	Leo1	-0.142727	0.0289053	0.462343	DOWN		ENSMUSG00000035620	Ric8b	-0.257569	0.000596163	0.0161048	DOWN
ENSMUSG00000090290	Tarbp1	-0.826899	5.3751e-15	1.98832e-12	DOWN		ENSMUSG00000027508	Pag1	-0.142686	0.0396708	0.54351	DOWN		ENSMUSG00000038290	Smg6	-0.257423	2.42686e-05	0.00118401	DOWN
ENSMUSG00000026520	Pycr2	-0.495435	1.0085e-14	3.63366e-12	DOWN		ENSMUSG00000022619	Mapk8ip2	-0.142656	0.00636941	0.204565	DOWN		ENSMUSG00000025793	Hgs	-0.257303	1.64075e-08	2.0977e-06	DOWN
ENSMUSG00000030319	Cand2	-1.02161	1.31418e-14	4.7045e-12	DOWN		ENSMUSG00000028041	Adam15	-0.142493	0.00281397	0.124614	DOWN		ENSMUSG00000006276	Eps15l1	-0.257299	8.92239e-06	0.000505696	DOWN
ENSMUSG00000032383	Ppib	-0.496848	1.73523e-14	6.09383e-12	DOWN		ENSMUSG00000024096	Ralbp1	-0.14241	0.00276652	0.123001	DOWN		ENSMUSG00000048895	Cdk5r1	-0.257295	2.50243e-06	0.000167091	DOWN
ENSMUSG00000087150	BC064078	-1.46899	2.45047e-14	8.55152e-12	DOWN		ENSMUSG00000047466	8030462N17Rik	-0.142242	0.0188897	0.372973	DOWN		ENSMUSG00000057469	E2f6	-0.257254	4.32774e-05	0.00189741	DOWN
ENSMUSG00000021725	Parp8	-0.698564	2.5521e-14	8.84146e-12	DOWN		ENSMUSG00000031824	6430548M08Rik	-0.142186	0.0228673	0.412496	DOWN		ENSMUSG00000031642	Sh3rf1	-0.257107	0.0109059	0.146487	DOWN
ENSMUSG00000096780	Tmem181b-ps	-0.569408	8.93303e-14	2.96807e-11	DOWN		ENSMUSG00000032560	Dnajc13	-0.142136	0.0049703	0.177621	DOWN		ENSMUSG00000011877	Git1	-0.257103	0.000151391	0.0053607	DOWN
ENSMUSG00000024620	Pdgfrb	-0.665403	1.0967e-13	3.5733e-11	DOWN		ENSMUSG00000079111	Kdelr2	-0.141873	0.0376287	0.529508	DOWN		ENSMUSG00000026113	Inpp4a	-0.257045	5.36909e-07	4.47212e-05	DOWN
ENSMUSG00000045294	Insig1	-0.554118	2.11795e-13	6.63946e-11	DOWN		ENSMUSG00000024212	Mllt1	-0.141814	0.00747228	0.223716	DOWN		ENSMUSG00000051343	Rab11fip5	-0.256678	0.000112171	0.00423117	DOWN
ENSMUSG00000013465	Nelfb	-0.339817	8.01659e-13	2.40441e-10	DOWN		ENSMUSG00000024949	Sf1	-0.141758	0.00100367	0.0631411	DOWN		ENSMUSG00000020396	Nefh	-0.256616	0.0451598	0.376244	DOWN
ENSMUSG00000042389	Tsen2	-0.544229	1.21034e-12	3.47968e-10	DOWN		ENSMUSG00000020128	Vps54	-0.141756	0.0116415	0.285822	DOWN		ENSMUSG00000037697	Ddhd1	-0.256344	2.96605e-05	0.00139709	DOWN
ENSMUSG00000030757	Zkscan2	-0.658276	1.25761e-12	3.59695e-10	DOWN		ENSMUSG00000031930	Wwp2	-0.14173	0.0116468	0.285822	DOWN		ENSMUSG00000027347	Rasgrp1	-0.256119	0.0089481	0.127998	DOWN
ENSMUSG00000038175	Mylip	-0.570867	1.74612e-12	4.91813e-10	DOWN		ENSMUSG00000043614	Vps37d	-0.1416	0.045589	0.579784	DOWN		ENSMUSG00000021071	Trim9	-0.256042	1.80408e-05	0.000923462	DOWN
ENSMUSG00000026656	Fcgr2b	-1.50711	2.05852e-12	5.62664e-10	DOWN		ENSMUSG00000030329	Pianp	-0.141479	0.0121908	0.292955	DOWN		ENSMUSG00000024201	Kdm4b	-0.256026	5.75973e-07	4.73467e-05	DOWN
ENSMUSG00000041258	Zfp236	-0.444782	2.59787e-12	7.06608e-10	DOWN		ENSMUSG00000061689	Dlgap4	-0.14128	0.00543056	0.185584	DOWN		ENSMUSG00000000374	Trappc10	-0.255889	2.51044e-08	3.05475e-06	DOWN
ENSMUSG00000078870	Gm14410	-1.45238	3.94758e-12	1.04304e-09	DOWN		ENSMUSG00000040859	Bsdc1	-0.141191	0.0124206	0.29639	DOWN		ENSMUSG00000102742	Pcdhga11	-0.255854	0.0249678	0.257555	DOWN
ENSMUSG00000024403	Atp6v1g2	-0.41465	4.41519e-12	1.15017e-09	DOWN		ENSMUSG00000024664	Fads3	-0.141089	0.0368526	0.524587	DOWN		ENSMUSG00000019996	Map7	-0.255653	0.000621024	0.0166289	DOWN
ENSMUSG00000015085	Entpd2	-1.13947	6.59578e-12	1.69435e-09	DOWN		ENSMUSG00000029598	Plbd2	-0.141084	0.0145237	0.325082	DOWN		ENSMUSG00000055204	Ankrd17	-0.255635	8.70737e-06	0.000495766	DOWN
ENSMUSG00000032258	Lca5	-0.794533	1.08138e-11	2.73985e-09	DOWN		ENSMUSG00000037697	Ddhd1	-0.140965	0.0212626	0.395341	DOWN		ENSMUSG00000005198	Polr2a	-0.255591	0.000221805	0.00731645	DOWN
ENSMUSG00000024598	Fbn2	-0.998791	1.728e-11	4.29961e-09	DOWN		ENSMUSG00000036450	Hif1an	-0.140949	0.00478681	0.17292	DOWN		ENSMUSG00000042903	Foxo4	-0.255581	0.00275002	0.0532974	DOWN
ENSMUSG00000032397	Tipin	-0.794241	2.09546e-11	5.16758e-09	DOWN		ENSMUSG00000059409	Ppp2r5d	-0.140948	0.00557463	0.188733	DOWN		ENSMUSG00000039252	Lgi2	-0.255358	0.018131	0.207601	DOWN
ENSMUSG00000062397	Zfp706	-0.292181	3.18234e-11	7.6441e-09	DOWN		ENSMUSG00000030122	Ptms	-0.140889	0.00661188	0.208448	DOWN		ENSMUSG00000028893	Sesn2	-0.255282	0.0178822	0.205686	DOWN
ENSMUSG00000078866	Zfp970	-0.69319	4.71858e-11	1.11889e-08	DOWN		ENSMUSG00000000532	Acvr1b	-0.140883	0.00207221	0.102172	DOWN		ENSMUSG00000008429	Herpud2	-0.255219	3.06853e-06	0.000199285	DOWN
ENSMUSG00000077450	Rab11b	-0.313011	8.18156e-11	1.89154e-08	DOWN		ENSMUSG00000020668	Kif3c	-0.140676	0.00472952	0.171185	DOWN		ENSMUSG00000022887	Masp1	-0.255155	0.0147091	0.179851	DOWN
ENSMUSG00000058076	Sdhc	-0.300947	1.07155e-10	2.43677e-08	DOWN		ENSMUSG00000041415	Dicer1	-0.140421	0.0148685	0.328787	DOWN		ENSMUSG00000050064	Zfp697	-0.254921	0.00413944	0.0727773	DOWN
ENSMUSG00000054477	Kcnn2	-0.593551	1.98578e-10	4.44294e-08	DOWN		ENSMUSG00000022052	Ppp2r2a	-0.140204	0.00465347	0.169952	DOWN		ENSMUSG00000043460	Elfn2	-0.25475	0.000773335	0.0198107	DOWN
ENSMUSG00000028476	Reck	-0.864574	5.01081e-10	1.08185e-07	DOWN		ENSMUSG00000022095	Fhip2b	-0.140096	0.0167321	0.351407	DOWN		ENSMUSG00000022849	Hspbap1	-0.254749	0.0493925	0.397771	DOWN
ENSMUSG00000024588	Fech	-0.323387	5.66986e-10	1.21175e-07	DOWN		ENSMUSG00000028469	Npr2	-0.140049	0.015174	0.332728	DOWN		ENSMUSG00000037253	Mex3c	-0.254736	5.29271e-05	0.00223159	DOWN
ENSMUSG00000096974	Gm26881	-1.40286	7.97644e-10	1.68285e-07	DOWN		ENSMUSG00000006527	Sfmbt1	-0.139975	0.01025	0.267015	DOWN		ENSMUSG00000039810	Zc3h10	-0.254732	0.00970212	0.135398	DOWN
ENSMUSG00000043659	Npsr1	-2.70985	8.15852e-10	1.71474e-07	DOWN		ENSMUSG00000038582	Pptc7	-0.139835	0.0440257	0.572928	DOWN		ENSMUSG00000054604	Cggbp1	-0.254686	3.80428e-05	0.00172176	DOWN
ENSMUSG00000090336	Cfap97d2	-1.50491	1.70534e-09	3.45344e-07	DOWN		ENSMUSG00000014601	Strip1	-0.139806	0.0237098	0.417997	DOWN		ENSMUSG00000021983	Atp8a2	-0.254452	0.00728797	0.110579	DOWN
ENSMUSG00000052430	Bmpr1b	-0.534798	1.86654e-09	3.76614e-07	DOWN		ENSMUSG00000055204	Ankrd17	-0.139785	0.0149082	0.329303	DOWN		ENSMUSG00000040029	Ipo8	-0.254163	1.9204e-05	0.000968702	DOWN
ENSMUSG00000046312	Myorg	-0.422028	2.19259e-09	4.37626e-07	DOWN		ENSMUSG00000039318	Rab3gap2	-0.139667	0.0128555	0.302892	DOWN		ENSMUSG00000047013	Fbxo41	-0.254108	1.00884e-05	0.000560895	DOWN
ENSMUSG00000030316	Tamm41	-0.595928	2.24831e-09	4.47139e-07	DOWN		ENSMUSG00000041164	Zmiz2	-0.139625	0.0185896	0.369442	DOWN		ENSMUSG00000017774	Myo1c	-0.254091	0.0127285	0.162777	DOWN
ENSMUSG00000021371	Mcur1	-0.533255	2.74604e-09	5.36511e-07	DOWN		ENSMUSG00000027312	Atrn	-0.139622	0.00866857	0.242906	DOWN		ENSMUSG00000039205	Ciz1	-0.253914	0.000145211	0.00517126	DOWN
ENSMUSG00000034255	Arhgap27	-0.704184	2.77728e-09	5.40713e-07	DOWN		ENSMUSG00000032481	Smarcc1	-0.139462	0.0128788	0.303077	DOWN		ENSMUSG00000040035	Disp2	-0.253815	0.000179633	0.00613748	DOWN
ENSMUSG00000062937	Mtap	-0.553311	2.87859e-09	5.56531e-07	DOWN		ENSMUSG00000022191	Drosha	-0.139456	0.00771303	0.226481	DOWN		ENSMUSG00000028433	Ubap2	-0.253244	3.36821e-05	0.00156003	DOWN
ENSMUSG00000006235	Epor	-0.818885	3.19918e-09	6.1001e-07	DOWN		ENSMUSG00000027316	Gfra4	-0.139355	0.0334372	0.49955	DOWN		ENSMUSG00000020740	Gga3	-0.253216	2.46079e-07	2.23473e-05	DOWN
ENSMUSG00000045205	Dpy19l4	-0.424847	3.32981e-09	6.32743e-07	DOWN		ENSMUSG00000024687	Osbp	-0.139127	0.00309942	0.133006	DOWN		ENSMUSG00000045039	Megf8	-0.253215	2.89394e-07	2.58161e-05	DOWN
ENSMUSG00000074925	Ptar1	-0.42881	3.73199e-09	7.06748e-07	DOWN		ENSMUSG00000050213	Snip1	-0.139083	0.0450473	0.577172	DOWN		ENSMUSG00000038126	Mphosph9	-0.253213	0.000205491	0.00688117	DOWN
ENSMUSG00000015305	Sash1	-0.41921	3.78166e-09	7.11297e-07	DOWN		ENSMUSG00000025223	Ldb1	-0.139005	0.00194704	0.0982872	DOWN		ENSMUSG00000034574	Daam1	-0.253142	0.000160042	0.0055921	DOWN
ENSMUSG00000056214	Pard6g	-0.621175	4.16244e-09	7.77647e-07	DOWN		ENSMUSG00000042082	Arsb	-0.138936	0.0169877	0.353828	DOWN		ENSMUSG00000074415	Mir100hg	-0.253117	0.000914219	0.0225455	DOWN
ENSMUSG00000022111	Uchl3	-0.606656	4.40893e-09	8.20934e-07	DOWN		ENSMUSG00000029033	Acap3	-0.138777	0.0120266	0.290645	DOWN		ENSMUSG00000024855	Pacs1	-0.253045	6.7705e-06	0.00040008	DOWN
ENSMUSG00000035561	Aldh1b1	-0.54511	4.53903e-09	8.39523e-07	DOWN		ENSMUSG00000063146	Clip2	-0.138695	0.00592565	0.195364	DOWN		ENSMUSG00000022463	Srebf2	-0.252953	3.58725e-07	3.11495e-05	DOWN
ENSMUSG00000092203	1110038B12Rik	-0.670075	4.80846e-09	8.83467e-07	DOWN		ENSMUSG00000034708	Grn	-0.138515	0.0482754	0.591744	DOWN		ENSMUSG00000038518	Jarid2	-0.252871	0.000295017	0.00924837	DOWN
ENSMUSG00000026786	Apbb1ip	-0.88804	6.30706e-09	1.1289e-06	DOWN		ENSMUSG00000032773	Chrm1	-0.138431	0.0341649	0.505926	DOWN		ENSMUSG00000036990	Otud4	-0.252707	1.41251e-06	0.000102185	DOWN
ENSMUSG00000043020	Dnai3	-2.08387	7.08997e-09	1.25687e-06	DOWN		ENSMUSG00000045983	Eif4g1	-0.138398	0.00235031	0.110238	DOWN		ENSMUSG00000050428	Fbxo46	-0.252672	0.00652326	0.101787	DOWN
ENSMUSG00000031835	Mbtps1	-0.26894	7.38983e-09	1.30586e-06	DOWN		ENSMUSG00000047888	Tnrc6b	-0.138245	0.0205575	0.388916	DOWN		ENSMUSG00000038241	Cep250	-0.252487	0.000143532	0.00512164	DOWN
ENSMUSG00000015095	Fbxw5	-0.288231	1.09064e-08	1.87357e-06	DOWN		ENSMUSG00000043079	Synpo	-0.138163	0.0164171	0.348171	DOWN		ENSMUSG00000026594	Ralgps2	-0.252363	0.00391014	0.0698751	DOWN
ENSMUSG00000096401	Gm21811	-0.756013	1.2756e-08	2.17114e-06	DOWN		ENSMUSG00000027546	Atp9a	-0.137962	0.00671069	0.210133	DOWN		ENSMUSG00000040125	Gpr26	-0.252256	0.000197338	0.00664827	DOWN
ENSMUSG00000032263	Bckdhb	-0.393448	1.28634e-08	2.18273e-06	DOWN		ENSMUSG00000003458	Ncstn	-0.13791	0.0175717	0.359381	DOWN		ENSMUSG00000028080	Lrba	-0.252242	6.16072e-05	0.00255578	DOWN
ENSMUSG00000063334	Krr1	-0.385829	1.31404e-08	2.21618e-06	DOWN		ENSMUSG00000005442	Cic	-0.13785	0.035445	0.515428	DOWN		ENSMUSG00000028550	Atg4c	-0.252184	0.000381922	0.0112842	DOWN
ENSMUSG00000027509	Rae1	-0.365748	1.36429e-08	2.28702e-06	DOWN		ENSMUSG00000050144	Slc25a44	-0.137802	0.00527867	0.18329	DOWN		ENSMUSG00000028035	Dnajb4	-0.251993	0.000133147	0.00483926	DOWN
ENSMUSG00000024059	Clip4	-0.369373	1.50308e-08	2.47482e-06	DOWN		ENSMUSG00000017314	Mpp2	-0.137504	0.0280622	0.455541	DOWN		ENSMUSG00000020658	Efr3b	-0.251409	0.00060433	0.01627	DOWN
ENSMUSG00000041936	Agrn	-0.268244	1.99331e-08	3.24349e-06	DOWN		ENSMUSG00000029440	Psmd9	-0.137404	0.0308239	0.478637	DOWN		ENSMUSG00000029095	Ablim2	-0.251326	0.000413338	0.0120094	DOWN
ENSMUSG00000038034	Igsf8	-0.291306	2.4762e-08	3.98692e-06	DOWN		ENSMUSG00000024188	Luc7l	-0.137203	0.00483248	0.174069	DOWN		ENSMUSG00000026923	Notch1	-0.250898	0.00361606	0.0657636	DOWN
ENSMUSG00000015961	Adss	-0.255221	2.47894e-08	3.98692e-06	DOWN		ENSMUSG00000042046	Dstyk	-0.137134	0.00679515	0.212418	DOWN		ENSMUSG00000028849	Map7d1	-0.250799	3.86564e-08	4.48253e-06	DOWN
ENSMUSG00000041530	Ago1	-0.290397	2.96961e-08	4.73491e-06	DOWN		ENSMUSG00000032580	Rbm5	-0.136803	0.00248435	0.114588	DOWN		ENSMUSG00000032812	Arap1	-0.25075	0.0159861	0.190266	DOWN
ENSMUSG00000046805	Mpeg1	-1.22702	3.59459e-08	5.63426e-06	DOWN		ENSMUSG00000015697	Setdb1	-0.13677	0.0128033	0.30206	DOWN		ENSMUSG00000002603	Tgfb1	-0.250673	0.0447033	0.374218	DOWN
ENSMUSG00000085084	4930570G19Rik	-0.817598	3.66556e-08	5.72932e-06	DOWN		ENSMUSG00000001173	Ocrl	-0.136613	0.0226553	0.410004	DOWN		ENSMUSG00000046562	Unc119b	-0.250527	4.36891e-06	0.00027238	DOWN
ENSMUSG00000050875	Minar2	-0.644641	3.75197e-08	5.83153e-06	DOWN		ENSMUSG00000029478	Ncor2	-0.136409	0.0340551	0.50511	DOWN		ENSMUSG00000002812	Flii	-0.250421	2.83234e-05	0.00134323	DOWN
ENSMUSG00000096995	2810029C07Rik	-0.688559	4.14187e-08	6.41955e-06	DOWN		ENSMUSG00000032601	Prkar2a	-0.136384	0.0211797	0.394235	DOWN		ENSMUSG00000045822	Zswim3	-0.250079	0.0146957	0.179745	DOWN
ENSMUSG00000021747	Cfap20dc	-0.782379	4.7962e-08	7.37193e-06	DOWN		ENSMUSG00000019852	Arfgef3	-0.136254	0.0170456	0.35397	DOWN		ENSMUSG00000041298	Katnal1	-0.250026	1.08087e-06	8.11557e-05	DOWN
ENSMUSG00000020741	Cluh	-0.256506	4.90822e-08	7.52327e-06	DOWN		ENSMUSG00000061601	Pclo	-0.13625	0.0485058	0.593613	DOWN		ENSMUSG00000024073	Birc6	-0.249833	3.77557e-05	0.00171296	DOWN
ENSMUSG00000020102	Slc16a7	-0.405518	6.00754e-08	8.98492e-06	DOWN		ENSMUSG00000026254	Eif4e2	-0.13623	0.0197568	0.382359	DOWN		ENSMUSG00000003452	Bicd1	-0.2497	0.000391135	0.0115013	DOWN
ENSMUSG00000048240	Gng7	-0.459545	7.31366e-08	1.08797e-05	DOWN		ENSMUSG00000033004	Mycbp2	-0.136131	0.0302995	0.474244	DOWN		ENSMUSG00000033955	Tnks1bp1	-0.249609	0.000565281	0.0154359	DOWN
ENSMUSG00000033082	Clec1a	-1.26538	1.01921e-07	1.47657e-05	DOWN		ENSMUSG00000039278	Pcsk1n	-0.136097	0.0243824	0.423445	DOWN		ENSMUSG00000005069	Pex5	-0.24949	2.36609e-05	0.00115773	DOWN
ENSMUSG00000041798	Gck	-1.26642	1.22778e-07	1.76951e-05	DOWN		ENSMUSG00000038406	Scaf1	-0.136049	0.00817696	0.235287	DOWN		ENSMUSG00000048142	Nat8l	-0.249487	0.00208297	0.0432067	DOWN
ENSMUSG00000038132	Rbm24	-0.484403	1.38937e-07	1.9818e-05	DOWN		ENSMUSG00000001248	Gramd1a	-0.136041	0.00357157	0.144548	DOWN		ENSMUSG00000069814	Ccdc92b	-0.249251	0.000357312	0.0106784	DOWN
ENSMUSG00000117011	E130008D07Rik	-1.34752	1.45533e-07	2.06527e-05	DOWN		ENSMUSG00000061981	Flot2	-0.136	0.0089485	0.247147	DOWN		ENSMUSG00000001995	Sipa1l2	-0.248894	0.000981264	0.0239014	DOWN
ENSMUSG00000061207	Stk19	-0.366291	1.46075e-07	2.06768e-05	DOWN		ENSMUSG00000046861	Hectd3	-0.135955	0.0136105	0.314277	DOWN		ENSMUSG00000039577	Nphp4	-0.248834	0.00195639	0.0411501	DOWN
ENSMUSG00000051390	Zbtb22	-0.312323	2.00668e-07	2.78362e-05	DOWN		ENSMUSG00000039838	Slc45a1	-0.135831	0.0395085	0.542491	DOWN		ENSMUSG00000021962	Dcp1a	-0.24883	8.91481e-05	0.00348841	DOWN
ENSMUSG00000034667	Xpot	-0.255529	2.34566e-07	3.23624e-05	DOWN		ENSMUSG00000056185	Snx32	-0.135732	0.00589757	0.194901	DOWN		ENSMUSG00000029263	Pigg	-0.248626	0.00162749	0.0354734	DOWN
ENSMUSG00000037266	Rsrp1	-0.317655	2.37223e-07	3.25812e-05	DOWN		ENSMUSG00000018677	Slc25a39	-0.135701	0.0232235	0.415277	DOWN		ENSMUSG00000024176	Sox8	-0.248544	0.0113648	0.150653	DOWN
ENSMUSG00000055493	Epm2a	-0.283215	2.8558e-07	3.84611e-05	DOWN		ENSMUSG00000060261	Gtf2i	-0.135632	0.0017251	0.0914238	DOWN		ENSMUSG00000033209	Ttc28	-0.248364	0.0219291	0.235627	DOWN
ENSMUSG00000024325	Ring1	-0.360278	2.88991e-07	3.88263e-05	DOWN		ENSMUSG00000000197	Nalcn	-0.135398	0.0300658	0.472328	DOWN		ENSMUSG00000021111	Papola	-0.248343	1.74774e-07	1.6549e-05	DOWN
ENSMUSG00000027887	Sypl2	-0.868551	3.50342e-07	4.64182e-05	DOWN		ENSMUSG00000041720	Pi4ka	-0.13524	0.0199771	0.384485	DOWN		ENSMUSG00000015748	Prpf3	-0.248045	0.000581902	0.0157579	DOWN
ENSMUSG00000035245	Eogt	-0.390506	3.59739e-07	4.73006e-05	DOWN		ENSMUSG00000036822	Topors	-0.13476	0.0245325	0.424722	DOWN		ENSMUSG00000056394	Lig1	-0.24787	0.0397304	0.349204	DOWN
ENSMUSG00000022324	Matn2	-0.537264	3.78708e-07	4.9677e-05	DOWN		ENSMUSG00000058230	Arhgap35	-0.134643	0.0175713	0.359381	DOWN		ENSMUSG00000030806	Stx1b	-0.247788	8.46572e-06	0.000484265	DOWN
ENSMUSG00000061046	Haghl	-0.300256	4.2361e-07	5.51757e-05	DOWN		ENSMUSG00000001924	Uba1	-0.134254	0.00352554	0.143103	DOWN		ENSMUSG00000042742	Bmt2	-0.247758	7.97606e-06	0.000460528	DOWN
ENSMUSG00000100826	Snhg14	-0.338677	4.27313e-07	5.55277e-05	DOWN		ENSMUSG00000003402	Prkcsh	-0.134205	0.00859994	0.24198	DOWN		ENSMUSG00000029004	Kmt2e	-0.247715	2.73523e-05	0.00130274	DOWN
ENSMUSG00000030315	Vgll4	-0.348238	4.57986e-07	5.90982e-05	DOWN		ENSMUSG00000036435	Exoc1	-0.134167	0.00544028	0.185649	DOWN		ENSMUSG00000094786	Gm14403	-0.247665	0.0438749	0.370092	DOWN
ENSMUSG00000028469	Npr2	-0.285848	4.95508e-07	6.32052e-05	DOWN		ENSMUSG00000030519	Apba2	-0.134166	0.0495013	0.598701	DOWN		ENSMUSG00000015745	Plekho1	-0.247621	0.0372877	0.33457	DOWN
ENSMUSG00000016493	Cd46	-0.70201	5.30236e-07	6.71717e-05	DOWN		ENSMUSG00000013033	Adgrl1	-0.134136	0.00371869	0.148232	DOWN		ENSMUSG00000027854	Sike1	-0.247617	5.41911e-06	0.000329704	DOWN
ENSMUSG00000041598	Cdc42ep4	-0.342667	5.90654e-07	7.46552e-05	DOWN		ENSMUSG00000034354	Mtmr3	-0.134129	0.00663805	0.208801	DOWN		ENSMUSG00000026185	Igfbp5	-0.247512	0.0161009	0.191181	DOWN
ENSMUSG00000021009	Ptpn21	-0.573273	7.37868e-07	9.22119e-05	DOWN		ENSMUSG00000023011	Faim2	-0.134038	0.009974	0.263176	DOWN		ENSMUSG00000044952	Kctd21	-0.247277	0.00862146	0.124675	DOWN
ENSMUSG00000025512	Chid1	-0.321344	7.86295e-07	9.78232e-05	DOWN		ENSMUSG00000018921	Pelp1	-0.133995	0.0433588	0.568861	DOWN		ENSMUSG00000026825	Dnm1	-0.247126	1.84265e-05	0.000939048	DOWN
ENSMUSG00000060961	Slc4a4	-0.253162	8.31671e-07	0.000102777	DOWN		ENSMUSG00000039782	Cpeb2	-0.133964	0.0458252	0.58032	DOWN		ENSMUSG00000045975	C2cd2	-0.246953	0.0147309	0.180078	DOWN
ENSMUSG00000025474	Tubgcp2	-0.288355	8.44882e-07	0.000104178	DOWN		ENSMUSG00000008153	Clstn3	-0.1339	0.0297063	0.468878	DOWN		ENSMUSG00000002748	Baz1b	-0.246917	8.99351e-07	6.99892e-05	DOWN
ENSMUSG00000043061	Tmem18	-0.342875	8.56844e-07	0.000105418	DOWN		ENSMUSG00000031386	Hcfc1	-0.133836	0.0327556	0.493729	DOWN		ENSMUSG00000035173	Ccdc186	-0.246798	4.57921e-05	0.00198971	DOWN
ENSMUSG00000029086	Prom1	-0.452596	8.90484e-07	0.000109315	DOWN		ENSMUSG00000005936	Kctd20	-0.133697	0.00912123	0.24858	DOWN		ENSMUSG00000026159	Agfg1	-0.246643	1.51783e-07	1.45457e-05	DOWN
ENSMUSG00000000605	Clcn4	-0.215768	9.73516e-07	0.000118981	DOWN		ENSMUSG00000052423	B4galt3	-0.133679	0.0419657	0.560286	DOWN		ENSMUSG00000024856	Cdk2ap2	-0.246561	0.00635543	0.0998428	DOWN
ENSMUSG00000044037	Als2cl	-0.53353	1.02831e-06	0.000125402	DOWN		ENSMUSG00000025856	Pdgfa	-0.1336	0.0230413	0.413394	DOWN		ENSMUSG00000048878	Hexim1	-0.24656	1.13331e-05	0.000620159	DOWN
ENSMUSG00000022329	Stk3	-0.5038	1.05254e-06	0.000128075	DOWN		ENSMUSG00000049550	Clip1	-0.133575	0.0121182	0.291715	DOWN		ENSMUSG00000054051	Ercc6	-0.246482	0.000430134	0.0124048	DOWN
ENSMUSG00000025795	Rassf3	-0.91626	1.21485e-06	0.00014559	DOWN		ENSMUSG00000022558	Mroh1	-0.133549	0.035753	0.517974	DOWN		ENSMUSG00000037788	Vopp1	-0.24633	0.0286332	0.282398	DOWN
ENSMUSG00000021703	Serinc5	-0.280979	1.31518e-06	0.0001566	DOWN		ENSMUSG00000018999	Slc35b4	-0.133473	0.0106952	0.272862	DOWN		ENSMUSG00000005506	Celf1	-0.24631	7.94119e-07	6.27682e-05	DOWN
ENSMUSG00000032470	Mras	-0.291292	1.33334e-06	0.000158421	DOWN		ENSMUSG00000024269	Tpgs2	-0.133461	0.0252654	0.430956	DOWN		ENSMUSG00000026430	Rassf5	-0.245571	0.00495573	0.0828248	DOWN
ENSMUSG00000099966	2810402E24Rik	-0.836968	1.47101e-06	0.000174034	DOWN		ENSMUSG00000024924	Vldlr	-0.13338	0.00896309	0.247147	DOWN		ENSMUSG00000056724	Nbeal2	-0.245491	0.0228308	0.241804	DOWN
ENSMUSG00000014773	Dll1	-0.50513	1.5939e-06	0.000187773	DOWN		ENSMUSG00000010453	Kansl3	-0.133374	0.00404324	0.156558	DOWN		ENSMUSG00000030104	Edem1	-0.245469	0.00579599	0.09311	DOWN
ENSMUSG00000005107	Slc2a9	-1.10033	1.61649e-06	0.000190031	DOWN		ENSMUSG00000078716	Tmem8b	-0.133268	0.0175528	0.359356	DOWN		ENSMUSG00000004768	Rab23	-0.245401	1.39157e-05	0.000738182	DOWN
ENSMUSG00000026489	Coq8a	-0.346708	1.63229e-06	0.000191481	DOWN		ENSMUSG00000041329	Atp1b2	-0.132968	0.0139469	0.318465	DOWN		ENSMUSG00000110710	C78859	-0.245329	0.00963177	0.134755	DOWN
ENSMUSG00000035051	Dhx57	-0.321666	1.69526e-06	0.000197615	DOWN		ENSMUSG00000037541	Shank2	-0.132827	0.0461645	0.580978	DOWN		ENSMUSG00000008435	Rdh13	-0.245319	0.000528187	0.0146099	DOWN
ENSMUSG00000084349	Rpl3-ps1	-0.233544	1.75283e-06	0.000203898	DOWN		ENSMUSG00000022995	Enah	-0.132694	0.0029994	0.130012	DOWN		ENSMUSG00000032741	Tpcn1	-0.24525	0.000333485	0.0101115	DOWN
ENSMUSG00000041624	Gucy1a2	-0.71364	1.95099e-06	0.000224594	DOWN		ENSMUSG00000024797	Vps51	-0.132601	0.0317392	0.487303	DOWN		ENSMUSG00000038485	Socs7	-0.244978	2.23843e-06	0.000151839	DOWN
ENSMUSG00000045498	Pcdhb3	-0.52439	1.98668e-06	0.000227758	DOWN		ENSMUSG00000026223	Itm2c	-0.132574	0.0370812	0.525952	DOWN		ENSMUSG00000032560	Dnajc13	-0.244737	1.41225e-06	0.000102185	DOWN
ENSMUSG00000096999	Gm26793	-1.18997	2.15386e-06	0.0002449	DOWN		ENSMUSG00000020376	Rnf130	-0.132572	0.0102808	0.267335	DOWN		ENSMUSG00000021036	Sptlc2	-0.244663	0.000582237	0.0157593	DOWN
ENSMUSG00000027889	Ampd2	-0.223827	2.27956e-06	0.000258135	DOWN		ENSMUSG00000034707	Gns	-0.132544	0.0107197	0.272862	DOWN		ENSMUSG00000002222	Rmnd5a	-0.244656	1.24813e-05	0.000673685	DOWN
ENSMUSG00000094475	Gm11007	-1.37011	2.30824e-06	0.00026032	DOWN		ENSMUSG00000030852	Tacc2	-0.132412	0.0495713	0.599057	DOWN		ENSMUSG00000027425	Kat14	-0.24463	0.000102582	0.00393451	DOWN
ENSMUSG00000055760	Gemin6	-0.739985	2.43149e-06	0.000270916	DOWN		ENSMUSG00000027950	Chrnb2	-0.13236	0.0138554	0.316941	DOWN		ENSMUSG00000046962	Zbtb21	-0.24454	0.00308246	0.0581017	DOWN
ENSMUSG00000053414	Hunk	-0.574699	2.7904e-06	0.000308428	DOWN		ENSMUSG00000004530	Coro1c	-0.131988	0.0213391	0.395975	DOWN		ENSMUSG00000000552	Zfp385a	-0.244165	0.00930687	0.131598	DOWN
ENSMUSG00000000823	Zfp512b	-0.300896	3.11168e-06	0.000341897	DOWN		ENSMUSG00000034007	Scaper	-0.131985	0.0294785	0.467069	DOWN		ENSMUSG00000025231	Sufu	-0.244114	0.00116652	0.0274731	DOWN
ENSMUSG00000042073	Abhd14b	-0.585525	3.12949e-06	0.000342816	DOWN		ENSMUSG00000031144	Syp	-0.131796	0.0168898	0.352907	DOWN		ENSMUSG00000033909	Usp36	-0.244106	0.000324646	0.00994679	DOWN
ENSMUSG00000074738	Fndc10	-0.352332	3.46821e-06	0.000374398	DOWN		ENSMUSG00000028796	Phc2	-0.131654	0.00442926	0.165246	DOWN		ENSMUSG00000028364	Tnc	-0.244038	0.0407584	0.353544	DOWN
ENSMUSG00000019726	Lyst	-0.37225	3.60755e-06	0.00038793	DOWN		ENSMUSG00000020883	Fbxl20	-0.131358	0.0160056	0.343199	DOWN		ENSMUSG00000044617	Zbtb39	-0.244014	0.0160689	0.190964	DOWN
ENSMUSG00000078887	Gm6710	-2.08685	3.62552e-06	0.000389109	DOWN		ENSMUSG00000003344	Btbd2	-0.131284	0.0184587	0.368922	DOWN		ENSMUSG00000032609	Klhdc8b	-0.243836	0.0392786	0.34666	DOWN
ENSMUSG00000038141	Tmem181a	-0.407421	3.72845e-06	0.000398244	DOWN		ENSMUSG00000035864	Syt1	-0.131173	0.0293746	0.465688	DOWN		ENSMUSG00000003863	Ppfia3	-0.243802	3.93039e-07	3.38117e-05	DOWN
ENSMUSG00000002963	Pnkp	-0.347328	3.73217e-06	0.000398244	DOWN		ENSMUSG00000034525	Ice1	-0.130712	0.0127139	0.30109	DOWN		ENSMUSG00000028771	Ptpn12	-0.243761	7.65152e-05	0.00305439	DOWN
ENSMUSG00000044700	Tmem201	-0.279956	3.74277e-06	0.000398609	DOWN		ENSMUSG00000030401	Rtn2	-0.130663	0.0267121	0.444254	DOWN		ENSMUSG00000058761	Rnf169	-0.243739	0.00258864	0.0509347	DOWN
ENSMUSG00000020175	Rab36	-0.390722	4.08692e-06	0.000430305	DOWN		ENSMUSG00000006599	Gtf2h1	-0.130409	0.022161	0.405156	DOWN		ENSMUSG00000027287	Snap23	-0.243719	0.0293474	0.287082	DOWN
ENSMUSG00000045083	Lingo2	-0.913909	4.23505e-06	0.000442543	DOWN		ENSMUSG00000003031	Cdkn1b	-0.130362	0.0415824	0.557719	DOWN		ENSMUSG00000025246	Tbl1x	-0.243601	0.000814064	0.0205692	DOWN
ENSMUSG00000045409	Trim39	-0.294991	4.24748e-06	0.000443007	DOWN		ENSMUSG00000074582	Arfgef2	-0.130357	0.00786275	0.229139	DOWN		ENSMUSG00000053641	Dennd4a	-0.243226	0.00017676	0.00607301	DOWN
ENSMUSG00000025747	Tyms	-1.05713	4.91395e-06	0.00050633	DOWN		ENSMUSG00000052488	Cherp	-0.13009	0.0275186	0.452138	DOWN		ENSMUSG00000078816	Prkcg	-0.243195	0.00638398	0.100054	DOWN
ENSMUSG00000071451	Psmg4	-0.560074	5.41741e-06	0.000556384	DOWN		ENSMUSG00000056124	B4galt6	-0.129733	0.0162752	0.346134	DOWN		ENSMUSG00000055717	Slain1	-0.242973	0.0168909	0.197853	DOWN
ENSMUSG00000020661	Dnmt3a	-0.228863	5.45134e-06	0.000558079	DOWN		ENSMUSG00000028057	Rit1	-0.129469	0.0321424	0.490512	DOWN		ENSMUSG00000026821	Ralgds	-0.242847	0.000127447	0.00467701	DOWN
ENSMUSG00000055723	Rras2	-0.337479	6.27447e-06	0.00063764	DOWN		ENSMUSG00000017740	Slc12a5	-0.129467	0.0197702	0.382359	DOWN		ENSMUSG00000042390	Gatad2b	-0.242781	2.70157e-06	0.000179094	DOWN
ENSMUSG00000024601	Isoc1	-0.434359	6.30615e-06	0.000639688	DOWN		ENSMUSG00000039159	Ube2h	-0.129457	0.00443845	0.165286	DOWN		ENSMUSG00000027784	Ppm1l	-0.242742	0.00178414	0.0381784	DOWN
ENSMUSG00000087153	Gm6483	-0.721658	6.61011e-06	0.000666864	DOWN		ENSMUSG00000023050	Map3k12	-0.12942	0.0052525	0.182496	DOWN		ENSMUSG00000021668	Polk	-0.242718	0.0044489	0.0765921	DOWN
ENSMUSG00000024983	Vti1a	-0.202591	6.87827e-06	0.000685776	DOWN		ENSMUSG00000032316	Clk3	-0.129409	0.0339417	0.504158	DOWN		ENSMUSG00000074582	Arfgef2	-0.242613	8.01799e-07	6.32005e-05	DOWN
ENSMUSG00000001034	Mapk7	-0.394397	6.95021e-06	0.000691123	DOWN		ENSMUSG00000029223	Uchl1	-0.129324	0.0176335	0.359717	DOWN		ENSMUSG00000052928	Ctif	-0.242449	0.000245265	0.00792603	DOWN
ENSMUSG00000072949	Acot1	-0.555959	7.22457e-06	0.000714563	DOWN		ENSMUSG00000032826	Ank2	-0.129226	0.0494082	0.598584	DOWN		ENSMUSG00000027007	Itprid2	-0.242382	0.00028557	0.00901846	DOWN
ENSMUSG00000006567	Atp7b	-0.655911	7.3248e-06	0.000721903	DOWN		ENSMUSG00000053641	Dennd4a	-0.129171	0.0459499	0.58032	DOWN		ENSMUSG00000038028	Tigar	-0.242195	0.00308144	0.0581017	DOWN
ENSMUSG00000000202	Btbd17	-0.447871	8.52591e-06	0.000822743	DOWN		ENSMUSG00000053046	Brsk2	-0.128987	0.00663201	0.20873	DOWN		ENSMUSG00000029189	Sel1l3	-0.24215	0.00287332	0.0550714	DOWN
ENSMUSG00000051113	Fam71e1	-0.638841	8.63505e-06	0.000831829	DOWN		ENSMUSG00000034793	G6pc3	-0.128965	0.0223522	0.406909	DOWN		ENSMUSG00000040102	Klhl42	-0.242028	7.01207e-05	0.00283585	DOWN
ENSMUSG00000052479	A330008L17Rik	-0.62628	8.7666e-06	0.000840184	DOWN		ENSMUSG00000035325	Sec31a	-0.128832	0.0133301	0.309994	DOWN		ENSMUSG00000020747	Tmem94	-0.242016	0.00272213	0.0528862	DOWN
ENSMUSG00000003746	Man1a	-0.498803	8.88975e-06	0.000848994	DOWN		ENSMUSG00000029427	Zcchc8	-0.128813	0.0450819	0.577172	DOWN		ENSMUSG00000078671	Chd2	-0.241778	0.000108484	0.00411727	DOWN
ENSMUSG00000049532	Sall2	-0.251098	1.00717e-05	0.000955298	DOWN		ENSMUSG00000031227	Magee1	-0.128762	0.0139961	0.318639	DOWN		ENSMUSG00000020646	Mboat2	-0.241761	9.05756e-05	0.00353927	DOWN
ENSMUSG00000022195	6030458C11Rik	-0.281784	1.02939e-05	0.000973046	DOWN		ENSMUSG00000029775	Klhdc10	-0.128654	0.00736765	0.222179	DOWN		ENSMUSG00000032637	Atxn2l	-0.241612	1.24958e-07	1.22069e-05	DOWN
ENSMUSG00000021646	Mccc2	-0.319491	1.04983e-05	0.000990682	DOWN		ENSMUSG00000036825	Ssx2ip	-0.128487	0.0154872	0.337493	DOWN		ENSMUSG00000020329	Polrmt	-0.241602	4.3291e-05	0.00189741	DOWN
ENSMUSG00000002308	Cd320	-0.380419	1.09967e-05	0.00103244	DOWN		ENSMUSG00000052915	Msl1	-0.128101	0.00378797	0.14949	DOWN		ENSMUSG00000039201	Tbc1d25	-0.241551	0.00974042	0.135727	DOWN
ENSMUSG00000027204	Fbn1	-0.653433	1.11358e-05	0.00104226	DOWN		ENSMUSG00000046897	Zfp740	-0.128066	0.0109453	0.277067	DOWN		ENSMUSG00000063146	Clip2	-0.241416	1.72334e-06	0.000121657	DOWN
ENSMUSG00000051169	Rpusd3	-0.872357	1.11694e-05	0.00104336	DOWN		ENSMUSG00000003352	Cacnb3	-0.128034	0.0258522	0.436804	DOWN		ENSMUSG00000032097	Ddx6	-0.241314	1.75503e-08	2.21825e-06	DOWN
ENSMUSG00000019432	Ddx39b	-0.188594	1.14218e-05	0.00106515	DOWN		ENSMUSG00000024163	Mapk8ip3	-0.127928	0.00540248	0.185042	DOWN		ENSMUSG00000026110	Mgat4a	-0.241215	6.25479e-06	0.000376012	DOWN
ENSMUSG00000019338	Zfp687	-0.301473	1.15154e-05	0.00107207	DOWN		ENSMUSG00000059436	Max	-0.127921	0.0156641	0.339911	DOWN		ENSMUSG00000030683	Sez6l2	-0.241197	7.17109e-07	5.73347e-05	DOWN
ENSMUSG00000020672	Sntg2	-0.869011	1.17745e-05	0.0010907	DOWN		ENSMUSG00000030101	Sumf1	-0.127675	0.0411335	0.553841	DOWN		ENSMUSG00000039952	Dag1	-0.241192	4.36708e-07	3.72794e-05	DOWN
ENSMUSG00000037344	Slc12a9	-0.297669	1.1874e-05	0.00109809	DOWN		ENSMUSG00000044308	Ubr3	-0.127542	0.00624743	0.202483	DOWN		ENSMUSG00000034135	Sik3	-0.241172	4.5071e-06	0.000279544	DOWN
ENSMUSG00000028907	Utp11	-0.337257	1.25183e-05	0.00115382	DOWN		ENSMUSG00000034931	Dhx8	-0.127228	0.0203483	0.388396	DOWN		ENSMUSG00000032119	Hinfp	-0.241137	0.000570327	0.0155202	DOWN
ENSMUSG00000024077	Strn	-0.272107	1.25893e-05	0.00115833	DOWN		ENSMUSG00000054013	Tmem179	-0.127092	0.0356533	0.517066	DOWN		ENSMUSG00000039262	Prrc2b	-0.240555	0.000279114	0.00885488	DOWN
ENSMUSG00000036026	Tmem63b	-0.224916	1.26089e-05	0.00115833	DOWN		ENSMUSG00000040867	Begain	-0.127027	0.0337828	0.503088	DOWN		ENSMUSG00000040209	Zfp704	-0.240548	4.2429e-05	0.00187551	DOWN
ENSMUSG00000019823	Mical1	-0.529971	1.28672e-05	0.00117538	DOWN		ENSMUSG00000003316	Glg1	-0.126776	0.00709213	0.217415	DOWN		ENSMUSG00000039154	Shd	-0.240472	0.0220786	0.236775	DOWN
ENSMUSG00000000568	Hnrnpd	-0.204556	1.29847e-05	0.00118112	DOWN		ENSMUSG00000038555	Reep2	-0.12636	0.0171447	0.35526	DOWN		ENSMUSG00000017314	Mpp2	-0.240373	0.000125001	0.00459943	DOWN
ENSMUSG00000021306	Gpr137b	-0.414161	1.33497e-05	0.00121035	DOWN		ENSMUSG00000049106	Dcaf5	-0.126288	0.0085138	0.2409	DOWN		ENSMUSG00000035397	Klf16	-0.24034	0.00106837	0.0255411	DOWN
ENSMUSG00000063087	Gm10125	-0.616832	1.34692e-05	0.0012172	DOWN		ENSMUSG00000010721	Lmbr1	-0.126221	0.0236655	0.417728	DOWN		ENSMUSG00000035049	Rrp12	-0.240241	1.20058e-05	0.000654384	DOWN
ENSMUSG00000040563	Plppr2	-0.370303	1.37536e-05	0.00124089	DOWN		ENSMUSG00000003813	Rad23a	-0.126213	0.0339196	0.504158	DOWN		ENSMUSG00000028838	Extl1	-0.240209	0.001011	0.0244007	DOWN
ENSMUSG00000045994	B3gat1	-0.272743	1.42755e-05	0.00127965	DOWN		ENSMUSG00000039483	Asb6	-0.126096	0.0473463	0.586407	DOWN		ENSMUSG00000079215	Zfp664	-0.24013	6.13432e-07	5.00552e-05	DOWN
ENSMUSG00000035314	Gdpd5	-0.80386	1.43315e-05	0.0012826	DOWN		ENSMUSG00000031568	Rwdd4a	-0.125999	0.0280057	0.455305	DOWN		ENSMUSG00000040669	Phc1	-0.240065	1.08156e-05	0.000598926	DOWN
ENSMUSG00000025993	Slc40a1	-0.486119	1.49751e-05	0.00133161	DOWN		ENSMUSG00000037989	Wnk2	-0.125942	0.0457618	0.58032	DOWN		ENSMUSG00000033004	Mycbp2	-0.240032	0.000135079	0.00488599	DOWN
ENSMUSG00000028458	Tesk1	-0.272432	1.58826e-05	0.00139885	DOWN		ENSMUSG00000077450	Rab11b	-0.125761	0.00957452	0.2564	DOWN		ENSMUSG00000035172	Plekhh3	-0.23988	0.0138566	0.172799	DOWN
ENSMUSG00000043866	Taf10	-0.293604	1.61633e-05	0.00142132	DOWN		ENSMUSG00000050947	Amigo1	-0.12576	0.0115668	0.285502	DOWN		ENSMUSG00000020520	Galnt10	-0.239805	0.0356531	0.324736	DOWN
ENSMUSG00000037570	Mcrs1	-0.196741	1.62351e-05	0.00142537	DOWN		ENSMUSG00000070733	Fryl	-0.125657	0.0480256	0.58981	DOWN		ENSMUSG00000021275	Tecpr2	-0.239778	1.37255e-05	0.00072879	DOWN
ENSMUSG00000042579	4632404H12Rik	-0.348252	1.74121e-05	0.00151222	DOWN		ENSMUSG00000041040	Fam117b	-0.125396	0.0220818	0.404706	DOWN		ENSMUSG00000040268	Plekha1	-0.239568	8.82638e-07	6.9076e-05	DOWN
ENSMUSG00000033060	Lmo7	-0.291737	1.86441e-05	0.00160887	DOWN		ENSMUSG00000026427	Eif2d	-0.124982	0.0439934	0.572751	DOWN		ENSMUSG00000040097	Flywch1	-0.239565	0.000229969	0.0075282	DOWN
ENSMUSG00000038181	Chpf2	-0.313556	1.90341e-05	0.00163743	DOWN		ENSMUSG00000018765	Fxr2	-0.124804	0.00393931	0.154038	DOWN		ENSMUSG00000042156	Dzip1	-0.239451	0.000160171	0.00559308	DOWN
ENSMUSG00000033053	1700028P14Rik	-1.33976	1.98427e-05	0.00169909	DOWN		ENSMUSG00000029708	Gcc1	-0.124563	0.0393326	0.541458	DOWN		ENSMUSG00000026626	Ppp2r5a	-0.239442	1.24529e-06	9.17629e-05	DOWN
ENSMUSG00000016356	Col20a1	-0.665149	2.03803e-05	0.00174244	DOWN		ENSMUSG00000030451	Herc2	-0.124028	0.0276559	0.452534	DOWN		ENSMUSG00000026028	Trak2	-0.239343	5.43255e-05	0.00228361	DOWN
ENSMUSG00000020022	Ndufa12	-0.44257	2.16493e-05	0.00184809	DOWN		ENSMUSG00000033499	Larp4b	-0.124022	0.00771221	0.226481	DOWN		ENSMUSG00000057219	Armc7	-0.239337	0.0280599	0.278476	DOWN
ENSMUSG00000066000	Zfp979	-0.980414	2.2333e-05	0.00189769	DOWN		ENSMUSG00000031729	Ist1	-0.124017	0.0113448	0.282318	DOWN		ENSMUSG00000030201	Lrp6	-0.239058	0.000100105	0.00386	DOWN
ENSMUSG00000037649	H2-DMa	-0.433917	2.31243e-05	0.00195594	DOWN		ENSMUSG00000062234	Gak	-0.12391	0.00637252	0.204565	DOWN		ENSMUSG00000038023	Atp6v0a2	-0.239039	9.62274e-07	7.36465e-05	DOWN
ENSMUSG00000042507	Mideas	-0.338185	2.33691e-05	0.00197364	DOWN		ENSMUSG00000039536	Stau1	-0.123823	0.00651229	0.206965	DOWN		ENSMUSG00000042532	Golga7b	-0.238847	0.00098893	0.0240249	DOWN
ENSMUSG00000026956	Uap1l1	-0.430031	2.42676e-05	0.00203712	DOWN		ENSMUSG00000001052	Sec24b	-0.123708	0.0142699	0.322129	DOWN		ENSMUSG00000063430	Wscd2	-0.238542	0.00730007	0.110732	DOWN
ENSMUSG00000041477	Dcp1b	-0.312978	2.43312e-05	0.00203937	DOWN		ENSMUSG00000019731	Slc35e1	-0.123638	0.0229543	0.412954	DOWN		ENSMUSG00000056258	Kcnq3	-0.238521	0.000447988	0.0127802	DOWN
ENSMUSG00000042686	Jph1	-0.471102	2.46897e-05	0.00206319	DOWN		ENSMUSG00000021072	Tmx1	-0.123606	0.0168184	0.352285	DOWN		ENSMUSG00000024790	Sac3d1	-0.238229	0.00915683	0.129978	DOWN
ENSMUSG00000026955	Sapcd2	-1.02914	2.47803e-05	0.00206765	DOWN		ENSMUSG00000042492	Tbc1d10b	-0.123539	0.0205639	0.388916	DOWN		ENSMUSG00000027508	Pag1	-0.238122	0.000621256	0.0166289	DOWN
ENSMUSG00000100147	1700047M11Rik	-0.966353	2.57038e-05	0.00213827	DOWN		ENSMUSG00000056608	Chd9	-0.123359	0.0430774	0.567752	DOWN		ENSMUSG00000026836	Acvr1	-0.238052	0.00770555	0.115136	DOWN
ENSMUSG00000034032	Rpap1	-0.283498	2.61026e-05	0.00216172	DOWN		ENSMUSG00000035545	Leng8	-0.123068	0.0344238	0.508176	DOWN		ENSMUSG00000039879	Heca	-0.238023	4.87486e-05	0.00209197	DOWN
ENSMUSG00000055676	Gm5069	-0.729911	2.64105e-05	0.00218396	DOWN		ENSMUSG00000032485	Scap	-0.122945	0.00987657	0.261431	DOWN		ENSMUSG00000056900	Usp13	-0.237947	0.0298522	0.290292	DOWN
ENSMUSG00000040699	Limd2	-0.34166	2.68065e-05	0.00221229	DOWN		ENSMUSG00000039473	Ubn1	-0.122885	0.028547	0.459623	DOWN		ENSMUSG00000030307	Slc6a11	-0.23791	0.0363841	0.328802	DOWN
ENSMUSG00000030042	Pole4	-0.284256	2.88985e-05	0.00235807	DOWN		ENSMUSG00000041936	Agrn	-0.12287	0.0103598	0.268114	DOWN		ENSMUSG00000031709	Tbc1d9	-0.237844	0.00181091	0.0386468	DOWN
ENSMUSG00000039765	Cc2d2a	-0.372986	2.89878e-05	0.00236189	DOWN		ENSMUSG00000038023	Atp6v0a2	-0.122759	0.0115597	0.285453	DOWN		ENSMUSG00000030257	Srgap3	-0.237824	0.00345353	0.0635365	DOWN
ENSMUSG00000033491	Prss35	-0.726422	3.3282e-05	0.00266867	DOWN		ENSMUSG00000023944	Hsp90ab1	-0.122751	0.0130868	0.305746	DOWN		ENSMUSG00000045374	Wdr81	-0.237821	0.000284133	0.00898842	DOWN
ENSMUSG00000053317	Sec61b	-0.361487	3.39026e-05	0.0027106	DOWN		ENSMUSG00000075376	Rc3h2	-0.122732	0.0412074	0.554663	DOWN		ENSMUSG00000026737	Pip4k2a	-0.237789	0.0141026	0.175136	DOWN
ENSMUSG00000079659	Tmem243	-0.495485	3.42839e-05	0.0027332	DOWN		ENSMUSG00000063317	Usp31	-0.1227	0.017619	0.359617	DOWN		ENSMUSG00000026490	Cdc42bpa	-0.237677	1.80588e-07	1.69835e-05	DOWN
ENSMUSG00000038855	Itpkb	-0.349016	3.54732e-05	0.00281588	DOWN		ENSMUSG00000004565	Pnpla6	-0.122662	0.0303575	0.47476	DOWN		ENSMUSG00000049313	Sorl1	-0.23765	0.000110421	0.00417935	DOWN
ENSMUSG00000038879	Nipal2	-0.76763	3.72658e-05	0.00294974	DOWN		ENSMUSG00000005873	Reep5	-0.122618	0.00707261	0.217056	DOWN		ENSMUSG00000042628	Zfyve1	-0.237493	1.91875e-05	0.000968702	DOWN
ENSMUSG00000027562	Car2	-0.454078	3.80244e-05	0.00298424	DOWN		ENSMUSG00000032571	Pik3r4	-0.122504	0.0395188	0.542499	DOWN		ENSMUSG00000068015	Lrch1	-0.23745	0.0253921	0.260479	DOWN
ENSMUSG00000014599	Csf1	-0.377682	4.05052e-05	0.00316551	DOWN		ENSMUSG00000022285	Ywhaz	-0.122489	0.0137174	0.315381	DOWN		ENSMUSG00000052423	B4galt3	-0.237303	0.000323163	0.00991165	DOWN
ENSMUSG00000038312	Edem2	-0.304866	4.24013e-05	0.00327677	DOWN		ENSMUSG00000020810	Cygb	-0.122272	0.039844	0.54521	DOWN		ENSMUSG00000026915	Strbp	-0.237239	0.00393986	0.0702027	DOWN
ENSMUSG00000021368	Tbc1d7	-0.371394	4.3046e-05	0.00331275	DOWN		ENSMUSG00000027646	Src	-0.122122	0.0279026	0.454826	DOWN		ENSMUSG00000039210	Gpatch2	-0.237209	0.00146185	0.0325236	DOWN
ENSMUSG00000001493	Meox1	-0.993753	4.31821e-05	0.00331862	DOWN		ENSMUSG00000021062	Rab15	-0.122049	0.0385948	0.53645	DOWN		ENSMUSG00000039275	Foxk2	-0.237184	1.02568e-06	7.76425e-05	DOWN
ENSMUSG00000059013	Sh2d3c	-0.401493	4.35842e-05	0.00334489	DOWN		ENSMUSG00000042763	Maneal	-0.12202	0.0167317	0.351407	DOWN		ENSMUSG00000079020	Slc45a4	-0.237037	0.000106523	0.0040567	DOWN
ENSMUSG00000021257	Angel1	-0.445937	4.37363e-05	0.00335193	DOWN		ENSMUSG00000040506	Ambra1	-0.122011	0.0120186	0.290645	DOWN		ENSMUSG00000022426	Josd1	-0.237013	5.50577e-06	0.000334243	DOWN
ENSMUSG00000025195	Dnmbp	-0.369284	4.40365e-05	0.00337028	DOWN		ENSMUSG00000005374	Tbl2	-0.121992	0.0458214	0.58032	DOWN		ENSMUSG00000028385	Snx30	-0.236999	2.97895e-05	0.00140079	DOWN
ENSMUSG00000066829	Zfp810	-0.371515	4.46663e-05	0.00339972	DOWN		ENSMUSG00000071359	Tbpl1	-0.121775	0.0195151	0.379543	DOWN		ENSMUSG00000047141	Zfp654	-0.236978	0.000216041	0.00718672	DOWN
ENSMUSG00000085558	4930412C18Rik	-0.854209	4.80576e-05	0.00363529	DOWN		ENSMUSG00000052534	Pbx1	-0.121726	0.0197657	0.382359	DOWN		ENSMUSG00000020435	Osbp2	-0.236843	0.000350292	0.0105234	DOWN
ENSMUSG00000036850	Mrpl41	-0.222992	4.87659e-05	0.00367646	DOWN		ENSMUSG00000058318	Phf21a	-0.121637	0.0422608	0.562704	DOWN		ENSMUSG00000074102	Rbm15b	-0.236832	3.93953e-05	0.00177429	DOWN
ENSMUSG00000011306	Sugp1	-0.218138	4.92831e-05	0.00371041	DOWN		ENSMUSG00000042766	Trim46	-0.121591	0.0241194	0.421214	DOWN		ENSMUSG00000029408	Abcb9	-0.236781	0.00377344	0.0679574	DOWN
ENSMUSG00000039715	Dync2i2	-0.271252	4.98227e-05	0.00374113	DOWN		ENSMUSG00000036636	Clcn7	-0.121492	0.0265839	0.443894	DOWN		ENSMUSG00000041215	Yeats2	-0.236526	0.000553074	0.0151848	DOWN
ENSMUSG00000030930	Chst15	-0.305083	5.12521e-05	0.00382749	DOWN		ENSMUSG00000038127	Ccdc50	-0.121483	0.0443157	0.57376	DOWN		ENSMUSG00000111942	Gm5182	-0.236464	0.0100077	0.138099	DOWN
ENSMUSG00000089847	Timm10b	-0.452859	5.13992e-05	0.00383331	DOWN		ENSMUSG00000040433	Zbtb38	-0.121349	0.0183263	0.367138	DOWN		ENSMUSG00000026842	Abl1	-0.236451	4.27246e-05	0.0018791	DOWN
ENSMUSG00000039018	Mtg1	-0.279978	5.15051e-05	0.00383606	DOWN		ENSMUSG00000024429	Gnl1	-0.12124	0.0318568	0.488297	DOWN		ENSMUSG00000043811	Rtn4r	-0.236405	0.000342137	0.0103231	DOWN
ENSMUSG00000010505	Myt1	-0.491797	5.26726e-05	0.00390206	DOWN		ENSMUSG00000003469	Phyhip	-0.121239	0.036621	0.523169	DOWN		ENSMUSG00000031365	Zfp275	-0.236337	0.0194036	0.217417	DOWN
ENSMUSG00000023826	Prkn	-0.559488	5.36929e-05	0.00396706	DOWN		ENSMUSG00000028830	AU040320	-0.121215	0.00856188	0.241481	DOWN		ENSMUSG00000058706	0610030E20Rik	-0.236316	0.0118305	0.15482	DOWN
ENSMUSG00000038422	Hdhd3	-0.351554	5.59201e-05	0.00409886	DOWN		ENSMUSG00000038170	Pde4dip	-0.12115	0.0277249	0.453078	DOWN		ENSMUSG00000024431	Nr3c1	-0.236114	0.00161342	0.0352318	DOWN
ENSMUSG00000033039	Micall1	-0.385731	5.70929e-05	0.00417931	DOWN		ENSMUSG00000060279	Ap2a1	-0.121092	0.0125833	0.299275	DOWN		ENSMUSG00000021264	Yy1	-0.236013	4.63023e-06	0.0002861	DOWN
ENSMUSG00000029344	Tpst2	-0.319601	5.74882e-05	0.0042027	DOWN		ENSMUSG00000038143	Stox2	-0.120747	0.0237733	0.418419	DOWN		ENSMUSG00000029684	Wasl	-0.235974	9.99501e-07	7.60759e-05	DOWN
ENSMUSG00000043987	Cep164	-0.387351	5.96373e-05	0.00435407	DOWN		ENSMUSG00000042388	Dlgap3	-0.120739	0.0429208	0.566924	DOWN		ENSMUSG00000054976	Nyap2	-0.23584	0.00731072	0.110864	DOWN
ENSMUSG00000030527	Crtc3	-0.293942	6.28394e-05	0.00456982	DOWN		ENSMUSG00000029599	Ddx54	-0.120725	0.0473054	0.586293	DOWN		ENSMUSG00000018334	Ksr1	-0.235824	0.0424159	0.362787	DOWN
ENSMUSG00000000957	Mmp14	-0.55282	6.39648e-05	0.00463883	DOWN		ENSMUSG00000029004	Kmt2e	-0.120632	0.040655	0.551701	DOWN		ENSMUSG00000027797	Dclk1	-0.235738	0.00492706	0.082537	DOWN
ENSMUSG00000003062	Stard3nl	-0.22871	6.41536e-05	0.00464105	DOWN		ENSMUSG00000001576	Ergic1	-0.120492	0.0253429	0.431482	DOWN		ENSMUSG00000022272	Myo10	-0.2357	0.000138751	0.00497988	DOWN
ENSMUSG00000024247	Pkdcc	-0.407258	6.49875e-05	0.00469526	DOWN		ENSMUSG00000038576	Susd4	-0.120223	0.0272458	0.449136	DOWN		ENSMUSG00000027751	Supt20	-0.235675	0.000265446	0.00849902	DOWN
ENSMUSG00000028467	Gba2	-0.195259	6.63804e-05	0.00478966	DOWN		ENSMUSG00000019188	H13	-0.120204	0.0243214	0.423088	DOWN		ENSMUSG00000034659	Tmem109	-0.235589	0.000125781	0.00462507	DOWN
ENSMUSG00000027502	Rtf2	-0.187416	6.76047e-05	0.00486534	DOWN		ENSMUSG00000026020	Nop58	-0.119837	0.0242796	0.422851	DOWN		ENSMUSG00000051910	Sox6	-0.235468	0.00137037	0.0310094	DOWN
ENSMUSG00000021357	Exoc2	-0.208981	7.35271e-05	0.00524395	DOWN		ENSMUSG00000028849	Map7d1	-0.11937	0.00878844	0.244924	DOWN		ENSMUSG00000074794	Arrdc3	-0.235425	0.0452505	0.376773	DOWN
ENSMUSG00000028133	Rwdd3	-0.511632	7.44599e-05	0.00528332	DOWN		ENSMUSG00000048000	Gigyf2	-0.119282	0.0175925	0.359588	DOWN		ENSMUSG00000039531	Zup1	-0.235221	0.0202345	0.223167	DOWN
ENSMUSG00000046636	Gm7729	-0.633038	7.73964e-05	0.00547069	DOWN		ENSMUSG00000040463	Mybbp1a	-0.119067	0.0366054	0.523169	DOWN		ENSMUSG00000040276	Pacsin1	-0.235022	4.47168e-06	0.00027785	DOWN
ENSMUSG00000028700	Pomgnt1	-0.196737	7.82468e-05	0.00552377	DOWN		ENSMUSG00000028646	Rragc	-0.118927	0.0237942	0.418601	DOWN		ENSMUSG00000042138	Msantd2	-0.234679	0.0102632	0.140576	DOWN
ENSMUSG00000050555	Hyls1	-0.447793	7.88609e-05	0.00554338	DOWN		ENSMUSG00000024201	Kdm4b	-0.118925	0.0198137	0.382801	DOWN		ENSMUSG00000002771	Grin2d	-0.234544	0.0193495	0.216942	DOWN
ENSMUSG00000033569	Adgrb3	-0.213152	8.38958e-05	0.00584815	DOWN		ENSMUSG00000033365	Ipo13	-0.118395	0.0192191	0.37616	DOWN		ENSMUSG00000013275	Slc41a1	-0.234459	0.000867821	0.0216029	DOWN
ENSMUSG00000049482	Ctu2	-0.280277	8.62752e-05	0.00599894	DOWN		ENSMUSG00000042873	Lhfpl4	-0.118185	0.0233171	0.416008	DOWN		ENSMUSG00000018442	Derl2	-0.234413	0.000100611	0.0038741	DOWN
ENSMUSG00000023051	Tarbp2	-0.302134	8.72324e-05	0.00605033	DOWN		ENSMUSG00000037907	Ankrd13b	-0.118007	0.0169714	0.35369	DOWN		ENSMUSG00000040033	Stat2	-0.234394	0.00117727	0.0276443	DOWN
ENSMUSG00000085687	Gm16153	-1.00052	8.85559e-05	0.00612681	DOWN		ENSMUSG00000028973	Abcb8	-0.118001	0.0170307	0.35397	DOWN		ENSMUSG00000028436	Dcaf12	-0.234274	1.39663e-05	0.000740162	DOWN
ENSMUSG00000112825	Gm9118	-0.472024	9.04437e-05	0.0062341	DOWN		ENSMUSG00000058444	Map2k5	-0.117796	0.0404248	0.549498	DOWN		ENSMUSG00000056553	Ptprn2	-0.234169	0.000975807	0.0238021	DOWN
ENSMUSG00000030802	Bckdk	-0.238222	9.0656e-05	0.00624098	DOWN		ENSMUSG00000028991	Mtor	-0.117769	0.0208457	0.391295	DOWN		ENSMUSG00000068036	Afdn	-0.234148	9.27503e-06	0.000523544	DOWN
ENSMUSG00000036529	Sbf1	-0.216056	9.07781e-05	0.00624164	DOWN		ENSMUSG00000036940	Kdm1a	-0.117581	0.0242405	0.422302	DOWN		ENSMUSG00000024593	Megf10	-0.234125	0.0349407	0.320933	DOWN
ENSMUSG00000029319	Coq2	-0.218741	9.20307e-05	0.00631994	DOWN		ENSMUSG00000024335	Brd2	-0.117509	0.00743491	0.223236	DOWN		ENSMUSG00000000531	Tamalin	-0.234075	0.000952692	0.0234006	DOWN
ENSMUSG00000032410	Xrn1	-0.260656	9.40012e-05	0.00642237	DOWN		ENSMUSG00000069539	Scyl2	-0.117405	0.0482784	0.591744	DOWN		ENSMUSG00000021177	Tdp1	-0.234003	0.0047252	0.0798377	DOWN
ENSMUSG00000056492	Adgrf5	-0.305861	9.50436e-05	0.00647078	DOWN		ENSMUSG00000031529	Tnks	-0.116855	0.0236624	0.417728	DOWN		ENSMUSG00000042207	Kdm5b	-0.233961	1.16648e-05	0.000637677	DOWN
ENSMUSG00000026424	Gpr37l1	-0.197608	9.58186e-05	0.00651555	DOWN		ENSMUSG00000041241	Mul1	-0.116601	0.0306861	0.476932	DOWN		ENSMUSG00000032842	Abcc10	-0.233861	0.0245022	0.254016	DOWN
ENSMUSG00000103103	4833445I07Rik	-0.686037	9.81307e-05	0.00665645	DOWN		ENSMUSG00000021629	Slc30a5	-0.116408	0.021501	0.397369	DOWN		ENSMUSG00000034390	Cmip	-0.233797	0.000496959	0.0138706	DOWN
ENSMUSG00000073412	Lst1	-0.928669	9.84701e-05	0.00667132	DOWN		ENSMUSG00000032637	Atxn2l	-0.11589	0.0110268	0.277984	DOWN		ENSMUSG00000025964	Adam23	-0.233663	0.000854965	0.0213307	DOWN
ENSMUSG00000028488	Sh3gl2	-0.245669	0.000108145	0.00722519	DOWN		ENSMUSG00000037487	Ubr5	-0.115848	0.0147871	0.327674	DOWN		ENSMUSG00000029458	Brap	-0.233582	7.32223e-06	0.000428574	DOWN
ENSMUSG00000079507	H2-Q1	-1.05292	0.000111448	0.00739702	DOWN		ENSMUSG00000027680	Fxr1	-0.115778	0.0470898	0.585315	DOWN		ENSMUSG00000061751	Kalrn	-0.233342	0.000573455	0.0155977	DOWN
ENSMUSG00000038685	Rtel1	-0.409674	0.000112029	0.00742658	DOWN		ENSMUSG00000019790	Stxbp5	-0.115397	0.0358123	0.518199	DOWN		ENSMUSG00000022054	Nefm	-0.233239	0.0209497	0.228332	DOWN
ENSMUSG00000025580	Eif4a3	-0.190681	0.00011421	0.00753526	DOWN		ENSMUSG00000045589	Frrs1l	-0.115334	0.0290858	0.463103	DOWN		ENSMUSG00000007029	Vars	-0.233232	0.000209012	0.0069738	DOWN
ENSMUSG00000039257	Vstm2b	-0.397263	0.000115017	0.00757951	DOWN		ENSMUSG00000026812	Tsc1	-0.115316	0.0254181	0.432233	DOWN		ENSMUSG00000021265	Slc25a29	-0.2331	0.0241909	0.25178	DOWN
ENSMUSG00000054226	Tprkb	-0.241636	0.000121193	0.00793937	DOWN		ENSMUSG00000040697	Dnajc16	-0.115083	0.021002	0.392721	DOWN		ENSMUSG00000032875	Arhgef17	-0.232976	0.00328521	0.0611084	DOWN
ENSMUSG00000030235	Slco1c1	-0.257011	0.000127825	0.00834428	DOWN		ENSMUSG00000030232	Aebp2	-0.114989	0.0244835	0.424263	DOWN		ENSMUSG00000038658	Ric1	-0.232858	0.000668761	0.0175948	DOWN
ENSMUSG00000041057	Wdr43	-0.254345	0.000130238	0.00843231	DOWN		ENSMUSG00000040818	Dennd6a	-0.114969	0.0466073	0.582848	DOWN		ENSMUSG00000066392	Nrxn3	-0.232793	0.000291878	0.00918108	DOWN
ENSMUSG00000022560	Slc52a2	-0.368646	0.000133957	0.00861285	DOWN		ENSMUSG00000027854	Sike1	-0.114663	0.0343258	0.507362	DOWN		ENSMUSG00000024383	Map3k2	-0.232485	0.000209739	0.00699385	DOWN
ENSMUSG00000066842	Hmcn1	-0.727719	0.000135671	0.00871293	DOWN		ENSMUSG00000027220	Syt13	-0.114598	0.03965	0.543359	DOWN		ENSMUSG00000031485	Plpbp	-0.232481	1.57632e-05	0.000822815	DOWN
ENSMUSG00000062296	Trank1	-0.251382	0.000136086	0.00872948	DOWN		ENSMUSG00000041298	Katnal1	-0.114417	0.0251254	0.429625	DOWN		ENSMUSG00000058013	Septin11	-0.232396	0.00466031	0.0789792	DOWN
ENSMUSG00000087259	2610035D17Rik	-0.370261	0.000138432	0.00885948	DOWN		ENSMUSG00000039275	Foxk2	-0.114378	0.0181662	0.365829	DOWN		ENSMUSG00000031174	Rpgr	-0.232192	0.000953408	0.0234079	DOWN
ENSMUSG00000035397	Klf16	-0.277213	0.000142727	0.00909241	DOWN		ENSMUSG00000043411	Usp48	-0.114288	0.00775492	0.22707	DOWN		ENSMUSG00000029427	Zcchc8	-0.232087	0.000322602	0.00990605	DOWN
ENSMUSG00000058603	Rpl28-ps1	-0.554692	0.00014366	0.00914133	DOWN		ENSMUSG00000008763	Man1a2	-0.114027	0.0289152	0.462369	DOWN		ENSMUSG00000003382	Etv3	-0.231937	0.000118735	0.00441499	DOWN
ENSMUSG00000020101	Vsir	-0.259197	0.000144882	0.00919297	DOWN		ENSMUSG00000020917	Acly	-0.113905	0.0441516	0.573433	DOWN		ENSMUSG00000059981	Taok2	-0.231806	3.19896e-08	3.79275e-06	DOWN
ENSMUSG00000040652	Oaz2	-0.16483	0.000145299	0.00919297	DOWN		ENSMUSG00000055447	Cd47	-0.113624	0.0387906	0.537878	DOWN		ENSMUSG00000091474	2610021A01Rik	-0.231542	0.00198436	0.0415651	DOWN
ENSMUSG00000025076	Casp7	-0.938235	0.000146855	0.00928081	DOWN		ENSMUSG00000039086	Ss18l1	-0.113574	0.0175166	0.358916	DOWN		ENSMUSG00000035329	Fbxo33	-0.231462	0.000104122	0.00397894	DOWN
ENSMUSG00000000902	Smarcb1	-0.176571	0.000147634	0.00930882	DOWN		ENSMUSG00000042078	Svop	-0.113401	0.0215458	0.397576	DOWN		ENSMUSG00000017764	Zswim1	-0.231409	0.00760626	0.113975	DOWN
ENSMUSG00000023883	Phf10	-0.197883	0.000151871	0.00956512	DOWN		ENSMUSG00000037098	Rab11fip3	-0.112696	0.017778	0.36147	DOWN		ENSMUSG00000045980	Tmem104	-0.231344	0.00736463	0.111437	DOWN
ENSMUSG00000000402	Egfl6	-0.885651	0.000155466	0.00972832	DOWN		ENSMUSG00000032050	Rdx	-0.112253	0.0180521	0.364637	DOWN		ENSMUSG00000030600	Lrfn1	-0.231282	0.00162883	0.0354845	DOWN
ENSMUSG00000071226	Cecr2	-0.507221	0.000155954	0.00973569	DOWN		ENSMUSG00000070476	Fam217b	-0.111931	0.0246141	0.42538	DOWN		ENSMUSG00000003031	Cdkn1b	-0.231249	0.000310846	0.00962823	DOWN
ENSMUSG00000115099	1700087I21Rik	-0.462479	0.000159492	0.00993237	DOWN		ENSMUSG00000023977	Ubr2	-0.111575	0.0174198	0.357781	DOWN		ENSMUSG00000059495	Arhgef12	-0.231205	3.83345e-05	0.00173214	DOWN
ENSMUSG00000053950	Adnp2	-0.214188	0.000160385	0.00997676	DOWN		ENSMUSG00000028291	Akirin2	-0.111421	0.0181558	0.3658	DOWN		ENSMUSG00000032267	Usp28	-0.231174	0.000441395	0.0126572	DOWN
ENSMUSG00000115338	Pnp	-0.519125	0.000160963	0.00999905	DOWN		ENSMUSG00000030741	Spns1	-0.111085	0.0290049	0.463079	DOWN		ENSMUSG00000066306	Numa1	-0.231172	1.68997e-06	0.000119606	DOWN
ENSMUSG00000015165	Hnrnpl	-0.172711	0.000161104	0.00999905	DOWN		ENSMUSG00000022858	Tra2b	-0.111001	0.049854	0.599391	DOWN		ENSMUSG00000001229	Dpp9	-0.231108	7.96797e-06	0.000460528	DOWN
ENSMUSG00000053604	Rpia	-0.379676	0.000163413	0.0101032	DOWN		ENSMUSG00000047036	Zfp445	-0.110856	0.01073	0.272862	DOWN		ENSMUSG00000024970	Spindoc	-0.231074	0.00419122	0.0735024	DOWN
[truncated: 3,453 more rows]
