# Supplementary material for: Distinct neuroprotective and anti-inflammatory effects of Kampo formulas ninjinyoeito and juzentaihoto in depression-like SAMP8 mice
Source: Front Pharmacol. 2025 Oct 24;16:1600176. doi: 10.3389/fphar.2025.1600176 (PMC12592136; doi:10.3389/fphar.2025.1600176)
Supplement: Supplementary file 7 [file Table4.xlsx]

## Sheet: Table S4
Table S4. List of top 50 GO terms related to Figure 4 P8NS > P8NL
GOID	Term	#of genes	P-Value
GO:0016126	sterol biosynthetic process	16	3.894e-13
GO:0006695	cholesterol biosynthetic process	16	1.21533e-10
GO:0006629	lipid metabolic process	66	1.86182e-08
GO:0006694	steroid biosynthetic process	17	3.64063e-08
GO:0008203	cholesterol metabolic process	18	1.64841e-05
GO:0008202	steroid metabolic process	19	3.15649e-05
GO:0043524	negative regulation of neuron apoptotic process	23	8.33839e-05
GO:0008299	isoprenoid biosynthetic process	6	0.000409011
GO:0051592	response to calcium ion	11	0.000650146
GO:0006986	response to unfolded protein	10	0.000723015
GO:0006120	mitochondrial electron transport, NADH to ubiquinone	7	0.000805905
GO:0007017	microtubule-based process	8	0.00115891
GO:0055085	transmembrane transport	35	0.00116157
GO:0034109	homotypic cell-cell adhesion	5	0.00123044
GO:0015824	proline transport	5	0.00123044
GO:0051901	positive regulation of mitochondrial depolarization	5	0.00123044
GO:0001764	neuron migration	17	0.00126981
GO:0042026	protein refolding	6	0.001596
GO:0045741	positive regulation of epidermal growth factor-activated receptor activity	5	0.0017177
GO:0032981	mitochondrial respiratory chain complex I assembly	10	0.00185699
GO:0030433	ubiquitin-dependent ERAD pathway	11	0.00227263
GO:0042311	vasodilation	9	0.00304821
GO:0006099	tricarboxylic acid cycle	7	0.00330803
GO:0009060	aerobic respiration	10	0.00340609
GO:0061732	mitochondrial acetyl-CoA biosynthetic process from pyruvate	4	0.00367299
GO:0033555	multicellular organismal response to stress	5	0.00394833
GO:0006457	protein folding	13	0.00451168
GO:0007399	nervous system development	32	0.00504149
GO:0042776	mitochondrial ATP synthesis coupled proton transport	9	0.00511423
GO:0019287	isopentenyl diphosphate biosynthetic process, mevalonate pathway	3	0.00528421
GO:0006086	acetyl-CoA biosynthetic process from pyruvate	4	0.00533595
GO:0051924	regulation of calcium ion transport	7	0.00575765
GO:0043066	negative regulation of apoptotic process	45	0.00579816
GO:0022904	respiratory electron transport chain	6	0.0060251
GO:0010976	positive regulation of neuron projection development	17	0.00641219
GO:0006886	intracellular protein transport	24	0.00644033
GO:0050821	protein stabilization	18	0.00720122
GO:0045746	negative regulation of Notch signaling pathway	7	0.00738531
GO:0051131	chaperone-mediated protein complex assembly	5	0.00759695
GO:0072344	rescue of stalled ribosome	6	0.00814574
GO:0031175	neuron projection development	16	0.0112776
GO:0015031	protein transport	41	0.0115728
GO:0046166	glyceraldehyde-3-phosphate biosynthetic process	4	0.0127014
GO:0046326	positive regulation of glucose import	7	0.0128658
GO:1900006	positive regulation of dendrite development	5	0.0129598
GO:0031396	regulation of protein ubiquitination	5	0.0129598
GO:0043491	protein kinase B signaling	11	0.0140884
GO:0006486	protein glycosylation	13	0.0142123
GO:0006513	protein monoubiquitination	7	0.0142321
GO:1901998	toxin transport	7	0.0142321
