# Supplementary material for: Distinct neuroprotective and anti-inflammatory effects of Kampo formulas ninjinyoeito and juzentaihoto in depression-like SAMP8 mice
Source: Front Pharmacol. 2025 Oct 24;16:1600176. doi: 10.3389/fphar.2025.1600176 (PMC12592136; doi:10.3389/fphar.2025.1600176)
Supplement: Supplementary file 8 [file Table1.xlsx]

## Sheet: Table S1
Table S1. List of top 50 GO terms related to Figure 4 R1CS > R1CL
GOID	Term	#of genes	P-Value
GO:0006357	regulation of transcription from RNA polymerase II promoter	129	2.59675e-14
GO:0000122	negative regulation of transcription from RNA polymerase II promoter	96	2.91868e-14
GO:0016126	sterol biosynthetic process	12	1.51668e-08
GO:0045944	positive regulation of transcription from RNA polymerase II promoter	92	2.48127e-08
GO:0001525	angiogenesis	35	2.88649e-08
GO:0001701	in utero embryonic development	38	8.65802e-08
GO:0007399	nervous system development	43	2.082e-07
GO:0045893	positive regulation of transcription, DNA-templated	60	3.50969e-07
GO:0098609	cell-cell adhesion	26	1.06423e-06
GO:0009791	post-embryonic development	18	2.35322e-06
GO:0006325	chromatin organization	36	2.58665e-06
GO:0006695	cholesterol biosynthetic process	11	5.48894e-06
GO:0007420	brain development	30	7.58024e-06
GO:0006355	regulation of transcription, DNA-templated	84	8.83918e-06
GO:0006338	chromatin remodeling	24	1.69506e-05
GO:0007275	multicellular organism development	73	2.20431e-05
GO:0007417	central nervous system development	17	2.73994e-05
GO:0050804	modulation of synaptic transmission	18	2.92324e-05
GO:0030154	cell differentiation	73	3.94456e-05
GO:0000226	microtubule cytoskeleton organization	19	4.66401e-05
GO:0021915	neural tube development	11	6.38524e-05
GO:0008285	negative regulation of cell proliferation	36	6.52702e-05
GO:0060999	positive regulation of dendritic spine development	9	8.41942e-05
GO:0060021	palate development	13	9.33398e-05
GO:0090090	negative regulation of canonical Wnt signaling pathway	17	9.49806e-05
GO:0008284	positive regulation of cell proliferation	48	9.62229e-05
GO:0008283	cell proliferation	31	9.681e-05
GO:0001938	positive regulation of endothelial cell proliferation	13	0.000118385
GO:0007612	learning	12	0.000177693
GO:0030336	negative regulation of cell migration	18	0.000178422
GO:0080182	histone H3-K4 trimethylation	7	0.000220334
GO:0035556	intracellular signal transduction	36	0.000229546
GO:0051726	regulation of cell cycle	27	0.000258917
GO:0001894	tissue homeostasis	8	0.00026627
GO:0097692	histone H3-K4 monomethylation	5	0.000267501
GO:1901224	positive regulation of NIK/NF-kappaB signaling	12	0.000283834
GO:0002052	positive regulation of neuroblast proliferation	9	0.000302201
GO:0050808	synapse organization	12	0.000317447
GO:0007409	axonogenesis	15	0.000357377
GO:0016310	phosphorylation	44	0.000365811
GO:0010468	regulation of gene expression	37	0.000375791
GO:0030900	forebrain development	13	0.000384393
GO:0048286	lung alveolus development	10	0.000388388
GO:0001935	endothelial cell proliferation	8	0.000391098
GO:0016477	cell migration	27	0.000425441
GO:0048511	rhythmic process	17	0.00043668
GO:0008104	protein localization	18	0.000458518
GO:0007026	negative regulation of microtubule depolymerization	8	0.000469001
GO:0006694	steroid biosynthetic process	11	0.000483974
GO:0030514	negative regulation of BMP signaling pathway	10	0.00050539
