# Supplementary material for: Distinct neuroprotective and anti-inflammatory effects of Kampo formulas ninjinyoeito and juzentaihoto in depression-like SAMP8 mice
Source: Front Pharmacol. 2025 Oct 24;16:1600176. doi: 10.3389/fphar.2025.1600176 (PMC12592136; doi:10.3389/fphar.2025.1600176)
Supplement: Supplementary file 9 [file Table5.xlsx]

## Sheet: Table S5
Table S5. List of top 10 GO terms related to Supplementary Figure 5B
	GOID	Term	#of genes	P-Value	Genes
P8JS > P8CS	GO:0002181	cytoplasmic translation	55	3.70461e-49	RPL4, RPL5, RPL32, RPL31, RPLP1, RPLP0, RPL10A, RPL8, RPL9, RPL6, RPL7, RPS4X, RPS15, RPS14, RPS17, RPS16, RPL18A, RPS19, RPS18, RPL36, RPL38, RPL39, GM5451, RPS12, RPS7, RPS8, RPS5, RPL23, RPS6, RPL22, RPL13A, CKAP5, RPL37A, RPL27, RPL26, RPL12, RPL11, RPS3, RPL13, RPS2, RPL18, RPL19, RWDD1, RPL41, RPS25, RPS28, RPS29, RPS3A1, RPL27A, RPL22L1, RPS20, FAU, RPS21, RPS24, RPS23
	GO:0006412	translation	77	5.45782e-34	RPL4, EIF4A2, RPL5, EIF4A1, RPL32, MRPS14, RPL31, RPL10A, RPL8, RPL9, RPL6, RPL7, RPS4X, EEF1B2, RPS15, RPS14, MRPL3, RPS17, RPS16, RPL18A, RPS19, RPS18, RPL36, RPL38, RPL37, EIF2B1, RPL39, PSTK, EIF2A, RPS12, RPS7, RPS8, RPS5, RPL23, RPS6, RPL22, RPL13A, MRPL47, MRPS18C, RPL37A, GUF1, RPL27, RPL26, GM11703, RPL10, RPL12, RPL11, RPS3, RPL13, RPS2, RPL18, EIF4E, RPL19, RPL41, EIF2S2, AIMP1, MRPL30…
	GO:0042274	ribosomal small subunit biogenesis	21	8.5801e-12	WDR36, RPS7, RPS8, RPS5, RPS6, NOL7, SNU13, RPS15, RPS25, RPS14, RPS17, EMG1, RPS28, RPS27, RPS16, RPS19, RPS3A1, RIOK1, RPS24, RPS23, RPS12
	GO:0000398	mRNA splicing, via spliceosome	27	2.26287e-08	SRSF1, SNU13, DDX41, SART3, SNRPD1, CWC22, RNF113A2, SNRNP35, SF3B1, CTNNBL1, RBM10, RBM6, IK, CDC5L, CWC15, ZCRB1, CDC40, SMU1, HNRNPM, LSM8, PPIE, PRPF31, HNRNPC, SRSF5, SRSF6, FRA10AC1, SNRPB
	GO:0000028	ribosomal small subunit assembly	10	3.64019e-08	RPS15, RPS25, RPS14, RPS28, RPS27, RPS19, RPS5, RPS6, RPS2, FAU
	GO:0006364	rRNA processing	24	1.39452e-07	RPL5, WDR36, POP7, RPS7, POP4, RPS6, RPL11, TFB2M, RPF2, RPL7, RPS15, RPS25, RPS17, EMG1, RPS28, RPS27, RPS16, RPS19, DKC1, RPL27, RPL26, DCAF13, RPS24, MPHOSPH6
	GO:0008380	RNA splicing	33	3.93881e-07	RBM28, RBM48, SRSF1, SNU13, DDX41, SART3, SNRPD1, CWC22, SNRNP35, SF3B1, DCPS, RBM10, IK, TIA1, NONO, ECD, CDC5L, SREK1IP1, THOC2, CWC15, ZCRB1, CDC40, SMU1, HNRNPM, LSM8, HNRNPH1, PPIE, PRPF31, HNRNPC, SRSF5, SRSF6, NRDE2, SNRPB
	GO:0006397	mRNA processing	36	6.49336e-06	RBM28, KHDRBS2, RBM48, CSTF3, SRSF1, SNU13, DDX41, NOL3, SART3, SNRPD1, CWC22, SNRNP35, SF3B1, DCPS, APOBEC1, IK, TIA1, NONO, ECD, CDC5L, SREK1IP1, THOC2, CWC15, ZCRB1, CDC40, SMU1, HNRNPM, LSM8, HNRNPH1, PPIE, PRPF31, HNRNPC, SRSF5, SRSF6, NRDE2, SNRPB
	GO:1901798	positive regulation of signal transduction by p53 class mediator	6	4.39332e-05	RPS15, RPL23, RPL11, RPS20, RPL37, RPL37RT
	GO:0006457	protein folding	16	0.000101828	PDIA3, CCT3, MKKS, TXNDC9, HSP90B1, DNAJB6, GRPEL1, TTC4, CANX, TBCE, PPIE, CALR, PFDN5, CALR4, CCT5, PPID
P8NS > P8CS	GO:0002181	cytoplasmic translation	60	3.96159e-44	RPL4, RPL5, RPL32, RPL31, RPLP1, RPLP0, RPL10A, RPL8, RPL9, RPL6, RPL7, RPS4X, RPS15, RPS14, RPS17, RPS16, RPL18A, RPS19, RPS18, RPL36, RPL38, RPS11, RPL39, GM5451, RPS12, RPS7, RPL21, RPS8, RPS5, RPL23, RPS6, RPL22, RPL27, RPL12, RPL11, RPL36A, RPS15A, RPL14, RPS3, RPL13, RPL15, RPL18, RPL17, RPL19, RWDD1, RPL41, RPL36-PS12, TMA7, RPL35A, RPS26, RPS25, RPS3A1, RPL27A, DRG1, RPL22L1, RPS20, FAU, …
	GO:0006412	translation	97	9.73982e-34	RPL4, EIF4A2, EIF4A1, RPL5, RPL32, RPL31, RPL8, RPL10A, RPL9, RPL6, RPL7, RPS15, EEF1B2, RPS14, RPS17, RPS16, RPL18A, RPS19, RPS18, RPL36, RPL35, RPL38, DENR, RPL37, RPS11, RPL39, RPS12, EIF2A, RARS2, RPS7, RPL21, RPS8, RPS5, RPL23, RPS6, RPL22, MRPS18C, GUF1, RPL27, MRPL17, MRPL13, MRPL10, MRPL11, MCTS1, RPL41, MRPL27, EIF2S2, MRPL22, AIMP1, MRPL30, RPS26, EIF5, RPS27, RPL27A, RPS20, RPS21, RPS2…
	GO:0032981	mitochondrial respiratory chain complex I assembly	27	4.0336e-14	NDUFB8, NDUFA13, NDUFB7, NDUFB6, NDUFB5, NDUFB4, NDUFB3, NDUFB1, MT-ND2, AIFM1, NDUFA9, NDUFA8, NDUFA6, NDUFA5, NDUFA3, NDUFA2, NDUFC2, NDUFC1, TIMM21, LYRM2, NDUFAF8, NDUFS8, NDUFS6, NDUFS5, NDUFAF5, NDUFS3, NDUFS1
	GO:0042776	mitochondrial ATP synthesis coupled proton transport	26	1.02219e-13	NDUFB8, NDUFA13, NDUFB7, NDUFB6, NDUFB5, NDUFB4, NDUFB3, NDUFB1, MT-ND2, NDUFV3, NDUFV2, NDUFA9, NDUFA8, NDUFA6, NDUFA5, ATP5PB, NDUFA3, NDUFA2, NDUFC2, NDUFC1, SDHD, NDUFS8, NDUFS6, NDUFS5, NDUFS3, NDUFS1
	GO:0006974	cellular response to DNA damage stimulus	80	3.93587e-11	DCLRE1A, SWSAP1, MCM8, MPG, CETN2, MCM9, PARK7, BRCA2, UFL1, HPF1, HELB, CHAF1A, CHCHD6, REV3L, TLK2, POLI, EXO5, MTREX, FBXO5, NKX3-1, PRMT6, ARMT1, USP3, NSMCE3, NSMCE1, VRK1, TEX15, PARP9, SPIDR, FH1, RBX1, MORF4L1, NSMCE4A, RRM2B, MSH3, MORF4L2, NEIL1, BLM, PCNA, PSMD14, STXBP4, XPA, FAAP20, POLD4, BCLAF1, MRNIP, RPS3, MAPK1, NAE1, MAPK3, MUTYH, MCTS1, LYN, SLF1, ATAD5, UBE2B, KDM4D, EYA1, CR…
	GO:0009060	aerobic respiration	24	1.77275e-10	NDUFA9, NDUFA8, NDUFB8, NDUFA13, NDUFB7, NDUFA6, NDUFA5, NDUFB6, NDUFB5, NDUFB4, NDUFA3, NDUFA2, NDUFB3, NDUFC2, NDUFB1, NDUFC1, MT-ND2, NDUFS8, NDUFS6, NDUFS5, NDUFS3, NDUFS1, NDUFV3, NDUFV2
	GO:0042274	ribosomal small subunit biogenesis	24	2.42303e-10	NPM1, WDR36, RPS7, RPS8, IMP3, RPS5, RPS6, NOL7, SNU13, RPS15, RPS25, RPS14, RPS17, RPS27, RPS15A, RPS16, RPS19, RPS3A1, RIOK2, RIOK1, RPS11, RPS24, RPS23, RPS12
	GO:0006281	DNA repair	62	1.36025e-09	DCLRE1A, SWSAP1, MCM8, MPG, CETN2, MCM9, PARK7, BRCA2, UFL1, HPF1, CHAF1A, REV3L, POLI, EXO5, PRMT6, RFC3, RFC4, USP3, NSMCE3, NSMCE1, TEX15, PARP9, SPIDR, FH1, RBX1, MORF4L1, NSMCE4A, RRM2B, MSH3, MORF4L2, NEIL1, BLM, PCNA, PSMD14, XPA, FAAP20, POLD4, MRNIP, RPS3, MUTYH, SLF1, NPM1, UBE2B, EYA1, XRCC5, FANCL, ASCC1, NONO, RPA1, UBE2A, GTF2H2, SSRP1, MLH1, GTF2H5, FANCF, FAM111A, TDP2, TTC5, UBE2…
	GO:0032543	mitochondrial translation	25	1.38982e-08	MRPS16, MRPS14, MRPS33, MRPL17, MRPS10, MRPL58, MRPL36, MRPL57, MRPL13, MRPL10, MRPL11, MRPL3, MRPL2, MRPL9, PTCD3, RARS2, MRPS24, MRPL27, MRPL47, MRPL48, MRPL43, MRPL22, MRPS18C, MRPL30, MRPL50
	GO:0008033	tRNA processing	24	1.20758e-07	PUS10, POP7, SSB, MOCS3, TRMT10C, TSEN15, POP4, DDX1, PRORP, ZBTB8OS, THUMPD3, TRNT1, HSD17B10, LAGE3, ELP6, DTWD1, TRMT5, TRMT12, CDK5RAP1, RPP21, LCMT2, TRMT11, DUS4L, RPP38
