# Supplementary material for: Distinct neuroprotective and anti-inflammatory effects of Kampo formulas ninjinyoeito and juzentaihoto in depression-like SAMP8 mice
Source: Front Pharmacol. 2025 Oct 24;16:1600176. doi: 10.3389/fphar.2025.1600176 (PMC12592136; doi:10.3389/fphar.2025.1600176)
Supplement: Supplementary file 10 [file Table7.xlsx]

## Sheet: TableS7
Table.S7 List of genes that showed significantly different expression levels (p <0.05) between the two groups (P8CS vs. P8CL, P8CL vs. P8JL, P8CL vs. P8NL)
Comparing the P8CL to the P8CS							Comparing the P8JL to the P8CL							Comparing the P8NL to the P8CL
ensenbl_gene_id	gene symbol	logFC	PValue	FDR	DEG		ensenbl_gene_id	gene symbol	logFC	PValue	FDR	DEG		ensenbl_gene_id	gene symbol	logFC	PValue	FDR	DEG
ENSMUSG00000026697	Myoc	-1.79573	1.63612e-10	3.63133e-08	DOWN		ENSMUSG00000024164	C3	-1.54731	0.000233568	0.125479	DOWN		ENSMUSG00000021250	Fos	-1.64831	4.34959e-09	1.20673e-05	DOWN
ENSMUSG00000064179	Tnnt1	-1.57805	0.0187979	0.312474	DOWN		ENSMUSG00000064246	Chil1	-1.50196	1.38737e-06	0.00469687	DOWN		ENSMUSG00000037868	Egr2	-1.4031	2.87299e-06	0.00179116	DOWN
ENSMUSG00000033715	Akr1c14	-1.56681	9.4042e-12	2.52083e-09	DOWN		ENSMUSG00000021250	Fos	-1.39616	5.31371e-07	0.00268038	DOWN		ENSMUSG00000048191	ENSMUSG00000048191	-1.36788	2.61611e-08	5.37631e-05	DOWN
ENSMUSG00000037868	Egr2	-1.44244	4.5512e-07	5.66216e-05	DOWN		ENSMUSG00000017002	Slpi	-1.29199	0.000443074	0.176162	DOWN		ENSMUSG00000110218	Tincr	-1.32031	1.84815e-06	0.00134319	DOWN
ENSMUSG00000028989	Angptl7	-1.36055	3.14747e-06	0.000327662	DOWN		ENSMUSG00000078887	Gm6710	-1.13505	0.0107486	0.698593	DOWN		ENSMUSG00000078887	Gm6710	-1.28772	0.00398981	0.234515	DOWN
ENSMUSG00000066842	Hmcn1	-1.30471	4.80485e-10	9.91102e-08	DOWN		ENSMUSG00000106831	Ube2n-ps1	-1.08734	0.0144535	0.762217	DOWN		ENSMUSG00000102302	Gm38190	-1.02748	2.92942e-05	0.00961804	DOWN
ENSMUSG00000063796	Slc22a8	-1.19995	1.5874e-12	4.63579e-10	DOWN		ENSMUSG00000045903	Npas4	-0.973514	0.00502671	0.536162	DOWN		ENSMUSG00000028661	Epha8	-1.01774	0.00894973	0.341279	DOWN
ENSMUSG00000036353	P2ry12	-1.19233	1.80432e-34	4.55075e-31	DOWN		ENSMUSG00000037868	Egr2	-0.946866	0.00125902	0.303447	DOWN		ENSMUSG00000003545	Fosb	-1.00975	2.25231e-07	0.000290637	DOWN
ENSMUSG00000024985	Tcf7l2	-1.11779	0.0239284	0.36227	DOWN		ENSMUSG00000036854	Hspb6	-0.924937	0.000502514	0.188398	DOWN		ENSMUSG00000100261	Gm6473	-1.00705	0.00380577	0.228293	DOWN
ENSMUSG00000022602	Arc	-1.08131	8.17017e-10	1.63071e-07	DOWN		ENSMUSG00000022602	Arc	-0.908424	2.38487e-07	0.00165411	DOWN		ENSMUSG00000038418	Egr1	-0.999831	1.24067e-06	0.00102748	DOWN
ENSMUSG00000110027	C030029H02Rik	-1.05204	0.000441687	0.0213112	DOWN		ENSMUSG00000023034	Nr4a1	-0.88747	3.68584e-06	0.0092962	DOWN		ENSMUSG00000091971	Hspa1a	-0.983946	5.58322e-06	0.00295044	DOWN
ENSMUSG00000085609	1700016P03Rik	-1.02001	1.29434e-08	2.09997e-06	DOWN		ENSMUSG00000025491	Ifitm1	-0.859964	0.00634448	0.575222	DOWN		ENSMUSG00000019312	Grb7	-0.961934	0.00727339	0.308736	DOWN
ENSMUSG00000104969	Gm43445	-1.01801	0.000297752	0.015484	DOWN		ENSMUSG00000026380	Tfcp2l1	-0.837583	5.64419e-05	0.0579961	DOWN		ENSMUSG00000045903	Npas4	-0.949347	0.00619605	0.286789	DOWN
ENSMUSG00000094320	Chchd2-ps	-0.967571	0.00952009	0.206335	DOWN		ENSMUSG00000018927	Ccl6	-0.823461	0.00613129	0.569015	DOWN		ENSMUSG00000018844	Fndc8	-0.926078	2.84393e-06	0.00179116	DOWN
ENSMUSG00000032556	Bfsp2	-0.943324	7.12865e-06	0.000669822	DOWN		ENSMUSG00000034773	Hrob	-0.822302	0.000287799	0.142146	DOWN		ENSMUSG00000113255	Tes3-ps	-0.917604	0.0144823	0.430353	DOWN
ENSMUSG00000074346	Kcnd3os	-0.905627	0.00125802	0.0484916	DOWN		ENSMUSG00000027654	Fam83d	-0.813449	0.00676596	0.584411	DOWN		ENSMUSG00000090877	Hspa1b	-0.910999	4.56624e-05	0.0134632	DOWN
ENSMUSG00000038418	Egr1	-0.875399	2.01718e-05	0.00166311	DOWN		ENSMUSG00000038418	Egr1	-0.796273	0.00010596	0.0877519	DOWN		ENSMUSG00000106831	Ube2n-ps1	-0.90258	0.0412893	0.658062	DOWN
ENSMUSG00000040488	Ltbp4	-0.862494	1.84681e-19	1.19156e-16	DOWN		ENSMUSG00000029304	Spp1	-0.775509	0.0436495	1	DOWN		ENSMUSG00000042622	Maff	-0.88875	0.000612205	0.0769918	DOWN
ENSMUSG00000003545	Fosb	-0.857269	7.27379e-06	0.000676146	DOWN		ENSMUSG00000106067	Gm7902	-0.762623	0.00982097	0.685879	DOWN		ENSMUSG00000072919	Noxred1	-0.888703	7.23432e-05	0.0183293	DOWN
ENSMUSG00000103711	Tstd1	-0.856763	0.0040191	0.114363	DOWN		ENSMUSG00000002831	Plin4	-0.747807	0.0177237	0.811581	DOWN		ENSMUSG00000038872	Zfhx3	-0.833478	0.00275147	0.193462	DOWN
ENSMUSG00000098404	Mrip-ps	-0.855895	0.01087	0.223966	DOWN		ENSMUSG00000042622	Maff	-0.738747	0.00418984	0.505746	DOWN		ENSMUSG00000024136	Dnase1l2	-0.815341	4.90747e-05	0.0140361	DOWN
ENSMUSG00000026837	Col5a1	-0.854529	1.7195e-05	0.00145	DOWN		ENSMUSG00000076258	ENSMUSG00000076258	-0.735863	3.86518e-05	0.0476594	DOWN		ENSMUSG00000063415	Cyp26b1	-0.786656	0.042255	0.661204	DOWN
ENSMUSG00000011171	Vipr2	-0.851979	0.0429	0.489994	DOWN		ENSMUSG00000027070	Lrp2	-0.734076	0.023455	0.879355	DOWN		ENSMUSG00000000120	Ngfr	-0.764325	0.00824308	0.330003	DOWN
ENSMUSG00000020905	Usp43	-0.843041	0.010863	0.223906	DOWN		ENSMUSG00000024742	Fen1	-0.728723	0.00154464	0.332199	DOWN		ENSMUSG00000030043	Tacr1	-0.75672	0.00740617	0.311323	DOWN
ENSMUSG00000040624	Plekhg1	-0.841476	0.0372227	0.454629	DOWN		ENSMUSG00000042788	Fam166b	-0.728081	0.0258485	0.905348	DOWN		ENSMUSG00000026826	Nr4a2	-0.755428	3.66368e-07	0.000432525	DOWN
ENSMUSG00000045314	Sowahb	-0.838897	0.0356454	0.446349	DOWN		ENSMUSG00000050621	Rps27rt	-0.720314	0.0135813	0.746002	DOWN		ENSMUSG00000044499	Hs3st5	-0.754034	0.024089	0.529146	DOWN
ENSMUSG00000037010	Apln	-0.838247	1.52288e-08	2.43516e-06	DOWN		ENSMUSG00000029204	Rhoh	-0.705714	0.00331844	0.46337	DOWN		ENSMUSG00000097736	9530059O14Rik	-0.753977	0.00379978	0.22818	DOWN
ENSMUSG00000023034	Nr4a1	-0.837415	1.14316e-05	0.00101004	DOWN		ENSMUSG00000025492	Ifitm3	-0.704664	0.000713642	0.223656	DOWN		ENSMUSG00000032611	1700102P08Rik	-0.749159	0.00647176	0.29124	DOWN
ENSMUSG00000048782	Insc	-0.83598	0.000831061	0.0349871	DOWN		ENSMUSG00000069170	Adgrv1	-0.703772	0.00258837	0.406857	DOWN		ENSMUSG00000026452	Syt2	-0.745488	0.00591932	0.281342	DOWN
ENSMUSG00000050121	Opalin	-0.828648	0.0051755	0.135997	DOWN		ENSMUSG00000090394	4930523C07Rik	-0.696865	0.0112096	0.704399	DOWN		ENSMUSG00000006014	Prg4	-0.742257	0.0282147	0.562952	DOWN
ENSMUSG00000074903	Gm2058	-0.824276	0.0199341	0.324936	DOWN		ENSMUSG00000037683	Armc3	-0.691752	0.0035759	0.466861	DOWN		ENSMUSG00000024227	Pdzph1	-0.740602	0.0218504	0.507039	DOWN
ENSMUSG00000026354	Lct	-0.822533	2.64888e-05	0.00207957	DOWN		ENSMUSG00000078612	Fyb2	-0.690982	0.0245926	0.895672	DOWN		ENSMUSG00000023067	Cdkn1a	-0.735326	0.000553422	0.0726361	DOWN
ENSMUSG00000047793	Sned1	-0.822287	0.000262033	0.0140206	DOWN		ENSMUSG00000029816	Gpnmb	-0.685199	0.029627	0.918069	DOWN		ENSMUSG00000022769	Sdf2l1	-0.719374	5.37307e-10	1.75374e-06	DOWN
ENSMUSG00000021250	Fos	-0.820311	0.00263133	0.0838649	DOWN		ENSMUSG00000024042	Sik1	-0.684961	2.80759e-05	0.0374386	DOWN		ENSMUSG00000006342	Susd2	-0.71903	0.0413636	0.658578	DOWN
ENSMUSG00000086191	Zfp652os	-0.801232	0.000269365	0.0143301	DOWN		ENSMUSG00000003617	Cp	-0.67897	0.00148641	0.325994	DOWN		ENSMUSG00000034275	Igsf9b	-0.718758	0.000253017	0.0429333	DOWN
ENSMUSG00000030769	Slc5a11	-0.797066	0.00416529	0.117384	DOWN		ENSMUSG00000017737	Mmp9	-0.677367	0.00337421	0.46337	DOWN		ENSMUSG00000106928	Gm43860	-0.717613	0.000164956	0.0321154	DOWN
ENSMUSG00000097414	B130046B21Rik	-0.796388	0.000295465	0.0153794	DOWN		ENSMUSG00000037405	Icam1	-0.67717	0.000140942	0.0999553	DOWN		ENSMUSG00000086228	Ubap1l	-0.715097	0.0119817	0.39246	DOWN
ENSMUSG00000041324	Inhba	-0.793874	1.03748e-07	1.4511e-05	DOWN		ENSMUSG00000097637	4933417D19Rik	-0.676764	0.0330751	0.941131	DOWN		ENSMUSG00000066197	Gpr139	-0.713517	0.041925	0.660412	DOWN
ENSMUSG00000041460	Cacna2d4	-0.784854	0.0303466	0.411597	DOWN		ENSMUSG00000028195	Ccn1	-0.674876	0.00787985	0.631834	DOWN		ENSMUSG00000076258	ENSMUSG00000076258	-0.711136	6.90471e-05	0.0177371	DOWN
ENSMUSG00000073940	Hbb-bt	-0.782103	0.00822841	0.18758	DOWN		ENSMUSG00000033770	Clcnka	-0.671337	0.019742	0.839125	DOWN		ENSMUSG00000035355	Kcnh4	-0.710965	0.040019	0.652811	DOWN
ENSMUSG00000100201	Gm29093	-0.781302	0.00203155	0.0694117	DOWN		ENSMUSG00000023067	Cdkn1a	-0.670718	0.00160947	0.336219	DOWN		ENSMUSG00000107086	Gm43808	-0.706584	0.00526121	0.268317	DOWN
ENSMUSG00000096936	Gm3510	-0.780827	0.00315056	0.0951116	DOWN		ENSMUSG00000029217	Tec	-0.667539	0.000432672	0.175091	DOWN		ENSMUSG00000108738	Gm44777	-0.704318	0.0161336	0.44805	DOWN
ENSMUSG00000044734	Serpinb1a	-0.780121	0.000606437	0.0273795	DOWN		ENSMUSG00000106928	Gm43860	-0.667451	0.000435463	0.175091	DOWN		ENSMUSG00000060862	Zbtb40	-0.698494	1.85136e-10	7.90202e-07	DOWN
ENSMUSG00000110279	Gm45552	-0.773448	0.000773935	0.0331609	DOWN		ENSMUSG00000019935	Slc17a8	-0.66501	0.0202626	0.847004	DOWN		ENSMUSG00000085873	Ttc39aos1	-0.693783	0.024326	0.531199	DOWN
ENSMUSG00000003882	Il7r	-0.771357	0.00168707	0.0605606	DOWN		ENSMUSG00000024793	Tnfrsf25	-0.658258	0.00164451	0.336219	DOWN		ENSMUSG00000061462	Obscn	-0.68332	0.026561	0.551964	DOWN
ENSMUSG00000071341	Egr4	-0.765586	1.02826e-11	2.72991e-09	DOWN		ENSMUSG00000015957	Wnt11	-0.653527	0.043043	1	DOWN		ENSMUSG00000055069	Rab39	-0.683012	0.00134481	0.127352	DOWN
ENSMUSG00000032128	Robo3	-0.756954	0.000522465	0.0242797	DOWN		ENSMUSG00000035929	H2-Q4	-0.645901	0.0100133	0.69038	DOWN		ENSMUSG00000042631	Xkr7	-0.676521	0.0398407	0.651079	DOWN
ENSMUSG00000021835	Bmp4	-0.746019	0.000461613	0.0221407	DOWN		ENSMUSG00000097093	C330013E15Rik	-0.645436	0.0175232	0.808207	DOWN		ENSMUSG00000097746	Gm6225	-0.675655	0.0291499	0.569335	DOWN
ENSMUSG00000007617	Homer1	-0.738755	7.01114e-11	1.63457e-08	DOWN		ENSMUSG00000015093	Clic3	-0.64374	0.0415995	0.994827	DOWN		ENSMUSG00000036192	Rorb	-0.671038	5.30234e-05	0.0148577	DOWN
ENSMUSG00000038496	Slc19a3	-0.738363	0.000154547	0.00923073	DOWN		ENSMUSG00000028044	Cks1b	-0.638742	0.00255076	0.405895	DOWN		ENSMUSG00000028150	Rorc	-0.668822	0.0407852	0.655235	DOWN
ENSMUSG00000036390	Gadd45a	-0.734012	0.0131582	0.251761	DOWN		ENSMUSG00000045036	Tmem232	-0.637119	0.0270055	0.905348	DOWN		ENSMUSG00000019789	Hey2	-0.668575	0.000525416	0.070252	DOWN
ENSMUSG00000051590	Map3k19	-0.733941	2.69311e-07	3.51606e-05	DOWN		ENSMUSG00000006585	Cdt1	-0.629673	0.00414715	0.505746	DOWN		ENSMUSG00000072572	Slc39a2	-0.668013	0.00271064	0.191677	DOWN
ENSMUSG00000113029	Gm40578	-0.725004	8.78341e-05	0.00573371	DOWN		ENSMUSG00000035021	Baz1a	-0.612995	0.00098687	0.269746	DOWN		ENSMUSG00000023034	Nr4a1	-0.661632	0.000531044	0.070662	DOWN
ENSMUSG00000069919	Hba-a1	-0.720028	0.00947083	0.205678	DOWN		ENSMUSG00000048572	Tmem252	-0.605747	0.00179263	0.351157	DOWN		ENSMUSG00000032338	Hcn4	-0.66147	0.044544	0.671451	DOWN
ENSMUSG00000004891	Nes	-0.718638	1.38445e-06	0.000155819	DOWN		ENSMUSG00000001228	Uhrf1	-0.604925	0.00415734	0.505746	DOWN		ENSMUSG00000025473	Adam8	-0.656814	0.00311303	0.206125	DOWN
ENSMUSG00000036492	Rnf39	-0.715026	0.00880624	0.196395	DOWN		ENSMUSG00000071341	Egr4	-0.60003	1.48799e-07	0.00121465	DOWN		ENSMUSG00000024647	Cbln2	-0.652741	0.0125897	0.401474	DOWN
ENSMUSG00000052305	Hbb-bs	-0.713823	0.00904524	0.199617	DOWN		ENSMUSG00000037686	Aspg	-0.597881	0.00047158	0.180459	DOWN		ENSMUSG00000105881	4932422M17Rik	-0.651071	0.00421734	0.240254	DOWN
ENSMUSG00000031425	Plp1	-0.713648	0.00225502	0.0750046	DOWN		ENSMUSG00000031103	Elf4	-0.597827	0.00802729	0.638287	DOWN		ENSMUSG00000085042	Abhd11os	-0.64754	0.0442836	0.670738	DOWN
ENSMUSG00000032854	Ugt8a	-0.713624	0.000751924	0.032426	DOWN		ENSMUSG00000024521	Pmaip1	-0.595107	0.000434982	0.175091	DOWN		ENSMUSG00000038007	Acer2	-0.646509	0.00165917	0.14683	DOWN
ENSMUSG00000041559	Fmod	-0.709925	0.00939939	0.204527	DOWN		ENSMUSG00000084849	Gm16105	-0.589026	0.0212334	0.863423	DOWN		ENSMUSG00000036151	Tm6sf2	-0.645263	0.0083761	0.330359	DOWN
ENSMUSG00000083907	Plk-ps1	-0.705415	0.00531356	0.13868	DOWN		ENSMUSG00000116174	Gm10362	-0.588632	0.0168323	0.800319	DOWN		ENSMUSG00000024521	Pmaip1	-0.644109	0.000145772	0.0292333	DOWN
ENSMUSG00000019960	Dusp6	-0.698289	5.41673e-16	2.3666e-13	DOWN		ENSMUSG00000079363	Gbp4	-0.584914	0.0181461	0.818282	DOWN		ENSMUSG00000085894	Gm15832	-0.644108	0.0131646	0.410602	DOWN
ENSMUSG00000099784	Dalir	-0.697199	0.00691013	0.166272	DOWN		ENSMUSG00000022025	Cnmd	-0.583037	0.0149273	0.765069	DOWN		ENSMUSG00000055866	Per2	-0.643571	2.65677e-09	7.75876e-06	DOWN
ENSMUSG00000089706	B230216N24Rik	-0.690405	0.0102114	0.215505	DOWN		ENSMUSG00000027412	Lpin3	-0.575426	0.0313545	0.923708	DOWN		ENSMUSG00000066068	Gm13611	-0.637644	0.0486884	0.699639	DOWN
ENSMUSG00000045903	Npas4	-0.687141	0.0449297	0.501985	DOWN		ENSMUSG00000063611	Gm10134	-0.573441	0.0358176	0.956647	DOWN		ENSMUSG00000047988	4933428G20Rik	-0.636915	0.0309416	0.587115	DOWN
ENSMUSG00000063060	Sox7	-0.683438	0.00164158	0.0595477	DOWN		ENSMUSG00000020932	Gfap	-0.568065	0.000313037	0.145962	DOWN		ENSMUSG00000093553	Gm20633	-0.636095	0.0351103	0.618288	DOWN
ENSMUSG00000028214	Gem	-0.682798	0.000645964	0.0287893	DOWN		ENSMUSG00000025877	Hk3	-0.567076	0.0166461	0.795616	DOWN		ENSMUSG00000025316	Banp	-0.63124	1.40423e-09	4.3287e-06	DOWN
ENSMUSG00000024440	Pcdh12	-0.682326	0.0197013	0.323326	DOWN		ENSMUSG00000028214	Gem	-0.566823	0.00639495	0.575682	DOWN		ENSMUSG00000020140	Lgr5	-0.630179	0.0288785	0.567621	DOWN
ENSMUSG00000092492	B230208B08Rik	-0.676309	0.0396438	0.470527	DOWN		ENSMUSG00000097275	Gm26648	-0.56542	0.0373393	0.967434	DOWN		ENSMUSG00000038331	Satb2	-0.629871	0.0280214	0.562521	DOWN
ENSMUSG00000033730	Egr3	-0.67076	6.54683e-08	9.36247e-06	DOWN		ENSMUSG00000025316	Banp	-0.563812	6.07293e-08	0.00121465	DOWN		ENSMUSG00000015405	Ace2	-0.625761	0.00329975	0.210452	DOWN
ENSMUSG00000071656	Lrrn4cl	-0.670051	0.0233772	0.357086	DOWN		ENSMUSG00000056155	Nanos3	-0.560829	0.0272469	0.905762	DOWN		ENSMUSG00000103901	Gm37499	-0.624205	0.000144129	0.0291873	DOWN
ENSMUSG00000114278	Gm49027	-0.664562	0.00976936	0.209914	DOWN		ENSMUSG00000035873	Pawr	-0.556032	0.00998394	0.69038	DOWN		ENSMUSG00000005483	Dnajb1	-0.62101	4.17007e-08	7.97879e-05	DOWN
ENSMUSG00000022483	Col2a1	-0.658667	0.0215753	0.340895	DOWN		ENSMUSG00000032394	Igdcc3	-0.553635	0.00506499	0.536338	DOWN		ENSMUSG00000020793	Galr2	-0.617025	0.00956535	0.353599	DOWN
ENSMUSG00000072919	Noxred1	-0.656396	0.00140807	0.0529335	DOWN		ENSMUSG00000071112	Spx	-0.550055	0.0399155	0.99098	DOWN		ENSMUSG00000018906	P4ha2	-0.614168	1.8439e-08	4.09249e-05	DOWN
ENSMUSG00000027314	Dll4	-0.655321	0.00387519	0.110951	DOWN		ENSMUSG00000024691	Fam111a	-0.547499	0.000183081	0.110503	DOWN		ENSMUSG00000097391	Mirg	-0.608254	1.73284e-08	4.00625e-05	DOWN
ENSMUSG00000090698	Apold1	-0.646368	0.00709673	0.169293	DOWN		ENSMUSG00000109992	Gm45650	-0.546821	0.0255775	0.90409	DOWN		ENSMUSG00000031770	Herpud1	-0.608093	1.43791e-11	1.75628e-07	DOWN
ENSMUSG00000045319	Proser2	-0.645557	0.00488976	0.131453	DOWN		ENSMUSG00000110332	Gm19935	-0.545916	0.0108981	0.698593	DOWN		ENSMUSG00000097772	5430416N02Rik	-0.607469	0.00697323	0.302284	DOWN
ENSMUSG00000059991	Nptx2	-0.645264	0.00652236	0.160419	DOWN		ENSMUSG00000022146	Osmr	-0.543952	0.0180239	0.817713	DOWN		ENSMUSG00000089875	Etohd2	-0.60585	0.00550674	0.272267	DOWN
ENSMUSG00000030110	Ret	-0.645167	0.0119875	0.237215	DOWN		ENSMUSG00000025213	Kazald1	-0.541911	0.0179556	0.816199	DOWN		ENSMUSG00000091387	Gcnt4	-0.605765	0.0373895	0.632839	DOWN
ENSMUSG00000107997	Gm44243	-0.644026	0.00660288	0.161754	DOWN		ENSMUSG00000022893	Adamts1	-0.536299	6.21871e-06	0.0138023	DOWN		ENSMUSG00000039385	Cdh6	-0.604064	0.0256239	0.544464	DOWN
ENSMUSG00000087416	Gm15906	-0.642935	0.0380706	0.460423	DOWN		ENSMUSG00000036151	Tm6sf2	-0.533993	0.0281604	0.916859	DOWN		ENSMUSG00000042529	Kcnj12	-0.602715	0.0113218	0.380737	DOWN
ENSMUSG00000113621	2900060N12Rik	-0.633659	0.00892984	0.197879	DOWN		ENSMUSG00000035493	Tgfbi	-0.530164	0.0233825	0.879355	DOWN		ENSMUSG00000022602	Arc	-0.600987	0.000592811	0.0763185	DOWN
ENSMUSG00000072720	Myo18b	-0.633453	0.00214547	0.0721927	DOWN		ENSMUSG00000046167	Gldn	-0.52853	0.035112	0.956628	DOWN		ENSMUSG00000049649	Gpr3	-0.598326	0.000607835	0.0768268	DOWN
ENSMUSG00000024330	Col11a2	-0.633098	4.359e-07	5.45977e-05	DOWN		ENSMUSG00000029735	Tpk1	-0.526302	0.00660827	0.578031	DOWN		ENSMUSG00000057132	Rpgrip1	-0.596871	0.0499218	0.705779	DOWN
ENSMUSG00000032501	Trib1	-0.629403	0.00027788	0.0146551	DOWN		ENSMUSG00000072591	Fzd10os	-0.525723	0.0141702	0.754045	DOWN		ENSMUSG00000005148	Klf5	-0.596267	0.0194608	0.484769	DOWN
ENSMUSG00000046491	C1qtnf2	-0.628357	0.0116856	0.233995	DOWN		ENSMUSG00000000555	Itga5	-0.525595	0.014284	0.757722	DOWN		ENSMUSG00000047904	Sstr2	-0.590693	0.00281559	0.194761	DOWN
ENSMUSG00000025270	Alas2	-0.628255	0.0484012	0.522029	DOWN		ENSMUSG00000030847	Bag3	-0.525541	1.02766e-05	0.0196627	DOWN		ENSMUSG00000022768	Ccdc116	-0.589998	0.0300155	0.578489	DOWN
ENSMUSG00000023951	Vegfa	-0.628207	3.10576e-16	1.41253e-13	DOWN		ENSMUSG00000020901	Pik3r5	-0.525167	0.00383657	0.484568	DOWN		ENSMUSG00000032265	Tent5a	-0.588207	0.000374897	0.0556201	DOWN
ENSMUSG00000006457	Actn3	-0.622295	0.0335777	0.432421	DOWN		ENSMUSG00000031765	Mt1	-0.523145	3.19166e-07	0.00196773	DOWN		ENSMUSG00000063239	Grm4	-0.58703	0.0285918	0.565789	DOWN
ENSMUSG00000024793	Tnfrsf25	-0.621918	0.00265759	0.0843958	DOWN		ENSMUSG00000026483	Niban1	-0.522373	0.0105541	0.693901	DOWN		ENSMUSG00000071341	Egr4	-0.584652	3.03821e-07	0.000374625	DOWN
ENSMUSG00000091956	C2cd4b	-0.619252	0.00672343	0.163768	DOWN		ENSMUSG00000024053	Emilin2	-0.519423	0.0269612	0.905348	DOWN		ENSMUSG00000103477	5930409G06Rik	-0.583706	0.0461903	0.683639	DOWN
ENSMUSG00000028369	Svep1	-0.618799	0.0231746	0.355021	DOWN		ENSMUSG00000010492	Uckl1os	-0.516914	0.0230781	0.876004	DOWN		ENSMUSG00000023272	Creld2	-0.582834	1.57053e-08	3.78887e-05	DOWN
ENSMUSG00000067818	Myl9	-0.614642	6.54138e-05	0.00449766	DOWN		ENSMUSG00000034792	Gna15	-0.516401	0.00342804	0.464032	DOWN		ENSMUSG00000036533	Cdc42ep3	-0.5805	0.018149	0.471423	DOWN
ENSMUSG00000054594	Oscar	-0.607658	0.00635417	0.157218	DOWN		ENSMUSG00000109724	Gm18194	-0.514516	0.0181241	0.818282	DOWN		ENSMUSG00000045179	Sox3	-0.577585	0.0235375	0.523038	DOWN
ENSMUSG00000086533	Mypopos	-0.604006	0.0310422	0.415747	DOWN		ENSMUSG00000051439	Cd14	-0.513333	0.00319676	0.454007	DOWN		ENSMUSG00000024793	Tnfrsf25	-0.577002	0.00570967	0.277176	DOWN
ENSMUSG00000049649	Gpr3	-0.60327	0.000364717	0.0183307	DOWN		ENSMUSG00000034402	Kcnh5	-0.512621	0.0441664	1	DOWN		ENSMUSG00000117901	ENSMUSG00000117901	-0.57612	0.00636765	0.289043	DOWN
ENSMUSG00000105189	Gm7774	-0.602082	0.0192667	0.318549	DOWN		ENSMUSG00000109244	Gm44751	-0.512383	0.0413467	0.992365	DOWN		ENSMUSG00000020484	Xbp1	-0.575633	4.05012e-15	2.24729e-10	DOWN
ENSMUSG00000054944	5330416C01Rik	-0.598766	0.0214015	0.338996	DOWN		ENSMUSG00000090877	Hspa1b	-0.508948	0.0218373	0.863423	DOWN		ENSMUSG00000045613	Chrm2	-0.573528	0.0149738	0.436916	DOWN
ENSMUSG00000091405	H4c14	-0.595723	0.0286282	0.399639	DOWN		ENSMUSG00000027386	Fbln7	-0.508338	0.0356926	0.956647	DOWN		ENSMUSG00000106067	Gm7902	-0.572956	0.0493206	0.702697	DOWN
ENSMUSG00000038331	Satb2	-0.594359	0.0369872	0.453372	DOWN		ENSMUSG00000053560	Ier2	-0.508069	0.00629522	0.573568	DOWN		ENSMUSG00000029516	Cit	-0.571598	0.0071503	0.305822	DOWN
ENSMUSG00000079470	Utp14b	-0.592352	0.000216965	0.0121328	DOWN		ENSMUSG00000043008	Klhl6	-0.506858	0.00563414	0.554993	DOWN		ENSMUSG00000035021	Baz1a	-0.570966	0.00210895	0.165749	DOWN
ENSMUSG00000026826	Nr4a2	-0.591664	6.07833e-05	0.00420011	DOWN		ENSMUSG00000042190	Cmklr1	-0.505675	0.00214985	0.370286	DOWN		ENSMUSG00000051590	Map3k19	-0.567584	0.000112242	0.0243281	DOWN
ENSMUSG00000016624	Phf21b	-0.590998	0.000240569	0.0131771	DOWN		ENSMUSG00000020482	Ccdc117	-0.505253	1.53235e-07	0.00121465	DOWN		ENSMUSG00000090236	Car15	-0.564566	0.00411839	0.236806	DOWN
ENSMUSG00000109992	Gm45650	-0.588625	0.00889619	0.197738	DOWN		ENSMUSG00000022769	Sdf2l1	-0.503698	1.25251e-05	0.02106	DOWN		ENSMUSG00000027188	Pamr1	-0.564516	0.023617	0.523574	DOWN
ENSMUSG00000100147	1700047M11Rik	-0.587867	0.0133711	0.25391	DOWN		ENSMUSG00000067212	H2-T23	-0.501727	0.0321184	0.933991	DOWN		ENSMUSG00000046854	Pip5kl1	-0.563228	0.0155849	0.44194	DOWN
ENSMUSG00000037568	Vash2	-0.586032	0.0292926	0.40363	DOWN		ENSMUSG00000037872	Ackr1	-0.497552	1.09923e-06	0.00435665	DOWN		ENSMUSG00000049511	Htr1b	-0.561795	0.00633152	0.288724	DOWN
ENSMUSG00000112712	Gm18755	-0.585025	0.0319685	0.421316	DOWN		ENSMUSG00000074776	Gm10754	-0.490209	0.0458068	1	DOWN		ENSMUSG00000029868	Trpv6	-0.55773	0.00863747	0.335759	DOWN
ENSMUSG00000087368	BC065397	-0.583637	0.00531775	0.138724	DOWN		ENSMUSG00000056130	Ticam2	-0.486694	0.0297557	0.918785	DOWN		ENSMUSG00000083392	Gm6335	-0.556825	0.014296	0.427624	DOWN
ENSMUSG00000097536	2610037D02Rik	-0.581782	0.0201572	0.326563	DOWN		ENSMUSG00000049649	Gpr3	-0.484617	0.00527165	0.540614	DOWN		ENSMUSG00000027520	Zdbf2	-0.553965	9.2268e-06	0.00431244	DOWN
ENSMUSG00000072572	Slc39a2	-0.580641	0.00529851	0.138417	DOWN		ENSMUSG00000050931	Sgms2	-0.48438	0.0497953	1	DOWN		ENSMUSG00000019916	P4ha1	-0.552842	1.0624e-10	5.35903e-07	DOWN
ENSMUSG00000110419	AW046200	-0.575081	0.0265492	0.383548	DOWN		ENSMUSG00000052837	Junb	-0.483632	1.80124e-05	0.0277626	DOWN		ENSMUSG00000090958	Lrrc32	-0.550039	0.0126423	0.402921	DOWN
ENSMUSG00000101439	Gm336	-0.573417	0.0363782	0.450846	DOWN		ENSMUSG00000089922	Gm43517	-0.482374	0.0286773	0.917536	DOWN		ENSMUSG00000085925	Rtl1	-0.549841	0.00864706	0.335759	DOWN
ENSMUSG00000067279	Ppp1r3c	-0.568228	1.08231e-09	2.13716e-07	DOWN		ENSMUSG00000020941	Map3k14	-0.482028	0.00160833	0.336219	DOWN		ENSMUSG00000115593	Gm4824	-0.54638	0.0322451	0.597989	DOWN
ENSMUSG00000097316	Gm10516	-0.567187	0.0133449	0.253597	DOWN		ENSMUSG00000107272	Gm34583	-0.481662	0.033514	0.945281	DOWN		ENSMUSG00000089798	1700028K03Rik	-0.546083	0.0438693	0.66873	DOWN
ENSMUSG00000108778	Gm20083	-0.566873	0.0465165	0.511608	DOWN		ENSMUSG00000037708	Spag6	-0.472737	0.0439894	1	DOWN		ENSMUSG00000024427	Spry4	-0.545451	6.96778e-07	0.000702948	DOWN
ENSMUSG00000083064	Gm7785	-0.565878	0.00757116	0.177408	DOWN		ENSMUSG00000024338	Psmb8	-0.470835	0.0133323	0.74491	DOWN		ENSMUSG00000111293	Gm34006	-0.542098	0.0220895	0.509451	DOWN
ENSMUSG00000117003	Gm49937	-0.562138	0.0269902	0.386779	DOWN		ENSMUSG00000030748	Il4ra	-0.470523	0.00604019	0.564207	DOWN		ENSMUSG00000103183	Gm37090	-0.541605	0.0190452	0.479959	DOWN
ENSMUSG00000050423	Ppp1r3g	-0.557204	1.07479e-05	0.000957254	DOWN		ENSMUSG00000025225	Nfkb2	-0.46982	0.00215497	0.370286	DOWN		ENSMUSG00000034295	Fhod3	-0.54044	0.0417512	0.660412	DOWN
ENSMUSG00000082820	Gm13803	-0.556645	0.0229809	0.353029	DOWN		ENSMUSG00000061232	H2-K1	-0.46977	0.00995019	0.690133	DOWN		ENSMUSG00000031026	Trim66	-0.539963	0.0181361	0.471423	DOWN
ENSMUSG00000061132	Blnk	-0.554392	0.0113331	0.229002	DOWN		ENSMUSG00000050860	Phospho1	-0.463811	0.0301618	0.921328	DOWN		ENSMUSG00000026313	Hdac4	-0.538417	1.74299e-14	4.83565e-10	DOWN
ENSMUSG00000082693	Gm15190	-0.55388	0.047635	0.518815	DOWN		ENSMUSG00000020080	Hkdc1	-0.459497	0.0199477	0.840832	DOWN		ENSMUSG00000109724	Gm18194	-0.537689	0.0137024	0.419479	DOWN
ENSMUSG00000113515	Gm29675	-0.552438	0.0129042	0.248608	DOWN		ENSMUSG00000079259	Trim71	-0.4578	0.0283932	0.916859	DOWN		ENSMUSG00000034738	Nostrin	-0.536415	0.00551041	0.272267	DOWN
ENSMUSG00000103310	Pcdha12	-0.550745	0.000633715	0.028403	DOWN		ENSMUSG00000039005	Tlr4	-0.457424	0.0432924	1	DOWN		ENSMUSG00000084849	Gm16105	-0.534976	0.0356725	0.622386	DOWN
ENSMUSG00000028341	Nr4a3	-0.550227	4.03332e-05	0.00298396	DOWN		ENSMUSG00000001473	Tubb6	-0.45658	0.0120013	0.725897	DOWN		ENSMUSG00000031758	Cdyl2	-0.533353	0.000705543	0.0849208	DOWN
ENSMUSG00000064080	Fbln2	-0.546553	0.000636141	0.0284658	DOWN		ENSMUSG00000024087	Cyp1b1	-0.453832	0.0491038	1	DOWN		ENSMUSG00000052105	Mtcl1	-0.533115	0.000564644	0.0733733	DOWN
ENSMUSG00000038173	Enpp6	-0.541958	0.0341791	0.436092	DOWN		ENSMUSG00000019577	Pdk4	-0.453599	0.0112065	0.704399	DOWN		ENSMUSG00000037112	Sik2	-0.532877	6.04054e-07	0.00064456	DOWN
ENSMUSG00000117992	Gm41760	-0.541624	0.0316838	0.419132	DOWN		ENSMUSG00000113521	Gm29787	-0.451264	0.0433236	1	DOWN		ENSMUSG00000021186	Fbln5	-0.531969	0.0105503	0.369807	DOWN
ENSMUSG00000090877	Hspa1b	-0.539477	0.0148529	0.271994	DOWN		ENSMUSG00000075602	Ly6a	-0.448499	0.0120507	0.72759	DOWN		ENSMUSG00000029135	Fosl2	-0.531388	5.04611e-05	0.0142854	DOWN
ENSMUSG00000097063	Pantr2	-0.537797	0.00440227	0.12183	DOWN		ENSMUSG00000020303	Stc2	-0.445992	0.0289731	0.918069	DOWN		ENSMUSG00000104546	Gm43858	-0.531278	0.0269143	0.553548	DOWN
ENSMUSG00000042436	Mfap4	-0.537655	0.0106447	0.221131	DOWN		ENSMUSG00000021091	Serpina3n	-0.444687	0.00937572	0.680189	DOWN		ENSMUSG00000017737	Mmp9	-0.528356	0.0214179	0.501763	DOWN
ENSMUSG00000074243	Josd1-ps	-0.535016	0.00392236	0.11207	DOWN		ENSMUSG00000007080	Pole	-0.443942	0.0259256	0.905348	DOWN		ENSMUSG00000030108	Slc6a13	-0.526916	0.0410956	0.656248	DOWN
ENSMUSG00000107277	Gm10461	-0.530075	0.0374258	0.45624	DOWN		ENSMUSG00000091971	Hspa1a	-0.443445	0.0382436	0.97699	DOWN		ENSMUSG00000035274	Tpbg	-0.526025	0.0332704	0.604676	DOWN
ENSMUSG00000050534	Htr5b	-0.529173	0.00446431	0.122995	DOWN		ENSMUSG00000030703	Gdpd3	-0.443317	0.0136253	0.746002	DOWN		ENSMUSG00000048915	Efna5	-0.525422	0.0171728	0.460197	DOWN
ENSMUSG00000110618	Gm39822	-0.528352	0.0196286	0.322515	DOWN		ENSMUSG00000003545	Fosb	-0.442782	0.0212431	0.863423	DOWN		ENSMUSG00000092341	Malat1	-0.524391	1.24537e-10	5.7585e-07	DOWN
ENSMUSG00000056708	Ier5	-0.527323	0.00136057	0.0514964	DOWN		ENSMUSG00000036432	Siah2	-0.441451	8.41948e-06	0.0173027	DOWN		ENSMUSG00000107962	Gm43980	-0.524147	0.00219774	0.171032	DOWN
ENSMUSG00000033453	Adamts15	-0.526786	0.0422638	0.485928	DOWN		ENSMUSG00000024190	Dusp1	-0.439596	0.016703	0.795616	DOWN		ENSMUSG00000095332	Gm9821	-0.520803	0.0118292	0.390229	DOWN
ENSMUSG00000022715	Tmem114	-0.523466	0.00701553	0.168152	DOWN		ENSMUSG00000005413	Hmox1	-0.434773	0.00439228	0.512005	DOWN		ENSMUSG00000025823	Pdia4	-0.518776	2.7497e-08	5.44902e-05	DOWN
ENSMUSG00000074236	Gm9387	-0.523432	0.0499164	0.530568	DOWN		ENSMUSG00000071715	Ncf4	-0.434306	0.0346367	0.954739	DOWN		ENSMUSG00000040495	Chrm4	-0.518453	0.000359326	0.0540323	DOWN
ENSMUSG00000038668	Lpar1	-0.522305	0.00848946	0.191876	DOWN		ENSMUSG00000042064	Myo3b	-0.434298	0.0409135	0.991034	DOWN		ENSMUSG00000074818	Pdzd7	-0.518164	0.00440953	0.245485	DOWN
ENSMUSG00000079022	Col22a1	-0.522164	0.0227114	0.351051	DOWN		ENSMUSG00000061517	Sox21	-0.432537	3.55952e-05	0.0459318	DOWN		ENSMUSG00000022504	Ciita	-0.516734	0.0494555	0.704055	DOWN
ENSMUSG00000054204	Alkal2	-0.514069	0.00910227	0.20042	DOWN		ENSMUSG00000024136	Dnase1l2	-0.432429	0.027746	0.912593	DOWN		ENSMUSG00000087301	Gm13629	-0.515957	0.0371324	0.63124	DOWN
ENSMUSG00000041605	Inava	-0.513593	0.00742853	0.174729	DOWN		ENSMUSG00000033871	Ppargc1b	-0.432183	0.00765374	0.624534	DOWN		ENSMUSG00000020482	Ccdc117	-0.514866	8.97582e-08	0.000158263	DOWN
ENSMUSG00000032611	1700102P08Rik	-0.511939	0.0446876	0.500988	DOWN		ENSMUSG00000083854	Dnajc19-ps	-0.431124	0.0357321	0.956647	DOWN		ENSMUSG00000031381	Piga	-0.511754	0.000199986	0.0371125	DOWN
ENSMUSG00000024747	Aldh1a7	-0.511813	0.0375412	0.45679	DOWN		ENSMUSG00000027966	Col11a1	-0.42608	0.0241861	0.89111	DOWN		ENSMUSG00000004951	Hspb1	-0.506688	0.0371937	0.631314	DOWN
ENSMUSG00000001249	Hpn	-0.510676	0.0151735	0.27574	DOWN		ENSMUSG00000074480	Mex3a	-0.425368	0.00564125	0.554993	DOWN		ENSMUSG00000033871	Ppargc1b	-0.503759	0.0019483	0.158512	DOWN
ENSMUSG00000038987	Cfap157	-0.510072	0.0223195	0.347877	DOWN		ENSMUSG00000039563	2210406O10Rik	-0.425293	0.0399122	0.99098	DOWN		ENSMUSG00000018634	Crhr1	-0.503404	5.91916e-05	0.0157147	DOWN
ENSMUSG00000073910	Mob3b	-0.504696	0.00447721	0.123167	DOWN		ENSMUSG00000000958	Slc7a7	-0.424919	0.0221093	0.865756	DOWN		ENSMUSG00000106990	Gm42547	-0.503142	2.61724e-05	0.00885505	DOWN
ENSMUSG00000076439	Mog	-0.50411	0.0426424	0.487856	DOWN		ENSMUSG00000030199	Etv6	-0.424811	0.000288334	0.142146	DOWN		ENSMUSG00000052229	Gpr17	-0.502989	2.3577e-11	1.75628e-07	DOWN
ENSMUSG00000060594	Layn	-0.50176	0.00247741	0.0802944	DOWN		ENSMUSG00000019916	P4ha1	-0.423849	6.95554e-07	0.00321619	DOWN		ENSMUSG00000001249	Hpn	-0.500246	0.0251746	0.539956	DOWN
ENSMUSG00000027792	Bche	-0.500472	0.0032555	0.0972741	DOWN		ENSMUSG00000054204	Alkal2	-0.423134	0.0368583	0.965153	DOWN		ENSMUSG00000042724	Map3k9	-0.499822	0.000248092	0.0424588	DOWN
ENSMUSG00000034275	Igsf9b	-0.500341	0.0103683	0.217334	DOWN		ENSMUSG00000005410	Mcm5	-0.422678	0.000249034	0.129142	DOWN		ENSMUSG00000085665	Gm12059	-0.497518	0.0327761	0.601288	DOWN
ENSMUSG00000038180	Spag4	-0.500044	0.00629608	0.156363	DOWN		ENSMUSG00000033880	Lgals3bp	-0.422581	0.0196099	0.839125	DOWN		ENSMUSG00000049414	Gm5417	-0.496417	0.0412758	0.658062	DOWN
ENSMUSG00000063623	C230062I16Rik	-0.498465	3.76474e-05	0.00281528	DOWN		ENSMUSG00000031838	Ifi30	-0.421576	0.0139591	0.752377	DOWN		ENSMUSG00000024042	Sik1	-0.496135	0.00229237	0.175444	DOWN
ENSMUSG00000069763	Tmem100	-0.496539	8.92382e-05	0.00581169	DOWN		ENSMUSG00000071713	Csf2rb	-0.421193	0.0441511	1	DOWN		ENSMUSG00000036545	Adamts2	-0.495956	0.000857804	0.0946783	DOWN
ENSMUSG00000024190	Dusp1	-0.493657	0.00693381	0.166696	DOWN		ENSMUSG00000109488	Gm6828	-0.4195	0.0441164	1	DOWN		ENSMUSG00000109122	A230103L15Rik	-0.495426	0.00312188	0.206265	DOWN
ENSMUSG00000062563	Cys1	-0.491267	2.29301e-06	0.000246574	DOWN		ENSMUSG00000034738	Nostrin	-0.418679	0.0294229	0.918069	DOWN		ENSMUSG00000003665	Has1	-0.495346	0.0443576	0.670738	DOWN
ENSMUSG00000032060	Cryab	-0.491134	0.00213766	0.0719734	DOWN		ENSMUSG00000075266	Cenpw	-0.417478	0.0309884	0.923708	DOWN		ENSMUSG00000037872	Ackr1	-0.494744	1.26371e-06	0.00103117	DOWN
ENSMUSG00000028766	Alpl	-0.491131	0.00292634	0.0904087	DOWN		ENSMUSG00000073418	C4b	-0.414028	0.0361629	0.956647	DOWN		ENSMUSG00000028680	Plk3	-0.494072	0.00204736	0.162754	DOWN
ENSMUSG00000097662	Gm2093	-0.489388	0.0311056	0.415893	DOWN		ENSMUSG00000004098	Col5a3	-0.413945	0.0260694	0.905348	DOWN		ENSMUSG00000085886	D030047H15Rik	-0.489393	0.0177726	0.466704	DOWN
ENSMUSG00000002341	Ncan	-0.487892	1.59979e-13	5.34745e-11	DOWN		ENSMUSG00000021186	Fbln5	-0.412406	0.0467555	1	DOWN		ENSMUSG00000022146	Osmr	-0.488578	0.0334215	0.605482	DOWN
ENSMUSG00000061353	Cxcl12	-0.487508	2.20878e-06	0.000237978	DOWN		ENSMUSG00000042659	Arrdc4	-0.412126	0.00115745	0.289617	DOWN		ENSMUSG00000025981	Coq10b	-0.487116	2.43329e-05	0.00849157	DOWN
ENSMUSG00000043448	Gjc2	-0.486936	0.0329858	0.428489	DOWN		ENSMUSG00000009281	Rarres2	-0.409958	0.0341971	0.951126	DOWN		ENSMUSG00000108456	4732496C06Rik	-0.482832	0.0208586	0.497262	DOWN
ENSMUSG00000116641	Gm41505	-0.486028	0.00625815	0.155716	DOWN		ENSMUSG00000041718	Alg13	-0.409075	0.00188023	0.358483	DOWN		ENSMUSG00000103899	Gm37940	-0.482681	0.0341506	0.610145	DOWN
ENSMUSG00000027843	Ptpn22	-0.485988	0.0400112	0.472563	DOWN		ENSMUSG00000022548	Apod	-0.406003	0.0295878	0.918069	DOWN		ENSMUSG00000004098	Col5a3	-0.4793	0.0101625	0.364455	DOWN
ENSMUSG00000105368	Gm43759	-0.485431	0.00486394	0.130949	DOWN		ENSMUSG00000000184	Ccnd2	-0.405523	0.00142383	0.319854	DOWN		ENSMUSG00000084904	Gm14827	-0.478877	0.0105988	0.371039	DOWN
ENSMUSG00000028024	Enpep	-0.484561	0.022534	0.349843	DOWN		ENSMUSG00000056501	Cebpb	-0.405515	0.00319925	0.454007	DOWN		ENSMUSG00000089774	Slc5a3	-0.477302	4.0815e-05	0.0124015	DOWN
ENSMUSG00000104861	3110039M20Rik	-0.483894	0.0120574	0.238004	DOWN		ENSMUSG00000031381	Piga	-0.402078	0.00334392	0.46337	DOWN		ENSMUSG00000035226	Rims4	-0.47722	6.98199e-05	0.017853	DOWN
ENSMUSG00000085875	Gm12905	-0.483324	0.0211768	0.336544	DOWN		ENSMUSG00000045689	Pcdhb4	-0.401364	0.0282547	0.916859	DOWN		ENSMUSG00000029822	Osbpl3	-0.474021	0.0195404	0.485163	DOWN
ENSMUSG00000044317	Gpr4	-0.482046	0.00362975	0.105779	DOWN		ENSMUSG00000033792	Atp7a	-0.398816	0.00534979	0.542676	DOWN		ENSMUSG00000051586	Mical3	-0.470787	2.52245e-11	1.75628e-07	DOWN
ENSMUSG00000081185	Gm4852	-0.481664	0.0250862	0.370398	DOWN		ENSMUSG00000070883	Ccdc173	-0.395657	0.00894137	0.667764	DOWN		ENSMUSG00000113184	Gm49654	-0.46675	0.00273772	0.193267	DOWN
ENSMUSG00000034164	Emid1	-0.481356	0.00201394	0.0689157	DOWN		ENSMUSG00000025353	Ormdl2	-0.395621	0.0258672	0.905348	DOWN		ENSMUSG00000090665	Gad1-ps	-0.466663	0.0404786	0.65473	DOWN
ENSMUSG00000001700	Gramd3	-0.480909	9.64983e-06	0.000866408	DOWN		ENSMUSG00000026355	Mcm6	-0.39454	0.0197652	0.839125	DOWN		ENSMUSG00000026483	Niban1	-0.465568	0.0223055	0.51087	DOWN
ENSMUSG00000045672	Col27a1	-0.479387	0.000482653	0.0228117	DOWN		ENSMUSG00000028680	Plk3	-0.393191	0.0138583	0.751666	DOWN		ENSMUSG00000018401	Mtmr4	-0.464115	2.32243e-13	4.2955e-09	DOWN
ENSMUSG00000055866	Per2	-0.479087	7.19689e-06	0.000672657	DOWN		ENSMUSG00000031770	Herpud1	-0.392821	1.17572e-05	0.0203866	DOWN		ENSMUSG00000073805	Insyn2a	-0.461494	0.00109931	0.111309	DOWN
ENSMUSG00000036545	Adamts2	-0.478548	0.00108291	0.0432596	DOWN		ENSMUSG00000043336	Filip1l	-0.392733	0.0230729	0.876004	DOWN		ENSMUSG00000116081	Gm49593	-0.460787	0.0313388	0.589438	DOWN
ENSMUSG00000031530	Dusp4	-0.47514	0.000592821	0.0269131	DOWN		ENSMUSG00000001025	S100a6	-0.392603	0.0219959	0.865592	DOWN		ENSMUSG00000039632	Odad3	-0.460314	0.000487337	0.0664394	DOWN
ENSMUSG00000104318	Pcdha7	-0.47495	0.0156654	0.281078	DOWN		ENSMUSG00000047604	Frat2	-0.390322	0.0137836	0.749999	DOWN		ENSMUSG00000054855	Rnd1	-0.45811	0.0137842	0.420104	DOWN
ENSMUSG00000050936	Gm42743	-0.474549	0.0178728	0.30324	DOWN		ENSMUSG00000026728	Vim	-0.387099	0.0146091	0.762217	DOWN		ENSMUSG00000024190	Dusp1	-0.455973	0.0130781	0.409519	DOWN
ENSMUSG00000024427	Spry4	-0.469917	1.05276e-05	0.000940655	DOWN		ENSMUSG00000026826	Nr4a2	-0.387031	0.00878696	0.662935	DOWN		ENSMUSG00000070436	Serpinh1	-0.455375	0.000248295	0.0424588	DOWN
ENSMUSG00000079499	6530402F18Rik	-0.469455	0.000255447	0.0137345	DOWN		ENSMUSG00000052105	Mtcl1	-0.385425	0.0124954	0.738817	DOWN		ENSMUSG00000055980	Irs1	-0.454973	1.3425e-05	0.00577451	DOWN
ENSMUSG00000040372	Gpr63	-0.469431	0.00222188	0.0741791	DOWN		ENSMUSG00000055866	Per2	-0.385317	0.000339149	0.151761	DOWN		ENSMUSG00000042564	Fam227a	-0.454582	0.000913734	0.0983859	DOWN
ENSMUSG00000037112	Sik2	-0.468906	6.65555e-06	0.000632357	DOWN		ENSMUSG00000117428	Gm4833	-0.384458	0.00309661	0.448838	DOWN		ENSMUSG00000027716	Trpc3	-0.454436	0.0410716	0.656187	DOWN
ENSMUSG00000021702	Thbs4	-0.4682	0.0216213	0.341212	DOWN		ENSMUSG00000010461	Eya4	-0.384097	0.00900896	0.668289	DOWN		ENSMUSG00000102976	Zc3h11a	-0.454341	0.000378137	0.0559512	DOWN
ENSMUSG00000015484	Fam163a	-0.466006	0.0209616	0.334717	DOWN		ENSMUSG00000038866	Zcchc2	-0.38242	1.13931e-07	0.00121465	DOWN		ENSMUSG00000082305	Gm2420	-0.452727	0.0224947	0.513436	DOWN
ENSMUSG00000071042	Rasgrp3	-0.465248	3.74834e-05	0.0028068	DOWN		ENSMUSG00000070436	Serpinh1	-0.381222	0.00213081	0.369725	DOWN		ENSMUSG00000001985	Grik3	-0.450852	0.00930466	0.347435	DOWN
ENSMUSG00000048424	Ranbp3l	-0.464566	0.0470976	0.515039	DOWN		ENSMUSG00000095139	Pou3f2	-0.380278	0.015214	0.770697	DOWN		ENSMUSG00000020038	Cry1	-0.449095	6.26065e-05	0.0164637	DOWN
ENSMUSG00000102752	Gm7694	-0.463708	0.00237589	0.0779144	DOWN		ENSMUSG00000073599	Ecscr	-0.377277	0.0349789	0.95564	DOWN		ENSMUSG00000010492	Uckl1os	-0.448484	0.047726	0.693784	DOWN
ENSMUSG00000104399	Gm37963	-0.463692	0.0165429	0.289746	DOWN		ENSMUSG00000028599	Tnfrsf1b	-0.377232	0.0282932	0.916859	DOWN		ENSMUSG00000022048	Dpysl2	-0.448023	1.62175e-11	1.75628e-07	DOWN
ENSMUSG00000004661	Arid3b	-0.463617	0.0033428	0.0993475	DOWN		ENSMUSG00000025823	Pdia4	-0.376813	5.21654e-05	0.0577694	DOWN		ENSMUSG00000086155	9430041J12Rik	-0.446779	0.0279771	0.562521	DOWN
ENSMUSG00000060716	Plekhh1	-0.4632	0.0347223	0.440072	DOWN		ENSMUSG00000018844	Fndc8	-0.37655	0.0479985	1	DOWN		ENSMUSG00000097504	4930516B21Rik	-0.444161	0.0142306	0.426537	DOWN
ENSMUSG00000054910	4931415C17Rik	-0.462095	0.0228858	0.352311	DOWN		ENSMUSG00000026313	Hdac4	-0.374188	8.51862e-08	0.00121465	DOWN		ENSMUSG00000037405	Icam1	-0.443376	0.0121251	0.394595	DOWN
ENSMUSG00000020866	Cacna1g	-0.459313	0.000114417	0.00716552	DOWN		ENSMUSG00000090053	Pakap	-0.373679	0.00335026	0.46337	DOWN		ENSMUSG00000058740	Kcnt1	-0.44213	0.0314293	0.589958	DOWN
ENSMUSG00000063889	Crem	-0.458984	7.43768e-05	0.00499639	DOWN		ENSMUSG00000015312	Gadd45b	-0.372846	0.00018611	0.11104	DOWN		ENSMUSG00000053214	Gm9899	-0.441885	0.0151722	0.438453	DOWN
ENSMUSG00000023805	Synj2	-0.458597	2.44553e-08	3.80099e-06	DOWN		ENSMUSG00000063623	C230062I16Rik	-0.3718	0.00271901	0.415619	DOWN		ENSMUSG00000050105	Fam110d	-0.44089	0.0267221	0.552082	DOWN
ENSMUSG00000043969	Emx2	-0.45822	5.54594e-05	0.00392623	DOWN		ENSMUSG00000020256	Aldh1l2	-0.370652	0.0487675	1	DOWN		ENSMUSG00000042275	Pelo	-0.440404	0.0159456	0.445739	DOWN
ENSMUSG00000018476	Kdm6b	-0.457826	2.30111e-08	3.60683e-06	DOWN		ENSMUSG00000056749	Nfil3	-0.369523	0.00118329	0.293114	DOWN		ENSMUSG00000021823	Vcl	-0.440173	1.31449e-07	0.000190873	DOWN
ENSMUSG00000029135	Fosl2	-0.455674	0.000482598	0.0228117	DOWN		ENSMUSG00000020893	Per1	-0.367612	5.30978e-05	0.0577694	DOWN		ENSMUSG00000030199	Etv6	-0.438611	0.000183313	0.0350708	DOWN
ENSMUSG00000064325	Hhip	-0.454825	0.0110953	0.226221	DOWN		ENSMUSG00000040495	Chrm4	-0.367486	0.0111507	0.703892	DOWN		ENSMUSG00000032575	Manf	-0.437028	1.10239e-07	0.000174767	DOWN
ENSMUSG00000048602	Morc2b	-0.454173	0.0144026	0.265907	DOWN		ENSMUSG00000030104	Edem1	-0.367204	2.80236e-05	0.0374386	DOWN		ENSMUSG00000106870	Gm43681	-0.436724	0.00709058	0.305216	DOWN
ENSMUSG00000115518	Gm10791	-0.453742	0.0367151	0.452211	DOWN		ENSMUSG00000048779	P2ry6	-0.366225	0.0134155	0.74491	DOWN		ENSMUSG00000034755	Pcdh11x	-0.435683	0.0122909	0.396186	DOWN
ENSMUSG00000007944	Ttc9b	-0.452942	1.76058e-05	0.00147344	DOWN		ENSMUSG00000027353	Mcm8	-0.365855	0.00115513	0.289617	DOWN		ENSMUSG00000029314	Gpat3	-0.435006	0.0437468	0.667879	DOWN
ENSMUSG00000020486	Septin4	-0.451509	0.00675462	0.164175	DOWN		ENSMUSG00000015133	Lrrk1	-0.365572	0.0180381	0.817713	DOWN		ENSMUSG00000002028	Kmt2a	-0.434168	4.61002e-11	2.55796e-07	DOWN
ENSMUSG00000044726	Erich5	-0.451137	0.00296193	0.0909747	DOWN		ENSMUSG00000021823	Vcl	-0.365512	1.10459e-05	0.0197711	DOWN		ENSMUSG00000050936	Gm42743	-0.433139	0.0427397	0.663504	DOWN
ENSMUSG00000022419	Deptor	-0.451033	0.019473	0.320909	DOWN		ENSMUSG00000092341	Malat1	-0.362814	8.25875e-06	0.0173027	DOWN		ENSMUSG00000034687	Fras1	-0.430147	0.0159489	0.445739	DOWN
ENSMUSG00000051599	Pcdhb2	-0.448452	0.00732104	0.173082	DOWN		ENSMUSG00000054717	Hmgb2	-0.359359	0.0418528	0.99669	DOWN		ENSMUSG00000060206	Zfp462	-0.428236	3.74603e-06	0.00222304	DOWN
ENSMUSG00000032846	Zswim6	-0.448436	2.04483e-07	2.70931e-05	DOWN		ENSMUSG00000002325	Irf9	-0.358654	0.00590842	0.563575	DOWN		ENSMUSG00000087141	Plcxd2	-0.428052	0.0134373	0.41422	DOWN
ENSMUSG00000033033	Calhm2	-0.447525	0.00437127	0.121265	DOWN		ENSMUSG00000044258	Ctla2a	-0.357533	0.0157015	0.78067	DOWN		ENSMUSG00000017692	Rhbdl3	-0.427032	8.07895e-05	0.0195754	DOWN
ENSMUSG00000072647	Adam1a	-0.446029	0.00896597	0.198284	DOWN		ENSMUSG00000037112	Sik2	-0.356434	0.000779223	0.232563	DOWN		ENSMUSG00000041592	Sdk2	-0.424076	0.000669627	0.0816606	DOWN
ENSMUSG00000006362	Cbfa2t3	-0.446025	5.18709e-05	0.00372337	DOWN		ENSMUSG00000034765	Dusp5	-0.353934	0.0202854	0.847004	DOWN		ENSMUSG00000038866	Zcchc2	-0.423223	4.66889e-09	1.23363e-05	DOWN
ENSMUSG00000086095	Gm15328	-0.445491	0.0278394	0.394059	DOWN		ENSMUSG00000056752	Dnah9	-0.353645	0.0200148	0.842081	DOWN		ENSMUSG00000027864	Ptgfrn	-0.423186	0.0431247	0.664581	DOWN
ENSMUSG00000033705	Stard9	-0.443056	0.000554267	0.0254591	DOWN		ENSMUSG00000063275	Hacd1	-0.353075	0.012922	0.74491	DOWN		ENSMUSG00000026970	Rbms1	-0.422688	0.00233496	0.177236	DOWN
ENSMUSG00000060639	H4c9	-0.443019	0.0249869	0.369523	DOWN		ENSMUSG00000068220	Lgals1	-0.352844	0.0285053	0.917536	DOWN		ENSMUSG00000046613	Vwa5b2	-0.422031	0.000138055	0.0281627	DOWN
ENSMUSG00000094707	A830019P07Rik	-0.441599	0.036762	0.452273	DOWN		ENSMUSG00000083261	Gm7816	-0.351339	0.0249485	0.900662	DOWN		ENSMUSG00000102602	A930004J17Rik	-0.419206	0.0304141	0.583334	DOWN
ENSMUSG00000039841	Zfp800	-0.441417	1.14063e-05	0.00100941	DOWN		ENSMUSG00000106990	Gm42547	-0.34896	0.00323063	0.457066	DOWN		ENSMUSG00000025795	Rassf3	-0.418031	0.0270737	0.554398	DOWN
ENSMUSG00000105352	C030018K13Rik	-0.441138	0.0415944	0.482704	DOWN		ENSMUSG00000019970	Sgk1	-0.347754	0.0261525	0.905348	DOWN		ENSMUSG00000035621	Midn	-0.417887	4.09011e-05	0.0124015	DOWN
ENSMUSG00000020614	Fam20a	-0.439105	0.000131644	0.00804464	DOWN		ENSMUSG00000028893	Sesn2	-0.347057	0.00140253	0.318943	DOWN		ENSMUSG00000059031	Olfr482	-0.415695	0.0333431	0.605194	DOWN
ENSMUSG00000007682	Dio2	-0.438686	1.59525e-05	0.00135553	DOWN		ENSMUSG00000022831	Hcls1	-0.346836	0.0104513	0.693901	DOWN		ENSMUSG00000085711	Gm15163	-0.415106	0.013107	0.409959	DOWN
ENSMUSG00000040972	Igsf21	-0.438049	0.000561132	0.0257319	DOWN		ENSMUSG00000047867	Gimap6	-0.346296	0.0237366	0.883941	DOWN		ENSMUSG00000046768	Rhoj	-0.414554	0.00710687	0.305216	DOWN
ENSMUSG00000041708	Mpped1	-0.437418	0.000427525	0.020718	DOWN		ENSMUSG00000052331	Ankrd44	-0.345237	0.00174671	0.347383	DOWN		ENSMUSG00000039501	Znfx1	-0.414011	9.24866e-06	0.00431244	DOWN
ENSMUSG00000048285	Frmd6	-0.437405	2.41605e-07	3.16926e-05	DOWN		ENSMUSG00000059742	Kcnh7	-0.340871	0.0240796	0.889186	DOWN		ENSMUSG00000027175	Tcp11l1	-0.410369	2.96259e-05	0.00966971	DOWN
ENSMUSG00000056904	Gm5620	-0.435813	0.00851575	0.191923	DOWN		ENSMUSG00000003541	Ier3	-0.339062	0.0382396	0.97699	DOWN		ENSMUSG00000043336	Filip1l	-0.410072	0.0177603	0.466662	DOWN
ENSMUSG00000104394	Gm37254	-0.434556	0.0280987	0.395714	DOWN		ENSMUSG00000033685	Ucp2	-0.338911	0.0170521	0.803883	DOWN		ENSMUSG00000032172	Olfm2	-0.409996	0.00673581	0.29701	DOWN
ENSMUSG00000087574	C030037D09Rik	-0.434391	0.0292074	0.40363	DOWN		ENSMUSG00000035778	Ggta1	-0.337658	0.027153	0.905622	DOWN		ENSMUSG00000085609	1700016P03Rik	-0.409445	0.0337735	0.60765	DOWN
ENSMUSG00000051041	Olfml1	-0.43437	0.00209633	0.0708832	DOWN		ENSMUSG00000023232	Serinc2	-0.33616	0.0469706	1	DOWN		ENSMUSG00000033361	Prrg3	-0.406156	0.000292935	0.048089	DOWN
ENSMUSG00000051396	Gm45902	-0.432287	0.0101276	0.214167	DOWN		ENSMUSG00000055980	Irs1	-0.335967	0.00122876	0.299037	DOWN		ENSMUSG00000070576	Mn1	-0.40516	2.38227e-06	0.00157363	DOWN
ENSMUSG00000022441	Efcab6	-0.43069	0.0279477	0.394689	DOWN		ENSMUSG00000005483	Dnajb1	-0.335751	0.00291593	0.434936	DOWN		ENSMUSG00000037621	Atoh8	-0.4046	0.026497	0.551964	DOWN
ENSMUSG00000034209	Rasl10a	-0.429088	0.00111359	0.0442304	DOWN		ENSMUSG00000059839	Zfp874b	-0.33481	0.000642191	0.223311	DOWN		ENSMUSG00000022246	Rai14	-0.403869	0.0404099	0.65473	DOWN
ENSMUSG00000063760	Rnf217	-0.427746	0.000598885	0.0271268	DOWN		ENSMUSG00000020077	Srgn	-0.334676	0.00847338	0.65757	DOWN		ENSMUSG00000041757	Plekha6	-0.403591	7.19337e-05	0.0183091	DOWN
ENSMUSG00000024042	Sik1	-0.426697	0.00789074	0.182685	DOWN		ENSMUSG00000018906	P4ha2	-0.334199	0.00200729	0.362796	DOWN		ENSMUSG00000047787	Flrt1	-0.401762	0.00783877	0.319774	DOWN
ENSMUSG00000062591	Tubb4a	-0.426121	5.37621e-08	7.76849e-06	DOWN		ENSMUSG00000028664	Ephb2	-0.333914	0.000130522	0.0952933	DOWN		ENSMUSG00000036617	Etl4	-0.401528	0.0007286	0.0871289	DOWN
ENSMUSG00000066026	Dhrs3	-0.422935	8.9389e-08	1.26268e-05	DOWN		ENSMUSG00000031847	1700030J22Rik	-0.33347	0.00784651	0.631382	DOWN		ENSMUSG00000027663	Zmat3	-0.401198	2.53217e-11	1.75628e-07	DOWN
ENSMUSG00000093930	Hmgcs1	-0.422661	4.77422e-12	1.33792e-09	DOWN		ENSMUSG00000025509	Pnpla2	-0.33281	0.00130934	0.311808	DOWN		ENSMUSG00000002265	Peg3	-0.400301	2.52705e-05	0.00865545	DOWN
ENSMUSG00000061724	Gm2423	-0.422573	0.020564	0.330543	DOWN		ENSMUSG00000046768	Rhoj	-0.332809	0.0300935	0.921328	DOWN		ENSMUSG00000050919	Zfp366	-0.398725	0.0137466	0.41956	DOWN
ENSMUSG00000006218	Fam131c	-0.421791	0.0420676	0.484902	DOWN		ENSMUSG00000029135	Fosl2	-0.332729	0.0109443	0.698813	DOWN		ENSMUSG00000049191	Rtl5	-0.397607	0.01748	0.463191	DOWN
ENSMUSG00000054517	Trim65	-0.42095	0.00266175	0.0843958	DOWN		ENSMUSG00000008384	Sertad1	-0.332444	0.02684	0.905348	DOWN		ENSMUSG00000031139	Mcf2	-0.39686	0.0281428	0.562521	DOWN
ENSMUSG00000097649	Gm10561	-0.420801	0.00309736	0.0938117	DOWN		ENSMUSG00000029771	Irf5	-0.32996	0.0194678	0.837317	DOWN		ENSMUSG00000049265	Kcnk3	-0.396857	0.019706	0.486704	DOWN
ENSMUSG00000034714	Ttyh2	-0.41939	0.0304698	0.412093	DOWN		ENSMUSG00000011382	Dhdh	-0.329514	0.00164213	0.336219	DOWN		ENSMUSG00000055026	Gabrg3	-0.396248	0.000683645	0.0828241	DOWN
ENSMUSG00000068522	Aard	-0.419353	0.0275318	0.391105	DOWN		ENSMUSG00000060862	Zbtb40	-0.328892	0.0024025	0.39733	DOWN		ENSMUSG00000047789	Slc38a9	-0.395554	1.16158e-07	0.000176105	DOWN
ENSMUSG00000052105	Mtcl1	-0.418213	0.0065794	0.161429	DOWN		ENSMUSG00000036192	Rorb	-0.327946	0.046453	1	DOWN		ENSMUSG00000042688	Mapk6	-0.392306	0.0123865	0.39785	DOWN
ENSMUSG00000062380	Tubb3	-0.417996	7.20093e-06	0.000672657	DOWN		ENSMUSG00000071866	Ppia	-0.327915	0.00181163	0.351475	DOWN		ENSMUSG00000030870	Ubfd1	-0.392192	3.86016e-11	2.37988e-07	DOWN
ENSMUSG00000047246	H2bc6	-0.416899	0.0179577	0.303807	DOWN		ENSMUSG00000071757	Zhx2	-0.326331	0.000708718	0.223656	DOWN		ENSMUSG00000111496	Gm47483	-0.392127	0.00726396	0.308618	DOWN
ENSMUSG00000037610	Kcnmb2	-0.415133	0.0118415	0.235756	DOWN		ENSMUSG00000056708	Ier5	-0.324856	0.0486804	1	DOWN		ENSMUSG00000042190	Cmklr1	-0.392033	0.0168213	0.455967	DOWN
ENSMUSG00000090122	Kcne1l	-0.414092	0.00278447	0.0873878	DOWN		ENSMUSG00000023994	Nfya	-0.324219	5.59782e-05	0.0579961	DOWN		ENSMUSG00000048154	Kmt2d	-0.391537	3.56154e-10	1.41157e-06	DOWN
ENSMUSG00000097891	Gm3650	-0.413411	0.00931171	0.203577	DOWN		ENSMUSG00000048546	Tob2	-0.32415	0.00199131	0.362796	DOWN		ENSMUSG00000001128	Cfp	-0.390951	0.00203391	0.162297	DOWN
ENSMUSG00000041592	Sdk2	-0.40849	0.000908477	0.037731	DOWN		ENSMUSG00000103901	Gm37499	-0.323719	0.0439618	1	DOWN		ENSMUSG00000007617	Homer1	-0.389666	0.000570952	0.0740196	DOWN
ENSMUSG00000030849	Fgfr2	-0.408094	6.33066e-06	0.000605636	DOWN		ENSMUSG00000060802	B2m	-0.323665	0.0064118	0.575682	DOWN		ENSMUSG00000095139	Pou3f2	-0.389198	0.0130104	0.408089	DOWN
ENSMUSG00000040010	Slc7a5	-0.405477	1.7967e-09	3.35668e-07	DOWN		ENSMUSG00000006517	Mvd	-0.322971	0.000237342	0.125479	DOWN		ENSMUSG00000031543	Ank1	-0.388243	0.00556947	0.273512	DOWN
ENSMUSG00000053465	Hs6st3	-0.405243	0.00275837	0.0868851	DOWN		ENSMUSG00000052748	Swt1	-0.322203	0.000594389	0.212203	DOWN		ENSMUSG00000036698	Ago2	-0.386767	3.11195e-07	0.000375376	DOWN
ENSMUSG00000042215	Bag2	-0.404174	0.00223082	0.0743881	DOWN		ENSMUSG00000062116	Zfp954	-0.321341	0.000494997	0.186843	DOWN		ENSMUSG00000020176	Grb10	-0.385546	0.00419976	0.239499	DOWN
ENSMUSG00000036834	Plch1	-0.404137	0.025298	0.37229	DOWN		ENSMUSG00000052229	Gpr17	-0.320607	1.87354e-05	0.0280965	DOWN		ENSMUSG00000054720	Lrrc8c	-0.384836	1.8315e-06	0.00134319	DOWN
ENSMUSG00000097994	Gm26982	-0.400304	0.0152151	0.275902	DOWN		ENSMUSG00000029651	Mtus2	-0.32039	1.92012e-06	0.00560746	DOWN		ENSMUSG00000022419	Deptor	-0.383848	0.0487088	0.699639	DOWN
ENSMUSG00000044176	Spink10	-0.400157	0.0121691	0.238935	DOWN		ENSMUSG00000036896	C1qc	-0.319769	0.000958764	0.264671	DOWN		ENSMUSG00000030098	Grip2	-0.382582	0.0233869	0.522246	DOWN
ENSMUSG00000034926	Dhcr24	-0.399369	1.3291e-06	0.000150813	DOWN		ENSMUSG00000018401	Mtmr4	-0.319442	4.24306e-07	0.00235435	DOWN		ENSMUSG00000033762	Recql4	-0.382496	0.0226407	0.514218	DOWN
ENSMUSG00000026950	Neb	-0.398829	0.0365727	0.451998	DOWN		ENSMUSG00000041515	Irf8	-0.31915	0.0136812	0.746438	DOWN		ENSMUSG00000060257	Scrt2	-0.381859	0.000372123	0.0554895	DOWN
ENSMUSG00000021670	Hmgcr	-0.398414	7.6152e-09	1.28433e-06	DOWN		ENSMUSG00000038648	Creb3l2	-0.31844	0.00137509	0.316617	DOWN		ENSMUSG00000051726	Kcnf1	-0.38115	0.0422108	0.660953	DOWN
ENSMUSG00000106944	Gm43843	-0.398021	0.0418118	0.48359	DOWN		ENSMUSG00000015950	Ncf1	-0.313676	0.003292	0.462438	DOWN		ENSMUSG00000026864	Hspa5	-0.380693	7.7078e-06	0.0037516	DOWN
ENSMUSG00000036578	Fxyd7	-0.397871	0.00344085	0.101339	DOWN		ENSMUSG00000030220	Arhgdib	-0.313344	0.015113	0.770041	DOWN		ENSMUSG00000059742	Kcnh7	-0.379906	0.0119741	0.392442	DOWN
ENSMUSG00000049721	Gal3st1	-0.396697	0.0219531	0.344322	DOWN		ENSMUSG00000046410	Kcnk6	-0.313195	0.0407623	0.991034	DOWN		ENSMUSG00000031765	Mt1	-0.379529	0.000203687	0.0376733	DOWN
ENSMUSG00000036052	Dnajb5	-0.395637	4.01463e-09	7.13974e-07	DOWN		ENSMUSG00000051341	Zfp52	-0.313011	0.0106028	0.693901	DOWN		ENSMUSG00000113288	Gm47982	-0.379331	0.0156713	0.442745	DOWN
ENSMUSG00000028634	Hivep3	-0.395312	1.09708e-05	0.000973981	DOWN		ENSMUSG00000007682	Dio2	-0.3126	0.00217095	0.370794	DOWN		ENSMUSG00000001156	Mxd1	-0.378724	1.49314e-06	0.0011669	DOWN
ENSMUSG00000045876	Pcdhb8	-0.394604	0.0135146	0.255934	DOWN		ENSMUSG00000028341	Nr4a3	-0.311648	0.0200507	0.842843	DOWN		ENSMUSG00000027580	Helz2	-0.378416	0.0136598	0.419215	DOWN
ENSMUSG00000021773	Comtd1	-0.393598	0.0326354	0.425931	DOWN		ENSMUSG00000116620	Gm4828	-0.310995	0.0226259	0.87332	DOWN		ENSMUSG00000029755	Dlx5	-0.378349	0.028533	0.565483	DOWN
ENSMUSG00000025425	St8sia5	-0.393306	6.07617e-07	7.3936e-05	DOWN		ENSMUSG00000115338	Pnp	-0.309322	0.0191614	0.831282	DOWN		ENSMUSG00000052748	Swt1	-0.37793	5.83953e-05	0.0156899	DOWN
ENSMUSG00000078486	Perm1	-0.39166	0.00501184	0.133762	DOWN		ENSMUSG00000028967	Errfi1	-0.308382	0.00164816	0.336219	DOWN		ENSMUSG00000019947	Arid5b	-0.377765	2.43252e-05	0.00849157	DOWN
ENSMUSG00000016763	Scube1	-0.391274	0.00177738	0.0630976	DOWN		ENSMUSG00000084289	Fth1-ps	-0.308364	0.0243433	0.893413	DOWN		ENSMUSG00000003032	Klf4	-0.377438	0.0168793	0.456835	DOWN
ENSMUSG00000105265	Sox2ot	-0.3896	0.00289183	0.089655	DOWN		ENSMUSG00000022443	Myh9	-0.306201	1.07667e-06	0.00435665	DOWN		ENSMUSG00000063919	Srrm4	-0.37697	1.11234e-06	0.00093516	DOWN
ENSMUSG00000052837	Junb	-0.388107	0.000541603	0.025029	DOWN		ENSMUSG00000022462	Slc38a2	-0.305697	0.00206971	0.365738	DOWN		ENSMUSG00000026765	Lypd6b	-0.375285	0.0489405	0.700025	DOWN
ENSMUSG00000097730	Gm26588	-0.387315	0.0303856	0.411755	DOWN		ENSMUSG00000034957	Cebpa	-0.305564	0.000996257	0.270894	DOWN		ENSMUSG00000030711	Sult1a1	-0.375232	0.0131636	0.410602	DOWN
ENSMUSG00000060336	Zfp937	-0.386883	0.0278345	0.394059	DOWN		ENSMUSG00000050555	Hyls1	-0.305224	0.00872391	0.662935	DOWN		ENSMUSG00000023026	Dip2b	-0.374126	2.0696e-06	0.00140044	DOWN
ENSMUSG00000118125	Gm50387	-0.385989	0.00355274	0.103862	DOWN		ENSMUSG00000028494	Plin2	-0.305101	0.0314314	0.923708	DOWN		ENSMUSG00000031847	1700030J22Rik	-0.372074	0.00307085	0.204178	DOWN
ENSMUSG00000032528	Vipr1	-0.384894	0.00103026	0.0416965	DOWN		ENSMUSG00000006586	Runx1t1	-0.303712	0.00317636	0.454007	DOWN		ENSMUSG00000037990	Sh3rf3	-0.371547	1.47078e-06	0.00116584	DOWN
ENSMUSG00000055480	Zfp458	-0.384631	0.00907067	0.200018	DOWN		ENSMUSG00000054499	Dedd2	-0.302765	6.49355e-05	0.0632118	DOWN		ENSMUSG00000026840	Lamc3	-0.370985	0.00979097	0.359009	DOWN
ENSMUSG00000041423	Paqr6	-0.38453	0.00374317	0.108216	DOWN		ENSMUSG00000090136	Gm10177	-0.302513	0.0462205	1	DOWN		ENSMUSG00000036959	Bcorl1	-0.370966	4.20701e-06	0.00243161	DOWN
ENSMUSG00000029097	Trmt44	-0.384168	0.00028034	0.0147443	DOWN		ENSMUSG00000039763	Dnajc28	-0.301772	0.00391572	0.492679	DOWN		ENSMUSG00000030313	Dennd5b	-0.370681	6.50998e-07	0.000681546	DOWN
ENSMUSG00000113184	Gm49654	-0.381684	0.0129172	0.248608	DOWN		ENSMUSG00000030254	Rad18	-0.301084	0.0132694	0.74491	DOWN		ENSMUSG00000056749	Nfil3	-0.370478	0.00115164	0.114443	DOWN
ENSMUSG00000026202	Tuba4a	-0.381624	4.21965e-10	8.8021e-08	DOWN		ENSMUSG00000058258	Idi1	-0.297884	0.000596601	0.212203	DOWN		ENSMUSG00000013846	St3gal1	-0.369363	0.00482018	0.257171	DOWN
ENSMUSG00000005483	Dnajb1	-0.380021	0.000734233	0.0318036	DOWN		ENSMUSG00000055652	Klhl25	-0.297651	0.000929969	0.259302	DOWN		ENSMUSG00000029875	Ccdc184	-0.368955	0.00441176	0.245485	DOWN
ENSMUSG00000021366	Hivep1	-0.379492	0.026528	0.383422	DOWN		ENSMUSG00000002147	Stat6	-0.296314	0.0381039	0.975684	DOWN		ENSMUSG00000023017	Asic1	-0.367066	0.0212933	0.500905	DOWN
ENSMUSG00000032537	Ephb1	-0.37902	0.00629824	0.156363	DOWN		ENSMUSG00000021025	Nfkbia	-0.296079	0.0122919	0.733587	DOWN		ENSMUSG00000020721	Helz	-0.366682	1.00156e-07	0.000167231	DOWN
ENSMUSG00000035226	Rims4	-0.378822	0.00149239	0.0552423	DOWN		ENSMUSG00000041187	Prkd2	-0.294733	0.0431533	1	DOWN		ENSMUSG00000071369	Map3k5	-0.366586	0.00279453	0.193993	DOWN
ENSMUSG00000030307	Slc6a11	-0.378229	0.000892202	0.0371943	DOWN		ENSMUSG00000057219	Armc7	-0.293744	0.00743375	0.614719	DOWN		ENSMUSG00000063623	C230062I16Rik	-0.366467	0.00312771	0.206265	DOWN
ENSMUSG00000048747	E130114P18Rik	-0.377301	0.00180652	0.0636838	DOWN		ENSMUSG00000047123	Ticam1	-0.293716	0.0149406	0.765069	DOWN		ENSMUSG00000040363	Bcor	-0.363338	0.000187034	0.0354196	DOWN
ENSMUSG00000038550	Ciart	-0.376605	0.0227195	0.351051	DOWN		ENSMUSG00000051590	Map3k19	-0.292561	0.0442888	1	DOWN		ENSMUSG00000026610	Esrrg	-0.362091	0.0215896	0.503722	DOWN
ENSMUSG00000031561	Tenm3	-0.376571	6.84611e-05	0.00466098	DOWN		ENSMUSG00000020032	Nuak1	-0.290416	0.000160958	0.106638	DOWN		ENSMUSG00000023994	Nfya	-0.361872	7.09927e-06	0.00348599	DOWN
ENSMUSG00000021448	Shc3	-0.375914	0.00179497	0.0634785	DOWN		ENSMUSG00000020038	Cry1	-0.289027	0.0096722	0.681909	DOWN		ENSMUSG00000054404	Slfn5	-0.361861	0.0214806	0.502632	DOWN
ENSMUSG00000046561	Arsj	-0.375895	0.0330203	0.428684	DOWN		ENSMUSG00000032515	Csrnp1	-0.288873	0.0389364	0.984494	DOWN		ENSMUSG00000090761	Gm17201	-0.361131	0.0131249	0.410287	DOWN
ENSMUSG00000036264	Fstl4	-0.375766	0.0368135	0.452318	DOWN		ENSMUSG00000041859	Mcm3	-0.288388	0.0495827	1	DOWN		ENSMUSG00000022269	Marchf11	-0.360102	0.0314838	0.590058	DOWN
ENSMUSG00000107877	ENSMUSG00000107877	-0.375429	0.00400675	0.114093	DOWN		ENSMUSG00000004637	Wwox	-0.288084	0.00728859	0.60724	DOWN		ENSMUSG00000040511	Pvr	-0.359225	0.00262776	0.189567	DOWN
ENSMUSG00000074415	Mir100hg	-0.375192	9.66768e-07	0.000113171	DOWN		ENSMUSG00000042286	Stab1	-0.287748	0.00928834	0.679028	DOWN		ENSMUSG00000050556	Kcnb1	-0.358644	3.20827e-05	0.0101724	DOWN
ENSMUSG00000062960	Kdr	-0.373608	0.000189998	0.0109248	DOWN		ENSMUSG00000022912	Pros1	-0.28709	0.0049006	0.532132	DOWN		ENSMUSG00000063632	Sox11	-0.358608	0.00237917	0.179122	DOWN
ENSMUSG00000040229	Gpr34	-0.372549	0.000234593	0.0129008	DOWN		ENSMUSG00000094989	Rpl9-ps4	-0.285463	0.0472713	1	DOWN		ENSMUSG00000003949	Hlf	-0.35828	0.0108308	0.373822	DOWN
ENSMUSG00000022237	Ankrd33b	-0.371867	7.27485e-06	0.000676146	DOWN		ENSMUSG00000024349	Sting1	-0.284899	0.0247003	0.895782	DOWN		ENSMUSG00000020032	Nuak1	-0.358189	3.34589e-06	0.00204015	DOWN
ENSMUSG00000020846	Rflnb	-0.371856	0.017598	0.300939	DOWN		ENSMUSG00000015839	Nfe2l2	-0.28453	0.0144936	0.762217	DOWN		ENSMUSG00000062563	Cys1	-0.358008	0.000761861	0.0881363	DOWN
ENSMUSG00000021680	Crhbp	-0.371572	0.00182232	0.0641186	DOWN		ENSMUSG00000000290	Itgb2	-0.283904	0.0255805	0.90409	DOWN		ENSMUSG00000040761	Spen	-0.357754	9.49979e-06	0.00439262	DOWN
ENSMUSG00000024395	Lims2	-0.371233	0.0123708	0.241625	DOWN		ENSMUSG00000001156	Mxd1	-0.283087	0.00030237	0.144442	DOWN		ENSMUSG00000038970	Lmtk2	-0.357564	6.0402e-07	0.00064456	DOWN
ENSMUSG00000039813	Tbc1d2	-0.367352	0.0437967	0.495746	DOWN		ENSMUSG00000002870	Mcm2	-0.282151	0.0290178	0.918069	DOWN		ENSMUSG00000052557	Gan	-0.357227	0.000117344	0.0250035	DOWN
ENSMUSG00000021587	Pcsk1	-0.367275	0.00658047	0.161429	DOWN		ENSMUSG00000076431	Sox4	-0.281757	0.00101749	0.274064	DOWN		ENSMUSG00000022075	Rhobtb2	-0.357208	4.52069e-05	0.0134257	DOWN
ENSMUSG00000033904	Ccp110	-0.367222	5.72134e-05	0.00401982	DOWN		ENSMUSG00000021998	Lcp1	-0.281751	0.0246243	0.895672	DOWN		ENSMUSG00000023036	Pcdhgc4	-0.355205	0.000946562	0.100424	DOWN
ENSMUSG00000028028	Alpk1	-0.367006	0.0216505	0.341479	DOWN		ENSMUSG00000006362	Cbfa2t3	-0.281329	0.0111131	0.703892	DOWN		ENSMUSG00000071753	Cdr1os	-0.355102	8.03165e-06	0.00387193	DOWN
ENSMUSG00000002210	Smg9	-0.366069	0.00166948	0.06026	DOWN		ENSMUSG00000030088	Aldh1l1	-0.281112	0.00184529	0.354602	DOWN		ENSMUSG00000029174	Tbc1d1	-0.354326	3.76603e-06	0.00222304	DOWN
ENSMUSG00000024486	Hbegf	-0.365691	0.000450113	0.0216801	DOWN		ENSMUSG00000039501	Znfx1	-0.280828	0.00257757	0.406771	DOWN		ENSMUSG00000025225	Nfkb2	-0.353843	0.0203007	0.491987	DOWN
ENSMUSG00000050896	Rtn4rl2	-0.36466	0.000130357	0.00798358	DOWN		ENSMUSG00000026547	Tagln2	-0.280799	0.0196501	0.839125	DOWN		ENSMUSG00000038587	Akap12	-0.352105	0.0120408	0.393138	DOWN
ENSMUSG00000102545	6430573P05Rik	-0.364478	0.0417007	0.482957	DOWN		ENSMUSG00000005057	Sh2b2	-0.280709	0.0207466	0.853298	DOWN		ENSMUSG00000020893	Per1	-0.351809	0.000109475	0.0238213	DOWN
ENSMUSG00000017754	Pltp	-0.363977	0.00840958	0.190458	DOWN		ENSMUSG00000023272	Creld2	-0.279165	0.00638146	0.575682	DOWN		ENSMUSG00000032012	Nectin1	-0.350902	0.0173361	0.461684	DOWN
ENSMUSG00000055471	Alk	-0.363122	0.00754585	0.176948	DOWN		ENSMUSG00000035356	Nfkbiz	-0.278947	0.0245956	0.895672	DOWN		ENSMUSG00000023999	Kif6	-0.350502	0.0364596	0.625906	DOWN
ENSMUSG00000041828	Abca8a	-0.362725	0.00847768	0.191688	DOWN		ENSMUSG00000037992	Rara	-0.278696	0.0141068	0.754045	DOWN		ENSMUSG00000009418	Nav1	-0.350362	5.20392e-07	0.0005775	DOWN
ENSMUSG00000048482	Bdnf	-0.360754	1.13104e-05	0.00100252	DOWN		ENSMUSG00000042599	Kdm7a	-0.278457	0.000835907	0.240321	DOWN		ENSMUSG00000006711	D130043K22Rik	-0.349091	8.13212e-06	0.00387193	DOWN
ENSMUSG00000114584	Gm47694	-0.360618	0.00521514	0.13669	DOWN		ENSMUSG00000035877	Zhx3	-0.278339	1.61426e-05	0.0258995	DOWN		ENSMUSG00000059851	Kmt5c	-0.348932	0.00115978	0.114898	DOWN
ENSMUSG00000082100	Glns-ps1	-0.360187	0.000379854	0.0188524	DOWN		ENSMUSG00000026796	Niban2	-0.278243	0.0304049	0.92175	DOWN		ENSMUSG00000044456	Rin3	-0.348403	0.0404514	0.65473	DOWN
ENSMUSG00000047787	Flrt1	-0.359045	0.0164914	0.289413	DOWN		ENSMUSG00000030341	Tnfrsf1a	-0.27811	0.0169478	0.802376	DOWN		ENSMUSG00000036452	Arhgap26	-0.348397	0.000316075	0.0497586	DOWN
ENSMUSG00000049929	Lpar4	-0.35805	0.0234488	0.35784	DOWN		ENSMUSG00000016239	Lonrf3	-0.277988	0.0421222	0.997462	DOWN		ENSMUSG00000061517	Sox21	-0.347626	0.000862613	0.0949678	DOWN
ENSMUSG00000035621	Midn	-0.357563	0.000405203	0.0198618	DOWN		ENSMUSG00000040363	Bcor	-0.277928	0.00418839	0.505746	DOWN		ENSMUSG00000027983	Cyp2u1	-0.347276	0.00315241	0.206312	DOWN
ENSMUSG00000040495	Chrm4	-0.355929	0.0131869	0.25205	DOWN		ENSMUSG00000055491	Pprc1	-0.277667	0.000237447	0.125479	DOWN		ENSMUSG00000006362	Cbfa2t3	-0.346228	0.00180053	0.15323	DOWN
ENSMUSG00000050954	Zfp169	-0.354898	0.00412154	0.116561	DOWN		ENSMUSG00000056962	Jmjd6	-0.276963	8.88077e-06	0.0175988	DOWN		ENSMUSG00000042744	Hectd4	-0.343251	1.47135e-07	0.000199124	DOWN
ENSMUSG00000097789	Gm2115	-0.354422	0.0120206	0.23758	DOWN		ENSMUSG00000026773	Pfkfb3	-0.276071	0.00116167	0.289617	DOWN		ENSMUSG00000042599	Kdm7a	-0.341644	4.24604e-05	0.0127664	DOWN
ENSMUSG00000117813	Gm5823	-0.353101	0.040207	0.473566	DOWN		ENSMUSG00000035621	Midn	-0.275964	0.00661034	0.578031	DOWN		ENSMUSG00000020919	Stat5b	-0.341638	0.0150255	0.437188	DOWN
ENSMUSG00000027298	Tyro3	-0.353082	0.00986208	0.210953	DOWN		ENSMUSG00000060257	Scrt2	-0.275608	0.0100051	0.69038	DOWN		ENSMUSG00000022521	Crebbp	-0.340393	1.17431e-07	0.000176105	DOWN
ENSMUSG00000037465	Klf10	-0.352973	6.44527e-05	0.0044426	DOWN		ENSMUSG00000047415	Gpr68	-0.275137	0.0061427	0.569015	DOWN		ENSMUSG00000040721	Zfhx2	-0.34016	1.05274e-06	0.000912706	DOWN
ENSMUSG00000022505	Emp2	-0.35087	0.000187844	0.0108459	DOWN		ENSMUSG00000001128	Cfp	-0.275046	0.0291856	0.918069	DOWN		ENSMUSG00000047146	Tet1	-0.339795	0.00401358	0.235295	DOWN
ENSMUSG00000051486	Pcdhb11	-0.350823	0.0128276	0.247485	DOWN		ENSMUSG00000059751	Rps3a3	-0.274546	0.0405987	0.991034	DOWN		ENSMUSG00000034832	Tet3	-0.339782	6.5443e-06	0.00333141	DOWN
ENSMUSG00000038665	Dgki	-0.349559	0.00326643	0.0974432	DOWN		ENSMUSG00000023186	Vwa5a	-0.274015	0.00562502	0.554993	DOWN		ENSMUSG00000033713	Foxn3	-0.338536	0.00032178	0.0502947	DOWN
ENSMUSG00000053137	Mapk11	-0.345962	0.00198552	0.0683018	DOWN		ENSMUSG00000059851	Kmt5c	-0.273798	0.0105525	0.693901	DOWN		ENSMUSG00000086596	Susd5	-0.338138	0.0482055	0.696634	DOWN
ENSMUSG00000021203	Otub2	-0.345258	7.97847e-06	0.000735384	DOWN		ENSMUSG00000063632	Sox11	-0.270918	0.0213414	0.863423	DOWN		ENSMUSG00000021366	Hivep1	-0.337836	0.0487564	0.69976	DOWN
ENSMUSG00000104814	Gm42979	-0.34518	0.0245895	0.366759	DOWN		ENSMUSG00000022488	Nckap1l	-0.270394	0.00753273	0.620455	DOWN		ENSMUSG00000034437	Gm9761	-0.337441	0.0104088	0.36787	DOWN
ENSMUSG00000004892	Bcan	-0.345145	1.0671e-10	2.43663e-08	DOWN		ENSMUSG00000022508	Bcl6	-0.268987	0.00345559	0.464032	DOWN		ENSMUSG00000005057	Sh2b2	-0.337391	0.00556581	0.273512	DOWN
ENSMUSG00000028364	Tnc	-0.345138	0.00391939	0.112043	DOWN		ENSMUSG00000049658	Bdp1	-0.268299	0.000170165	0.106638	DOWN		ENSMUSG00000046556	Zfp319	-0.336899	3.26909e-06	0.00201546	DOWN
ENSMUSG00000042540	Acot5	-0.343435	0.0386347	0.464224	DOWN		ENSMUSG00000051339	2900026A02Rik	-0.267417	0.00525561	0.540614	DOWN		ENSMUSG00000038384	Setd1b	-0.335696	9.69185e-07	0.000881593	DOWN
ENSMUSG00000052135	Foxo6	-0.343408	0.0387209	0.464874	DOWN		ENSMUSG00000024913	Lrp5	-0.266395	0.00497908	0.535313	DOWN		ENSMUSG00000094410	ENSMUSG00000094410	-0.335293	0.00090872	0.0983859	DOWN
ENSMUSG00000045671	Spred2	-0.343243	1.20086e-09	2.32979e-07	DOWN		ENSMUSG00000025981	Coq10b	-0.266162	0.0201833	0.846492	DOWN		ENSMUSG00000061578	Ksr2	-0.335175	1.08933e-06	0.000929903	DOWN
ENSMUSG00000037169	Mycn	-0.3431	0.00276365	0.0869374	DOWN		ENSMUSG00000028212	Ccne2	-0.263706	0.0260264	0.905348	DOWN		ENSMUSG00000071856	Mcc	-0.334028	0.00525423	0.268207	DOWN
ENSMUSG00000046962	Zbtb21	-0.341103	3.92425e-05	0.00291103	DOWN		ENSMUSG00000031217	Efnb1	-0.263361	0.0222391	0.868062	DOWN		ENSMUSG00000037447	Arid5a	-0.33266	0.0053767	0.270111	DOWN
ENSMUSG00000034832	Tet3	-0.340858	4.52506e-06	0.000447561	DOWN		ENSMUSG00000031207	Msn	-0.263339	0.00670724	0.582975	DOWN		ENSMUSG00000031523	Dlc1	-0.331836	7.09021e-06	0.00348599	DOWN
ENSMUSG00000030956	Fam53b	-0.34072	0.00157226	0.0575461	DOWN		ENSMUSG00000044042	Fmn1	-0.263321	0.00981098	0.685879	DOWN		ENSMUSG00000041649	Klf8	-0.331827	0.0333535	0.605194	DOWN
ENSMUSG00000017418	Arl5b	-0.340633	7.4307e-05	0.00499639	DOWN		ENSMUSG00000034165	Ccnd3	-0.26234	0.00499971	0.535313	DOWN		ENSMUSG00000074505	Fat3	-0.331595	0.0012776	0.122946	DOWN
ENSMUSG00000067931	Zfp948	-0.33901	7.46348e-05	0.00500757	DOWN		ENSMUSG00000027678	Ncoa3	-0.261958	0.000347991	0.154472	DOWN		ENSMUSG00000106379	Lhfpl3	-0.330231	0.0170915	0.459475	DOWN
ENSMUSG00000040136	Abcc8	-0.33864	0.00061082	0.0275102	DOWN		ENSMUSG00000021127	Zfp36l1	-0.261389	0.00204433	0.365738	DOWN		ENSMUSG00000038648	Creb3l2	-0.330048	0.000917581	0.0983859	DOWN
ENSMUSG00000061517	Sox21	-0.337744	0.00100692	0.0409613	DOWN		ENSMUSG00000079487	Med12	-0.260823	0.00570608	0.5584	DOWN		ENSMUSG00000021224	Numb	-0.329857	0.000606966	0.0768268	DOWN
ENSMUSG00000079297	Gm2223	-0.337468	0.0498506	0.530312	DOWN		ENSMUSG00000022136	Dnajc3	-0.258193	0.000114237	0.0902093	DOWN		ENSMUSG00000041313	Slc7a1	-0.329786	2.06407e-05	0.00753482	DOWN
ENSMUSG00000030605	Mfge8	-0.336393	0.000100708	0.00640092	DOWN		ENSMUSG00000037447	Arid5a	-0.25791	0.0304371	0.92175	DOWN		ENSMUSG00000039059	Hrh3	-0.329524	0.0125307	0.400051	DOWN
ENSMUSG00000058145	Adamts17	-0.336338	0.0118825	0.235991	DOWN		ENSMUSG00000005225	Plekha8	-0.257714	0.000618261	0.217123	DOWN		ENSMUSG00000030847	Bag3	-0.327862	0.00565657	0.275334	DOWN
ENSMUSG00000019880	Rspo3	-0.335454	0.0194346	0.320561	DOWN		ENSMUSG00000021583	Erap1	-0.257306	0.0304637	0.92175	DOWN		ENSMUSG00000033618	Map3k13	-0.327329	1.35695e-05	0.00579179	DOWN
ENSMUSG00000053024	Cntn2	-0.335328	0.0280684	0.395714	DOWN		ENSMUSG00000027540	Ptpn1	-0.257034	7.18233e-05	0.0687114	DOWN		ENSMUSG00000028763	Hspg2	-0.327153	0.0486411	0.699534	DOWN
ENSMUSG00000045092	S1pr1	-0.333572	9.41543e-10	1.8677e-07	DOWN		ENSMUSG00000024085	Man2a1	-0.256777	0.00162774	0.336219	DOWN		ENSMUSG00000046876	Atxn1	-0.327141	7.72498e-07	0.000765421	DOWN
ENSMUSG00000059857	Ntng1	-0.333552	0.0241501	0.363377	DOWN		ENSMUSG00000021453	Gadd45g	-0.255602	0.00632868	0.574729	DOWN		ENSMUSG00000022565	Plec	-0.326959	1.03425e-06	0.000910911	DOWN
ENSMUSG00000055805	Fmnl1	-0.333398	2.69181e-06	0.000285039	DOWN		ENSMUSG00000061436	Hipk2	-0.254983	0.023423	0.879355	DOWN		ENSMUSG00000042328	Hps4	-0.326386	1.72179e-05	0.00674656	DOWN
ENSMUSG00000061436	Hipk2	-0.332267	0.00297082	0.0911233	DOWN		ENSMUSG00000032575	Manf	-0.254928	0.00188817	0.358483	DOWN		ENSMUSG00000060671	Atp8b2	-0.325904	4.47002e-08	8.26759e-05	DOWN
ENSMUSG00000032018	Sc5d	-0.332216	9.97847e-09	1.65771e-06	DOWN		ENSMUSG00000047250	Ptgs1	-0.253846	0.00628126	0.573568	DOWN		ENSMUSG00000099478	Gm28370	-0.325446	0.0278336	0.562418	DOWN
ENSMUSG00000021594	Srd5a1	-0.329683	0.0425662	0.487454	DOWN		ENSMUSG00000029594	Rbm19	-0.25374	0.00418927	0.505746	DOWN		ENSMUSG00000054499	Dedd2	-0.324364	1.91095e-05	0.00716437	DOWN
ENSMUSG00000022639	Dubr	-0.328588	0.00734183	0.173352	DOWN		ENSMUSG00000036959	Bcorl1	-0.253466	0.0015818	0.334997	DOWN		ENSMUSG00000027351	Spred1	-0.324076	5.19518e-06	0.00285411	DOWN
ENSMUSG00000042608	Stk40	-0.327581	7.22241e-05	0.00487799	DOWN		ENSMUSG00000094410	ENSMUSG00000094410	-0.253402	0.0119537	0.725897	DOWN		ENSMUSG00000028184	Adgrl2	-0.323636	0.0408291	0.655235	DOWN
ENSMUSG00000020893	Per1	-0.326586	0.000307058	0.0158638	DOWN		ENSMUSG00000020190	Mknk2	-0.253064	2.83385e-05	0.0374386	DOWN		ENSMUSG00000036833	Pnpla7	-0.323323	0.00187352	0.156563	DOWN
ENSMUSG00000058258	Idi1	-0.326316	0.000106363	0.00672418	DOWN		ENSMUSG00000021451	Sema4d	-0.252872	7.52684e-05	0.0707868	DOWN		ENSMUSG00000036411	9530077C05Rik	-0.322977	0.00435	0.243654	DOWN
ENSMUSG00000022351	Sqle	-0.325783	4.40187e-07	5.50105e-05	DOWN		ENSMUSG00000040690	Col16a1	-0.252711	0.0183706	0.820714	DOWN		ENSMUSG00000037795	N4bp2	-0.322456	0.026361	0.551127	DOWN
ENSMUSG00000041939	Mvk	-0.325523	0.000194505	0.0111378	DOWN		ENSMUSG00000029910	Mad2l1	-0.252702	0.0236638	0.882337	DOWN		ENSMUSG00000002325	Irf9	-0.320229	0.0139013	0.421172	DOWN
ENSMUSG00000109975	Gm19196	-0.325394	0.0322541	0.422893	DOWN		ENSMUSG00000048756	Foxo3	-0.25235	0.00032745	0.150193	DOWN		ENSMUSG00000024613	Tcof1	-0.320228	1.60913e-05	0.00646998	DOWN
ENSMUSG00000001467	Cyp51	-0.32538	3.37174e-07	4.34078e-05	DOWN		ENSMUSG00000045515	Pou3f3	-0.251917	0.0017059	0.341715	DOWN		ENSMUSG00000030302	Atp2b2	-0.320197	0.00216418	0.168894	DOWN
ENSMUSG00000029838	Ptn	-0.325224	0.000259774	0.0139286	DOWN		ENSMUSG00000073889	Il11ra1	-0.251837	0.0060299	0.564207	DOWN		ENSMUSG00000020527	Myo19	-0.320094	0.00769684	0.317528	DOWN
ENSMUSG00000110523	C230057M02Rik	-0.324334	0.0125345	0.243602	DOWN		ENSMUSG00000078970	Dnaaf10	-0.250976	0.0141875	0.754045	DOWN		ENSMUSG00000043940	Wdfy3	-0.319624	4.07482e-07	0.000461427	DOWN
ENSMUSG00000013089	Etv5	-0.323336	0.0118471	0.235782	DOWN		ENSMUSG00000036180	Gatad2a	-0.250905	3.80422e-05	0.0476594	DOWN		ENSMUSG00000035877	Zhx3	-0.318114	8.46568e-07	0.000792343	DOWN
ENSMUSG00000020205	Phlda1	-0.323123	0.00509507	0.134928	DOWN		ENSMUSG00000040511	Pvr	-0.250732	0.0347057	0.955077	DOWN		ENSMUSG00000042202	Slc35e2	-0.318015	1.8974e-06	0.00134976	DOWN
ENSMUSG00000036698	Ago2	-0.323002	1.63721e-05	0.00138482	DOWN		ENSMUSG00000002983	Relb	-0.250132	0.0217798	0.863423	DOWN		ENSMUSG00000021699	Pde4d	-0.317114	0.000333605	0.0514187	DOWN
ENSMUSG00000024827	Gldc	-0.322858	0.000212664	0.0119555	DOWN		ENSMUSG00000020108	Ddit4	-0.249966	0.00504324	0.536162	DOWN		ENSMUSG00000096929	A330023F24Rik	-0.316797	0.000161072	0.0314698	DOWN
ENSMUSG00000036501	Fam13b	-0.322642	3.45765e-05	0.00261383	DOWN		ENSMUSG00000033478	Fhip2a	-0.24874	4.84046e-05	0.0571453	DOWN		ENSMUSG00000058571	Gpc6	-0.316777	0.0347401	0.615022	DOWN
ENSMUSG00000033720	Sfxn5	-0.322465	9.21818e-09	1.54063e-06	DOWN		ENSMUSG00000004054	Map3k11	-0.248706	0.00334064	0.46337	DOWN		ENSMUSG00000004931	Apba3	-0.31665	1.06029e-05	0.00474454	DOWN
ENSMUSG00000028664	Ephb2	-0.321863	0.000189631	0.010915	DOWN		ENSMUSG00000048109	Rbm15	-0.248638	0.0145026	0.762217	DOWN		ENSMUSG00000024807	Syvn1	-0.316402	1.35955e-08	3.42897e-05	DOWN
ENSMUSG00000086555	Gm13446	-0.321702	0.0433423	0.492823	DOWN		ENSMUSG00000031976	Urb2	-0.248178	0.00163918	0.336219	DOWN		ENSMUSG00000032009	Sesn3	-0.315119	0.00341018	0.215025	DOWN
ENSMUSG00000006517	Mvd	-0.321108	0.00018411	0.0106747	DOWN		ENSMUSG00000031700	Gpt2	-0.248064	0.000676246	0.223656	DOWN		ENSMUSG00000041187	Prkd2	-0.315006	0.030869	0.586254	DOWN
ENSMUSG00000067879	Vxn	-0.320144	0.00377634	0.108907	DOWN		ENSMUSG00000020700	Map3k3	-0.246921	0.000351012	0.154576	DOWN		ENSMUSG00000022136	Dnajc3	-0.31434	2.69802e-06	0.00175154	DOWN
ENSMUSG00000020263	Appl2	-0.31955	4.04889e-07	5.11755e-05	DOWN		ENSMUSG00000011427	Zfp790	-0.246818	0.00342927	0.464032	DOWN		ENSMUSG00000028358	Zfp618	-0.313725	0.0454722	0.678622	DOWN
ENSMUSG00000036158	Prickle1	-0.319534	0.000145808	0.00876409	DOWN		ENSMUSG00000018334	Ksr1	-0.246693	0.0337941	0.949435	DOWN		ENSMUSG00000037259	Dzank1	-0.313406	0.000195184	0.0365884	DOWN
ENSMUSG00000113328	Gm47260	-0.319256	0.0462527	0.510731	DOWN		ENSMUSG00000029624	Ptcd1	-0.246538	0.00196086	0.360762	DOWN		ENSMUSG00000021448	Shc3	-0.313252	0.00986655	0.359113	DOWN
ENSMUSG00000033618	Map3k13	-0.318842	1.61995e-05	0.00137231	DOWN		ENSMUSG00000037990	Sh3rf3	-0.246131	0.00136162	0.316118	DOWN		ENSMUSG00000094786	Gm14403	-0.312798	0.0124082	0.39785	DOWN
ENSMUSG00000015305	Sash1	-0.318349	8.80732e-06	0.000798516	DOWN		ENSMUSG00000036781	Rps27l	-0.244233	0.0218323	0.863423	DOWN		ENSMUSG00000097929	Tunar	-0.312621	0.0157691	0.443903	DOWN
ENSMUSG00000015605	Srf	-0.317737	1.56438e-07	2.12752e-05	DOWN		ENSMUSG00000049907	Rasl11b	-0.243817	0.00671367	0.582975	DOWN		ENSMUSG00000028211	Trp53inp1	-0.312479	0.00145714	0.13364	DOWN
ENSMUSG00000029330	Cds1	-0.317566	0.000950191	0.0389965	DOWN		ENSMUSG00000002900	Lamb1	-0.242954	0.0307857	0.92175	DOWN		ENSMUSG00000051341	Zfp52	-0.312113	0.0108449	0.373822	DOWN
ENSMUSG00000031758	Cdyl2	-0.317512	0.0359896	0.448049	DOWN		ENSMUSG00000026034	Clk1	-0.241916	0.00183119	0.354033	DOWN		ENSMUSG00000030104	Edem1	-0.310901	0.000381072	0.0560864	DOWN
ENSMUSG00000107810	Gm18609	-0.317446	0.020414	0.328799	DOWN		ENSMUSG00000031608	Galnt7	-0.240534	0.00653394	0.578031	DOWN		ENSMUSG00000039738	Slx4	-0.310786	9.85507e-05	0.0225962	DOWN
ENSMUSG00000015806	Qdpr	-0.316523	0.0130393	0.249919	DOWN		ENSMUSG00000020484	Xbp1	-0.240419	0.000973141	0.26731	DOWN		ENSMUSG00000022525	Plaat1	-0.310509	0.0499993	0.705779	DOWN
ENSMUSG00000051335	Gfod1	-0.316514	1.17735e-05	0.00103859	DOWN		ENSMUSG00000028163	Nfkb1	-0.239869	0.00650957	0.578031	DOWN		ENSMUSG00000058761	Rnf169	-0.310351	0.000130574	0.0273402	DOWN
ENSMUSG00000018648	Dusp14	-0.315938	0.0115601	0.232264	DOWN		ENSMUSG00000030560	Ctsc	-0.239379	0.0339223	0.950375	DOWN		ENSMUSG00000045333	Zfp423	-0.309993	0.0426218	0.662658	DOWN
ENSMUSG00000042978	Sbk1	-0.315499	2.30285e-06	0.000246676	DOWN		ENSMUSG00000057637	Prdm2	-0.238647	8.02123e-05	0.0710998	DOWN		ENSMUSG00000001300	Efnb2	-0.309169	0.023814	0.525814	DOWN
ENSMUSG00000037447	Arid5a	-0.315344	0.00722033	0.171065	DOWN		ENSMUSG00000071547	Nt5dc2	-0.236631	0.0357001	0.956647	DOWN		ENSMUSG00000111291	Gm48604	-0.308674	0.023909	0.526386	DOWN
ENSMUSG00000035868	Zfp983	-0.315117	0.00283104	0.0883	DOWN		ENSMUSG00000020889	Nr1d1	-0.234291	0.000738241	0.22507	DOWN		ENSMUSG00000030067	Foxp1	-0.308656	0.000373017	0.0554895	DOWN
ENSMUSG00000027309	Dnaaf9	-0.315061	4.68621e-10	9.73872e-08	DOWN		ENSMUSG00000032044	Rpusd4	-0.234081	0.0094654	0.680189	DOWN		ENSMUSG00000027947	Il6ra	-0.308071	0.0203647	0.492439	DOWN
ENSMUSG00000031239	Itm2a	-0.313905	0.000180616	0.0105257	DOWN		ENSMUSG00000039990	Edrf1	-0.233272	0.00379278	0.482683	DOWN		ENSMUSG00000027678	Ncoa3	-0.306786	2.88185e-05	0.00951816	DOWN
ENSMUSG00000022623	Shank3	-0.313527	2.16769e-05	0.00175846	DOWN		ENSMUSG00000041229	Phf8	-0.232231	0.000327525	0.150193	DOWN		ENSMUSG00000052837	Junb	-0.306753	0.00640337	0.290044	DOWN
ENSMUSG00000022377	Asap1	-0.313122	0.0188775	0.313703	DOWN		ENSMUSG00000035840	Lysmd3	-0.231921	0.0238237	0.885927	DOWN		ENSMUSG00000031217	Efnb1	-0.306633	0.00785436	0.319774	DOWN
ENSMUSG00000025993	Slc40a1	-0.313119	0.00665972	0.162644	DOWN		ENSMUSG00000025534	Gusb	-0.231806	0.0179753	0.816199	DOWN		ENSMUSG00000024579	Pcyox1l	-0.305939	0.00104255	0.106928	DOWN
ENSMUSG00000041624	Gucy1a2	-0.31288	0.0458189	0.507557	DOWN		ENSMUSG00000003604	Aven	-0.231322	0.0366593	0.962212	DOWN		ENSMUSG00000085028	Slc2a4rg-ps	-0.305798	0.0210817	0.499624	DOWN
ENSMUSG00000075415	Fnbp1	-0.312548	0.000284422	0.0148884	DOWN		ENSMUSG00000061175	Fnip2	-0.231307	0.0130904	0.74491	DOWN		ENSMUSG00000020866	Cacna1g	-0.30572	0.0104277	0.368067	DOWN
ENSMUSG00000090610	Gm3571	-0.312439	0.0118731	0.235991	DOWN		ENSMUSG00000038384	Setd1b	-0.23129	0.000707185	0.223656	DOWN		ENSMUSG00000032115	Hyou1	-0.305109	8.56787e-07	0.000792343	DOWN
ENSMUSG00000028631	Kcnq4	-0.311431	0.0268066	0.385341	DOWN		ENSMUSG00000050271	Prag1	-0.230961	0.0195269	0.837317	DOWN		ENSMUSG00000047888	Tnrc6b	-0.304884	3.92638e-07	0.000453882	DOWN
ENSMUSG00000019916	P4ha1	-0.31108	0.000248779	0.0134805	DOWN		ENSMUSG00000007041	Clic1	-0.230442	0.0488979	1	DOWN		ENSMUSG00000050954	Zfp169	-0.30455	0.016242	0.449385	DOWN
ENSMUSG00000048537	Phldb1	-0.31094	0.0266087	0.383816	DOWN		ENSMUSG00000061578	Ksr2	-0.230416	0.000779133	0.232563	DOWN		ENSMUSG00000005533	Igf1r	-0.304011	1.94974e-06	0.00135232	DOWN
ENSMUSG00000038141	Tmem181a	-0.309394	0.000521487	0.0242546	DOWN		ENSMUSG00000054893	Zfp667	-0.230228	0.00773757	0.629523	DOWN		ENSMUSG00000005225	Plekha8	-0.302827	6.01268e-05	0.0158869	DOWN
ENSMUSG00000036760	Kcnk9	-0.309364	0.000888016	0.0370476	DOWN		ENSMUSG00000025049	Taf5	-0.230199	0.0346154	0.954739	DOWN		ENSMUSG00000038013	Wipf2	-0.302694	1.40546e-07	0.000194962	DOWN
ENSMUSG00000007613	Tgfbr1	-0.308519	1.97534e-05	0.00163347	DOWN		ENSMUSG00000022687	Boc	-0.230028	0.0189116	0.827765	DOWN		ENSMUSG00000018476	Kdm6b	-0.301726	0.000295085	0.048263	DOWN
ENSMUSG00000021738	Atxn7	-0.307374	2.62131e-05	0.00206603	DOWN		ENSMUSG00000023026	Dip2b	-0.228612	0.00362478	0.46883	DOWN		ENSMUSG00000029624	Ptcd1	-0.30149	0.000158344	0.0310695	DOWN
ENSMUSG00000091764	Zfp964	-0.306735	0.0368033	0.452318	DOWN		ENSMUSG00000040721	Zfhx2	-0.227557	0.0010584	0.279655	DOWN		ENSMUSG00000020042	Btbd11	-0.301291	0.0137433	0.41956	DOWN
ENSMUSG00000020396	Nefh	-0.306608	0.0167337	0.291983	DOWN		ENSMUSG00000035725	Prkx	-0.226963	0.0125755	0.740033	DOWN		ENSMUSG00000021798	Ldb3	-0.301274	0.0144535	0.429969	DOWN
ENSMUSG00000029094	Afap1	-0.306344	0.000930005	0.0383097	DOWN		ENSMUSG00000022094	Slc39a14	-0.22645	0.00114296	0.289617	DOWN		ENSMUSG00000024856	Cdk2ap2	-0.301199	0.000837228	0.0932153	DOWN
ENSMUSG00000035283	Adrb1	-0.306053	0.008251	0.187864	DOWN		ENSMUSG00000029622	Arpc1b	-0.225559	0.0394654	0.989489	DOWN		ENSMUSG00000035107	Dcbld2	-0.300966	0.00846066	0.332193	DOWN
ENSMUSG00000013846	St3gal1	-0.305298	0.0190074	0.315201	DOWN		ENSMUSG00000069206	Zfp874a	-0.225383	0.0490419	1	DOWN		ENSMUSG00000041229	Phf8	-0.300245	3.66602e-06	0.00221105	DOWN
ENSMUSG00000073016	Uprt	-0.304761	0.0210789	0.335625	DOWN		ENSMUSG00000029174	Tbc1d1	-0.225349	0.00315049	0.451709	DOWN		ENSMUSG00000038056	Kmt2c	-0.300091	1.41611e-06	0.00113878	DOWN
ENSMUSG00000035184	Fam124a	-0.304737	0.0168075	0.292809	DOWN		ENSMUSG00000001089	Luzp1	-0.225247	0.00191537	0.359157	DOWN		ENSMUSG00000071757	Zhx2	-0.300015	0.00184098	0.155489	DOWN
ENSMUSG00000059974	Ntm	-0.30466	0.0041807	0.117694	DOWN		ENSMUSG00000042312	S100a13	-0.224905	0.0401453	0.991034	DOWN		ENSMUSG00000090053	Pakap	-0.299325	0.0183932	0.472809	DOWN
ENSMUSG00000025981	Coq10b	-0.304092	0.00724842	0.171438	DOWN		ENSMUSG00000063919	Srrm4	-0.224095	0.00364685	0.469496	DOWN		ENSMUSG00000055024	Ep300	-0.298927	5.27401e-06	0.00286901	DOWN
ENSMUSG00000031604	Msmo1	-0.303173	8.35108e-06	0.00076451	DOWN		ENSMUSG00000042462	Dctpp1	-0.223615	0.0328691	0.938258	DOWN		ENSMUSG00000052613	Pcdh15	-0.298336	0.0419311	0.660412	DOWN
ENSMUSG00000062760	Shisal1	-0.302885	0.0006314	0.0283221	DOWN		ENSMUSG00000029730	Mcm7	-0.223129	0.0127789	0.740147	DOWN		ENSMUSG00000008384	Sertad1	-0.298207	0.0468552	0.687495	DOWN
ENSMUSG00000007207	Stx1a	-0.302502	0.00882786	0.19672	DOWN		ENSMUSG00000008090	Fgfrl1	-0.22231	0.0376593	0.971456	DOWN		ENSMUSG00000027395	Polr1b	-0.298023	0.00228049	0.174776	DOWN
ENSMUSG00000049999	Ppp1r3d	-0.302236	0.00247093	0.080225	DOWN		ENSMUSG00000026031	Cflar	-0.22161	0.0174915	0.807906	DOWN		ENSMUSG00000040543	Pitpnm3	-0.297883	0.0470736	0.689689	DOWN
ENSMUSG00000041757	Plekha6	-0.302086	0.00281409	0.0880188	DOWN		ENSMUSG00000026339	Ccdc93	-0.221589	0.015496	0.776717	DOWN		ENSMUSG00000029094	Afap1	-0.297841	0.00161444	0.144485	DOWN
ENSMUSG00000033316	Galnt9	-0.301534	0.00161437	0.0587774	DOWN		ENSMUSG00000033713	Foxn3	-0.221589	0.0181923	0.818282	DOWN		ENSMUSG00000028804	Csmd2	-0.2972	0.00177806	0.152892	DOWN
ENSMUSG00000032532	Cck	-0.301504	2.13172e-06	0.000230122	DOWN		ENSMUSG00000052137	Rbm12b2	-0.220198	0.0444354	1	DOWN		ENSMUSG00000052302	Tbc1d30	-0.297139	0.000307132	0.0489708	DOWN
ENSMUSG00000047415	Gpr68	-0.300504	0.00243283	0.0792054	DOWN		ENSMUSG00000066687	Zbtb16	-0.219815	0.0403936	0.991034	DOWN		ENSMUSG00000055491	Pprc1	-0.296796	8.66544e-05	0.020636	DOWN
ENSMUSG00000048058	Ldlrad3	-0.299974	0.00455086	0.124821	DOWN		ENSMUSG00000037926	Ssh2	-0.219725	0.00204083	0.365738	DOWN		ENSMUSG00000024172	St6gal2	-0.295976	0.0339671	0.609384	DOWN
ENSMUSG00000079610	Ankrd39	-0.299879	0.0177744	0.302583	DOWN		ENSMUSG00000039936	Pik3cd	-0.219632	0.00262925	0.412116	DOWN		ENSMUSG00000020261	Slc36a1	-0.295785	6.81467e-06	0.00340654	DOWN
ENSMUSG00000026773	Pfkfb3	-0.299196	0.000390607	0.0192997	DOWN		ENSMUSG00000021256	Vash1	-0.21818	0.00169727	0.341219	DOWN		ENSMUSG00000042595	Fam199x	-0.295643	0.000761855	0.0881363	DOWN
ENSMUSG00000051703	Tmem198	-0.298839	1.147e-08	1.88546e-06	DOWN		ENSMUSG00000031538	Plat	-0.21764	0.00736942	0.612137	DOWN		ENSMUSG00000071064	Zfp827	-0.295435	0.000130506	0.0273402	DOWN
ENSMUSG00000041907	Gpr45	-0.298817	0.00356496	0.104165	DOWN		ENSMUSG00000020387	Jade2	-0.217573	0.000142868	0.0999553	DOWN		ENSMUSG00000029207	Apbb2	-0.295411	1.72655e-05	0.00674656	DOWN
ENSMUSG00000042388	Dlgap3	-0.298111	5.97919e-07	7.30765e-05	DOWN		ENSMUSG00000037857	Nufip2	-0.217526	0.00405422	0.50474	DOWN		ENSMUSG00000018427	Ypel2	-0.295272	0.00305684	0.20362	DOWN
ENSMUSG00000034987	Hrh2	-0.296999	0.0138879	0.259811	DOWN		ENSMUSG00000075327	Zbtb2	-0.216937	0.0271917	0.905622	DOWN		ENSMUSG00000061436	Hipk2	-0.294154	0.00898429	0.341279	DOWN
ENSMUSG00000014498	Ankrd52	-0.296548	1.20561e-06	0.000137646	DOWN		ENSMUSG00000027333	Smox	-0.216869	0.0133598	0.74491	DOWN		ENSMUSG00000023927	Satb1	-0.293674	0.0216103	0.503722	DOWN
ENSMUSG00000092375	A730060N03Rik	-0.29556	0.0379613	0.459603	DOWN		ENSMUSG00000048732	Klhl11	-0.216546	0.0055096	0.54984	DOWN		ENSMUSG00000021587	Pcsk1	-0.293149	0.0305416	0.584354	DOWN
ENSMUSG00000056749	Nfil3	-0.29554	0.00834781	0.189523	DOWN		ENSMUSG00000030189	Ybx3	-0.216089	0.0111058	0.703892	DOWN		ENSMUSG00000036097	Slf2	-0.29258	1.86396e-06	0.00134319	DOWN
ENSMUSG00000008734	Gprc5b	-0.295364	5.54754e-05	0.00392623	DOWN		ENSMUSG00000041235	Chd7	-0.215804	0.0334409	0.944967	DOWN		ENSMUSG00000025555	Farp1	-0.292208	0.00125009	0.121266	DOWN
ENSMUSG00000038679	Trps1	-0.29529	0.0121125	0.238583	DOWN		ENSMUSG00000060703	Cd302	-0.215459	0.0246221	0.895672	DOWN		ENSMUSG00000038894	Irs2	-0.29129	2.06219e-05	0.00753482	DOWN
ENSMUSG00000038777	Sema6c	-0.294395	0.00122562	0.0474904	DOWN		ENSMUSG00000071252	2210408I21Rik	-0.215128	0.0223518	0.869999	DOWN		ENSMUSG00000027875	Hmgcs2	-0.291013	0.0221523	0.510171	DOWN
ENSMUSG00000014503	Pkd2l2	-0.293663	0.00241586	0.0788521	DOWN		ENSMUSG00000019960	Dusp6	-0.215115	0.0130047	0.74491	DOWN		ENSMUSG00000057530	Ece1	-0.290746	1.43057e-05	0.00592374	DOWN
ENSMUSG00000026447	Pik3c2b	-0.293626	0.0391336	0.46707	DOWN		ENSMUSG00000031822	Gse1	-0.214318	0.0325601	0.93464	DOWN		ENSMUSG00000028373	Astn2	-0.290023	0.0315204	0.590303	DOWN
ENSMUSG00000026014	Raph1	-0.293062	4.40193e-05	0.00321805	DOWN		ENSMUSG00000048701	Ccdc6	-0.214197	0.00212955	0.369725	DOWN		ENSMUSG00000063382	Bcl9l	-0.289962	6.00583e-06	0.00313624	DOWN
ENSMUSG00000052981	Ube2ql1	-0.292947	3.19402e-07	4.13115e-05	DOWN		ENSMUSG00000031642	Sh3rf1	-0.214108	0.0341275	0.951126	DOWN		ENSMUSG00000016487	Ppfibp1	-0.289661	0.00467346	0.252008	DOWN
ENSMUSG00000020032	Nuak1	-0.292697	0.000131182	0.00802524	DOWN		ENSMUSG00000022801	Lrch3	-0.213432	0.031462	0.923708	DOWN		ENSMUSG00000057069	Ero1b	-0.289606	0.00023363	0.0419529	DOWN
ENSMUSG00000040711	Sh3pxd2b	-0.292585	0.0100314	0.213314	DOWN		ENSMUSG00000031523	Dlc1	-0.213102	0.00384252	0.484568	DOWN		ENSMUSG00000040249	Lrp1	-0.289488	6.04785e-06	0.00313624	DOWN
ENSMUSG00000036752	Tubb4b	-0.292581	3.61396e-08	5.43435e-06	DOWN		ENSMUSG00000023143	Nagpa	-0.213098	0.0253103	0.901204	DOWN		ENSMUSG00000063296	Tmem117	-0.289234	0.0279769	0.562521	DOWN
ENSMUSG00000052512	Nav2	-0.292288	6.55525e-05	0.00450163	DOWN		ENSMUSG00000039577	Nphp4	-0.212862	0.00835922	0.651444	DOWN		ENSMUSG00000032352	Lrrc1	-0.287234	0.0108024	0.373822	DOWN
ENSMUSG00000037071	Scd1	-0.292159	0.0147638	0.270721	DOWN		ENSMUSG00000006134	Crkl	-0.212157	9.78245e-05	0.0835075	DOWN		ENSMUSG00000078161	Erich3	-0.286818	0.0207082	0.496559	DOWN
ENSMUSG00000025153	Fasn	-0.291711	3.06901e-07	3.99742e-05	DOWN		ENSMUSG00000040738	Ints8	-0.212069	0.00281939	0.428601	DOWN		ENSMUSG00000057637	Prdm2	-0.286784	2.19972e-06	0.00147055	DOWN
ENSMUSG00000037428	Vgf	-0.291694	0.00391198	0.111889	DOWN		ENSMUSG00000046185	Zfp84	-0.21081	0.0135184	0.746002	DOWN		ENSMUSG00000029416	Slc15a4	-0.283729	0.000314108	0.049655	DOWN
ENSMUSG00000021339	Mrs2	-0.291485	2.0364e-05	0.00167647	DOWN		ENSMUSG00000037235	Mxd4	-0.210653	4.36474e-05	0.0526492	DOWN		ENSMUSG00000047747	Rnf150	-0.28361	1.4248e-05	0.00592374	DOWN
ENSMUSG00000054934	Kcnmb4	-0.290524	0.0452199	0.503535	DOWN		ENSMUSG00000027175	Tcp11l1	-0.210486	0.0307651	0.92175	DOWN		ENSMUSG00000049100	Pcdh10	-0.283075	0.00343977	0.216397	DOWN
ENSMUSG00000073888	Ccl27a	-0.29017	0.00237467	0.0779144	DOWN		ENSMUSG00000092558	Med20	-0.209971	0.00602766	0.564207	DOWN		ENSMUSG00000018076	Med13l	-0.282978	2.74631e-06	0.00175154	DOWN
ENSMUSG00000039244	E130309D02Rik	-0.29013	0.000122415	0.00756397	DOWN		ENSMUSG00000022048	Dpysl2	-0.20941	0.00157113	0.33484	DOWN		ENSMUSG00000007682	Dio2	-0.282931	0.00550833	0.272267	DOWN
ENSMUSG00000063972	Nr6a1	-0.28976	0.0103299	0.216947	DOWN		ENSMUSG00000054720	Lrrc8c	-0.209325	0.0090316	0.669074	DOWN		ENSMUSG00000039652	Cpeb3	-0.282875	4.93833e-06	0.00274013	DOWN
ENSMUSG00000037907	Ankrd13b	-0.289227	5.55107e-09	9.65555e-07	DOWN		ENSMUSG00000025265	Fgd1	-0.209291	0.0217718	0.863423	DOWN		ENSMUSG00000020387	Jade2	-0.282719	8.07407e-07	0.000785976	DOWN
ENSMUSG00000043557	Mdga1	-0.289148	0.0231948	0.355233	DOWN		ENSMUSG00000071064	Zfp827	-0.208529	0.0067665	0.584411	DOWN		ENSMUSG00000022416	Cacna1i	-0.28265	0.00146708	0.13433	DOWN
ENSMUSG00000061371	Zfp873	-0.289129	0.0149273	0.272817	DOWN		ENSMUSG00000020021	Fgd6	-0.208213	0.0389091	0.984473	DOWN		ENSMUSG00000045875	Adra1a	-0.282634	0.0441761	0.670738	DOWN
ENSMUSG00000036362	P2ry13	-0.289094	0.0067787	0.164536	DOWN		ENSMUSG00000022521	Crebbp	-0.208104	0.00112981	0.289617	DOWN		ENSMUSG00000021451	Sema4d	-0.281762	1.04811e-05	0.00472817	DOWN
ENSMUSG00000024245	Tmem178	-0.288902	0.000212236	0.0119435	DOWN		ENSMUSG00000028573	Fggy	-0.207032	0.0265482	0.905348	DOWN		ENSMUSG00000006586	Runx1t1	-0.281714	0.00618448	0.286789	DOWN
ENSMUSG00000037606	Osbpl5	-0.288624	0.00100298	0.0408906	DOWN		ENSMUSG00000002028	Kmt2a	-0.205917	0.00173293	0.345881	DOWN		ENSMUSG00000020627	Klhl29	-0.280293	3.77172e-05	0.0116267	DOWN
ENSMUSG00000032840	Spring1	-0.288495	4.14711e-06	0.000417624	DOWN		ENSMUSG00000056602	Fry	-0.205811	0.000927996	0.259302	DOWN		ENSMUSG00000031302	Nlgn3	-0.279885	0.000782915	0.089386	DOWN
ENSMUSG00000041915	Ammecr1l	-0.288385	0.00287304	0.089259	DOWN		ENSMUSG00000024613	Tcof1	-0.205459	0.00541417	0.544035	DOWN		ENSMUSG00000006456	Rbm14	-0.279818	7.80444e-05	0.0191613	DOWN
ENSMUSG00000076431	Sox4	-0.28832	0.000647151	0.0287959	DOWN		ENSMUSG00000018476	Kdm6b	-0.205361	0.0134522	0.745344	DOWN		ENSMUSG00000058006	Mdn1	-0.279756	0.000367683	0.0549909	DOWN
ENSMUSG00000049556	Lingo1	-0.288202	4.6447e-06	0.000458578	DOWN		ENSMUSG00000018076	Med13l	-0.205356	0.000654548	0.223656	DOWN		ENSMUSG00000040423	Rc3h1	-0.278918	1.749e-05	0.00678647	DOWN
ENSMUSG00000096914	Galntl6	-0.28793	0.00591735	0.149652	DOWN		ENSMUSG00000058402	Zfp420	-0.204448	0.0214593	0.863423	DOWN		ENSMUSG00000057329	Bcl2	-0.278777	0.0345593	0.614023	DOWN
ENSMUSG00000038453	Srcin1	-0.287441	5.91951e-08	8.53132e-06	DOWN		ENSMUSG00000046567	4930430F08Rik	-0.203984	0.0139673	0.752377	DOWN		ENSMUSG00000026131	Dst	-0.278582	0.000146464	0.0292333	DOWN
ENSMUSG00000024544	Ldlrad4	-0.287376	0.0117665	0.234899	DOWN		ENSMUSG00000034292	Traf3ip1	-0.203398	0.0301579	0.921328	DOWN		ENSMUSG00000022436	Sh3bp1	-0.278228	0.0354794	0.621501	DOWN
ENSMUSG00000051721	Wdcp	-0.28731	0.0104748	0.218748	DOWN		ENSMUSG00000036052	Dnajb5	-0.203158	0.00258048	0.406771	DOWN		ENSMUSG00000031700	Gpt2	-0.2782	0.000139259	0.0283044	DOWN
ENSMUSG00000027387	Zc3h8	-0.287047	0.0248539	0.368637	DOWN		ENSMUSG00000040761	Spen	-0.202824	0.0118312	0.723958	DOWN		ENSMUSG00000085133	B930095G15Rik	-0.278107	0.0115683	0.385227	DOWN
ENSMUSG00000036437	Npy1r	-0.287044	0.00352245	0.103194	DOWN		ENSMUSG00000074622	Mafb	-0.202524	0.0291334	0.918069	DOWN		ENSMUSG00000016179	Camk1g	-0.277822	0.0152312	0.439258	DOWN
ENSMUSG00000053080	Zfta	-0.286797	0.00152008	0.0558944	DOWN		ENSMUSG00000037253	Mex3c	-0.201956	0.00134707	0.314053	DOWN		ENSMUSG00000036760	Kcnk9	-0.276733	0.00307258	0.204178	DOWN
ENSMUSG00000028527	Ak4	-0.286687	0.03676	0.452273	DOWN		ENSMUSG00000036676	Tmtc3	-0.201395	0.0295506	0.918069	DOWN		ENSMUSG00000036432	Siah2	-0.276571	0.00497904	0.261374	DOWN
ENSMUSG00000034902	Pip5k1c	-0.286384	4.42133e-07	5.51295e-05	DOWN		ENSMUSG00000038024	Dennd4c	-0.200827	0.0408114	0.991034	DOWN		ENSMUSG00000043843	Tmem145	-0.276388	0.00533166	0.268943	DOWN
ENSMUSG00000022463	Srebf2	-0.286286	8.51445e-09	1.42731e-06	DOWN		ENSMUSG00000058248	Kcnh1	-0.200808	0.0155775	0.779396	DOWN		ENSMUSG00000044562	Rasip1	-0.276364	0.0330059	0.602259	DOWN
ENSMUSG00000040565	Btaf1	-0.286085	3.14943e-05	0.0024204	DOWN		ENSMUSG00000040918	Slc19a2	-0.200341	0.0192708	0.83301	DOWN		ENSMUSG00000021253	Tgfb3	-0.275902	0.0098491	0.359113	DOWN
ENSMUSG00000035722	Abca7	-0.285575	0.000500391	0.0234702	DOWN		ENSMUSG00000034006	Slc66a2	-0.20014	0.0102201	0.691768	DOWN		ENSMUSG00000035164	Zc3h12c	-0.275373	0.0025291	0.18587	DOWN
ENSMUSG00000033960	Jcad	-0.285554	0.0222125	0.346794	DOWN		ENSMUSG00000028228	Cpne3	-0.200136	0.0491091	1	DOWN		ENSMUSG00000028434	Epb41l4b	-0.27502	0.0250223	0.538353	DOWN
ENSMUSG00000058454	Dhcr7	-0.28509	5.87563e-05	0.0040906	DOWN		ENSMUSG00000047976	Kcna1	-0.19999	0.0164588	0.794068	DOWN		ENSMUSG00000032280	Tle3	-0.274827	0.000238698	0.0423923	DOWN
ENSMUSG00000027562	Car2	-0.285058	0.00971857	0.209257	DOWN		ENSMUSG00000040423	Rc3h1	-0.199949	0.00199592	0.362796	DOWN		ENSMUSG00000070056	Mfhas1	-0.274783	7.31868e-05	0.0184587	DOWN
ENSMUSG00000070866	Zfp804a	-0.284791	0.0314479	0.418267	DOWN		ENSMUSG00000041870	Ankrd13a	-0.199946	0.0214625	0.863423	DOWN		ENSMUSG00000041771	Slc24a4	-0.274285	0.00603402	0.283887	DOWN
ENSMUSG00000042724	Map3k9	-0.28452	0.0350703	0.442159	DOWN		ENSMUSG00000013275	Slc41a1	-0.198992	0.0047605	0.527237	DOWN		ENSMUSG00000021301	Hecw1	-0.273791	0.0235963	0.523506	DOWN
ENSMUSG00000020659	Cbll1	-0.284367	0.000248663	0.0134805	DOWN		ENSMUSG00000049184	Purg	-0.198347	0.0348794	0.95564	DOWN		ENSMUSG00000026077	Npas2	-0.273666	0.0428346	0.663504	DOWN
ENSMUSG00000049577	Zfpm1	-0.284244	0.00556607	0.14305	DOWN		ENSMUSG00000052302	Tbc1d30	-0.198167	0.0159219	0.783207	DOWN		ENSMUSG00000050390	C77080	-0.273297	0.00882127	0.340151	DOWN
ENSMUSG00000006711	D130043K22Rik	-0.284056	0.000232935	0.0128478	DOWN		ENSMUSG00000026227	2810459M11Rik	-0.197492	0.0339385	0.950375	DOWN		ENSMUSG00000025269	Apex2	-0.273289	0.0337563	0.60765	DOWN
ENSMUSG00000045994	B3gat1	-0.28341	6.87636e-06	0.000649998	DOWN		ENSMUSG00000038473	Nos1ap	-0.197256	0.00616492	0.569989	DOWN		ENSMUSG00000052512	Nav2	-0.273122	0.000229901	0.0416879	DOWN
ENSMUSG00000051375	Pcdh1	-0.283134	0.00058445	0.0266033	DOWN		ENSMUSG00000061848	Gm5805	-0.197074	0.0408144	0.991034	DOWN		ENSMUSG00000026494	Kif26b	-0.273055	0.026683	0.552082	DOWN
ENSMUSG00000040452	Cdh12	-0.282772	0.00968907	0.2091	DOWN		ENSMUSG00000020091	Eif4ebp2	-0.196758	0.000123826	0.0928481	DOWN		ENSMUSG00000011427	Zfp790	-0.272391	0.00125737	0.121627	DOWN
ENSMUSG00000028226	Mmp16	-0.282739	0.00173042	0.0618261	DOWN		ENSMUSG00000029723	Tsc22d4	-0.196662	0.0136463	0.746002	DOWN		ENSMUSG00000034413	Neurl1b	-0.27193	0.00291359	0.197525	DOWN
ENSMUSG00000036046	5031439G07Rik	-0.282545	2.40658e-07	3.16431e-05	DOWN		ENSMUSG00000031665	Sall1	-0.196498	0.0131282	0.74491	DOWN		ENSMUSG00000024937	Ehbp1l1	-0.271881	0.00349095	0.218133	DOWN
ENSMUSG00000023800	Tiam2	-0.282515	0.0280941	0.395714	DOWN		ENSMUSG00000028211	Trp53inp1	-0.196456	0.0442803	1	DOWN		ENSMUSG00000048109	Rbm15	-0.271652	0.00765373	0.316047	DOWN
ENSMUSG00000004896	Rrnad1	-0.282294	0.000144618	0.00871274	DOWN		ENSMUSG00000025782	Taf3	-0.196374	0.0162209	0.790741	DOWN		ENSMUSG00000063317	Usp31	-0.271351	1.89626e-07	0.000250518	DOWN
ENSMUSG00000048458	Inka2	-0.282268	5.12162e-06	0.000502979	DOWN		ENSMUSG00000027395	Polr1b	-0.196273	0.0435013	1	DOWN		ENSMUSG00000022462	Slc38a2	-0.270872	0.00633515	0.288724	DOWN
ENSMUSG00000034868	Myl12b	-0.282196	0.031552	0.418574	DOWN		ENSMUSG00000073700	Klhl21	-0.195711	0.0260921	0.905348	DOWN		ENSMUSG00000046574	Prr12	-0.270403	3.65434e-05	0.0113278	DOWN
ENSMUSG00000022091	Sorbs3	-0.282116	0.0262157	0.381002	DOWN		ENSMUSG00000049327	Kmt5a	-0.195048	0.00879594	0.662935	DOWN		ENSMUSG00000001552	Jup	-0.27032	0.0251578	0.539956	DOWN
ENSMUSG00000059842	Zfp341	-0.281475	0.00404406	0.114896	DOWN		ENSMUSG00000063430	Wscd2	-0.194721	0.0287297	0.917536	DOWN		ENSMUSG00000020135	Apc2	-0.270259	8.16436e-06	0.00387193	DOWN
ENSMUSG00000046607	Hrk	-0.28133	0.0211478	0.336427	DOWN		ENSMUSG00000091474	2610021A01Rik	-0.194148	0.00990109	0.68833	DOWN		ENSMUSG00000048701	Ccdc6	-0.270108	0.00010927	0.0238213	DOWN
ENSMUSG00000005045	Chd5	-0.280962	0.00157156	0.0575461	DOWN		ENSMUSG00000032840	Spring1	-0.194088	0.00223848	0.377528	DOWN		ENSMUSG00000018707	Dync1h1	-0.269973	1.92577e-06	0.00135232	DOWN
ENSMUSG00000019146	Cacng2	-0.280695	0.000137387	0.00833138	DOWN		ENSMUSG00000037617	Spag1	-0.193971	0.0254246	0.903693	DOWN		ENSMUSG00000031904	Slc7a6	-0.269329	0.000790799	0.0897333	DOWN
ENSMUSG00000039844	Rapgef1	-0.280509	1.38466e-08	2.22698e-06	DOWN		ENSMUSG00000048118	Arid4a	-0.193895	0.00124543	0.30177	DOWN		ENSMUSG00000007670	Khsrp	-0.268947	1.02472e-07	0.000167231	DOWN
ENSMUSG00000030772	Dkk3	-0.280416	0.00534017	0.139047	DOWN		ENSMUSG00000052557	Gan	-0.193887	0.0355381	0.956647	DOWN		ENSMUSG00000044674	Fzd1	-0.268872	0.0380668	0.638751	DOWN
ENSMUSG00000029420	Rimbp2	-0.27962	3.09231e-05	0.0023831	DOWN		ENSMUSG00000063281	Zfp35	-0.193764	0.00241265	0.39733	DOWN		ENSMUSG00000066687	Zbtb16	-0.268783	0.0122519	0.396186	DOWN
ENSMUSG00000029086	Prom1	-0.279194	0.00304518	0.0926867	DOWN		ENSMUSG00000033671	Cep350	-0.193601	0.00355211	0.466861	DOWN		ENSMUSG00000059401	Mamld1	-0.26851	0.000445607	0.0628631	DOWN
ENSMUSG00000037855	Zfp365	-0.279007	0.000493046	0.0232238	DOWN		ENSMUSG00000021224	Numb	-0.193478	0.0436609	1	DOWN		ENSMUSG00000028634	Hivep3	-0.268267	0.00303826	0.202869	DOWN
ENSMUSG00000097545	Mir124a-1hg	-0.27892	2.79136e-05	0.00218146	DOWN		ENSMUSG00000042359	Osbpl6	-0.192953	0.00458688	0.522799	DOWN		ENSMUSG00000102796	Gm37711	-0.268028	0.0402143	0.653754	DOWN
ENSMUSG00000040363	Bcor	-0.278611	0.00380357	0.109408	DOWN		ENSMUSG00000037013	Ss18	-0.192934	0.0046873	0.525422	DOWN		ENSMUSG00000040225	Prrc2c	-0.267964	0.000243842	0.0423923	DOWN
ENSMUSG00000038807	Rap1gap2	-0.278163	0.00237973	0.07792	DOWN		ENSMUSG00000035181	Heatr5a	-0.192493	0.0257218	0.90409	DOWN		ENSMUSG00000037857	Nufip2	-0.267516	0.000418333	0.060448	DOWN
ENSMUSG00000031822	Gse1	-0.278062	0.00538769	0.139956	DOWN		ENSMUSG00000017009	Sdc4	-0.192475	0.0275565	0.910137	DOWN		ENSMUSG00000022443	Myh9	-0.266868	2.1112e-05	0.00765648	DOWN
ENSMUSG00000026384	Ptpn4	-0.276852	0.0353301	0.443822	DOWN		ENSMUSG00000020261	Slc36a1	-0.191728	0.0034706	0.464032	DOWN		ENSMUSG00000017376	Nlk	-0.266845	0.0219401	0.508306	DOWN
ENSMUSG00000033105	Lss	-0.276684	2.95419e-05	0.00228618	DOWN		ENSMUSG00000033948	Zswim5	-0.191608	0.038144	0.976244	DOWN		ENSMUSG00000035711	Dok3	-0.266405	0.0199523	0.489	DOWN
ENSMUSG00000058672	Tubb2a	-0.275993	3.45142e-05	0.00261268	DOWN		ENSMUSG00000053931	Cnn3	-0.190761	0.0109338	0.698813	DOWN		ENSMUSG00000033487	Fndc3a	-0.265479	4.25646e-05	0.0127664	DOWN
ENSMUSG00000030657	Xylt1	-0.275525	0.00770706	0.179877	DOWN		ENSMUSG00000037692	Ahdc1	-0.190685	0.00658954	0.578031	DOWN		ENSMUSG00000048756	Foxo3	-0.265421	0.000158464	0.0310695	DOWN
ENSMUSG00000072235	Tuba1a	-0.275419	1.97713e-07	2.64349e-05	DOWN		ENSMUSG00000039294	Cybc1	-0.190505	0.00189491	0.358483	DOWN		ENSMUSG00000004637	Wwox	-0.265003	0.0135213	0.416116	DOWN
ENSMUSG00000043301	Kcnj6	-0.274792	0.00596385	0.150553	DOWN		ENSMUSG00000040675	Mthfd1l	-0.190262	0.017414	0.807906	DOWN		ENSMUSG00000068740	Celsr2	-0.264881	8.28955e-05	0.0199118	DOWN
ENSMUSG00000033389	Arhgap44	-0.274659	0.000619305	0.0278471	DOWN		ENSMUSG00000060206	Zfp462	-0.190155	0.0391085	0.984581	DOWN		ENSMUSG00000047767	Atg16l2	-0.2632	0.00253714	0.185969	DOWN
ENSMUSG00000035735	Dagla	-0.274513	0.00163328	0.05931	DOWN		ENSMUSG00000051495	Irf2bp2	-0.190148	0.0140187	0.753023	DOWN		ENSMUSG00000028106	Rprd2	-0.262756	1.96783e-05	0.00732814	DOWN
ENSMUSG00000057604	Lmcd1	-0.274301	0.0333692	0.430595	DOWN		ENSMUSG00000033618	Map3k13	-0.189596	0.011328	0.708238	DOWN		ENSMUSG00000007880	Arid1a	-0.262634	2.27903e-05	0.00810618	DOWN
ENSMUSG00000025316	Banp	-0.273759	0.00791185	0.182943	DOWN		ENSMUSG00000046556	Zfp319	-0.18858	0.00877459	0.662935	DOWN		ENSMUSG00000022621	Rabl2	-0.262196	0.00120701	0.118958	DOWN
ENSMUSG00000036473	Tbc1d24	-0.273663	4.42456e-06	0.000439974	DOWN		ENSMUSG00000019947	Arid5b	-0.188498	0.0343898	0.953326	DOWN		ENSMUSG00000066036	Ubr4	-0.262165	0.00024174	0.0423923	DOWN
ENSMUSG00000031574	Star	-0.273364	0.0101184	0.214127	DOWN		ENSMUSG00000087701	Gm13493	-0.187978	0.0267877	0.905348	DOWN		ENSMUSG00000032525	Nktr	-0.262149	0.000245102	0.0423923	DOWN
ENSMUSG00000032285	Dnaja4	-0.272431	0.000118947	0.00737429	DOWN		ENSMUSG00000041313	Slc7a1	-0.187924	0.0149465	0.765069	DOWN		ENSMUSG00000042772	Smg7	-0.262131	6.86876e-07	0.000702948	DOWN
ENSMUSG00000006471	Ndor1	-0.272257	0.0155622	0.279812	DOWN		ENSMUSG00000014164	Klhl3	-0.187894	0.044634	1	DOWN		ENSMUSG00000058729	Lin9	-0.261418	0.0394506	0.648733	DOWN
ENSMUSG00000025931	Paqr8	-0.271916	4.75996e-06	0.000469123	DOWN		ENSMUSG00000034480	Diaph2	-0.187828	0.0349288	0.95564	DOWN		ENSMUSG00000054893	Zfp667	-0.260849	0.0025753	0.187797	DOWN
ENSMUSG00000042599	Kdm7a	-0.271728	0.00104188	0.0420136	DOWN		ENSMUSG00000035673	Sbno2	-0.18748	0.0341479	0.951126	DOWN		ENSMUSG00000040865	Ino80d	-0.260593	0.00232736	0.177236	DOWN
ENSMUSG00000051497	Kcnj16	-0.271669	0.0109127	0.224709	DOWN		ENSMUSG00000022673	Mcm4	-0.187397	0.04876	1	DOWN		ENSMUSG00000040724	Kcna2	-0.26017	0.00200612	0.161409	DOWN
ENSMUSG00000031349	Nsdhl	-0.271612	0.000180781	0.0105257	DOWN		ENSMUSG00000051335	Gfod1	-0.187176	0.00968414	0.681909	DOWN		ENSMUSG00000021268	Meg3	-0.259992	0.000107562	0.0236072	DOWN
ENSMUSG00000038738	Shank1	-0.271368	0.000140351	0.00848328	DOWN		ENSMUSG00000039242	B3galnt2	-0.186661	0.045287	1	DOWN		ENSMUSG00000073678	Pgap1	-0.259456	0.0381501	0.639332	DOWN
ENSMUSG00000052026	Slc6a7	-0.271008	0.000288082	0.0150375	DOWN		ENSMUSG00000030020	Prickle2	-0.18659	0.0129945	0.74491	DOWN		ENSMUSG00000014164	Klhl3	-0.259202	0.0056484	0.275334	DOWN
ENSMUSG00000026771	Spopl	-0.270828	0.000191707	0.0110003	DOWN		ENSMUSG00000030313	Dennd5b	-0.186152	0.0121749	0.731907	DOWN		ENSMUSG00000056962	Jmjd6	-0.258969	3.23069e-05	0.0101853	DOWN
ENSMUSG00000029359	Tesc	-0.270665	0.00490118	0.131627	DOWN		ENSMUSG00000027422	Rrbp1	-0.185918	0.00941591	0.680189	DOWN		ENSMUSG00000020121	Srgap1	-0.258878	0.0312145	0.589084	DOWN
ENSMUSG00000029657	Hsph1	-0.270606	0.00332699	0.0989306	DOWN		ENSMUSG00000022962	Gart	-0.185716	0.00246364	0.398542	DOWN		ENSMUSG00000029576	Radil	-0.258817	0.0465525	0.686071	DOWN
ENSMUSG00000035671	Zswim4	-0.270397	0.000372594	0.0185963	DOWN		ENSMUSG00000029094	Afap1	-0.185684	0.048201	1	DOWN		ENSMUSG00000058881	Zfp516	-0.258798	0.00187861	0.15675	DOWN
ENSMUSG00000003271	Sult2b1	-0.270266	0.0102743	0.216025	DOWN		ENSMUSG00000054619	Mettl7a1	-0.18524	0.0279478	0.915062	DOWN		ENSMUSG00000026565	Pou2f1	-0.258202	0.00481341	0.257171	DOWN
ENSMUSG00000071302	2610044O15Rik8	-0.2698	0.00161902	0.058908	DOWN		ENSMUSG00000033257	Ttll4	-0.18523	0.0156482	0.780082	DOWN		ENSMUSG00000019774	Mtrf1l	-0.258141	0.0106519	0.371491	DOWN
ENSMUSG00000006241	Ccdc159	-0.269724	0.0186257	0.310819	DOWN		ENSMUSG00000070056	Mfhas1	-0.1846	0.00758369	0.62156	DOWN		ENSMUSG00000023809	Rps6ka2	-0.258115	0.01991	0.488987	DOWN
ENSMUSG00000043496	Tril	-0.269681	0.000100029	0.00637372	DOWN		ENSMUSG00000029313	Aff1	-0.184557	0.0382342	0.97699	DOWN		ENSMUSG00000029817	Tra2a	-0.257931	1.26737e-05	0.00552117	DOWN
ENSMUSG00000038267	Slc22a23	-0.269276	0.000677366	0.0298294	DOWN		ENSMUSG00000029480	Dhx37	-0.184185	0.0324135	0.93464	DOWN		ENSMUSG00000027359	Slc27a2	-0.25758	0.0423469	0.661329	DOWN
ENSMUSG00000020150	Gamt	-0.268856	0.0153596	0.277517	DOWN		ENSMUSG00000070462	Tlnrd1	-0.184132	0.0253236	0.901204	DOWN		ENSMUSG00000034248	Slc25a37	-0.257546	0.00612843	0.285755	DOWN
ENSMUSG00000038172	Ttc39b	-0.268624	0.000511134	0.0238311	DOWN		ENSMUSG00000021706	Zfyve16	-0.184005	0.0240525	0.889186	DOWN		ENSMUSG00000079481	Nhsl2	-0.256789	0.000867294	0.0951058	DOWN
ENSMUSG00000025666	Tmem47	-0.268386	1.35078e-05	0.00116928	DOWN		ENSMUSG00000096847	Tmem151b	-0.183712	0.00783034	0.631382	DOWN		ENSMUSG00000029651	Mtus2	-0.256578	0.000133046	0.027546	DOWN
ENSMUSG00000035711	Dok3	-0.268162	0.0174217	0.299281	DOWN		ENSMUSG00000016495	Plgrkt	-0.182872	0.0355936	0.956647	DOWN		ENSMUSG00000042286	Stab1	-0.256153	0.0204883	0.494167	DOWN
ENSMUSG00000043415	Otud1	-0.267799	0.0385261	0.463608	DOWN		ENSMUSG00000063382	Bcl9l	-0.182599	0.00424294	0.506089	DOWN		ENSMUSG00000033364	Usp37	-0.256147	0.000102378	0.0229058	DOWN
ENSMUSG00000078235	Fam43b	-0.267752	0.000835495	0.035094	DOWN		ENSMUSG00000018572	Phf23	-0.182527	0.00138089	0.316617	DOWN		ENSMUSG00000034300	Fam53c	-0.256066	1.88054e-05	0.00714694	DOWN
ENSMUSG00000078813	Leng1	-0.267386	0.0422567	0.485928	DOWN		ENSMUSG00000028282	Casp8ap2	-0.181572	0.0164616	0.794068	DOWN		ENSMUSG00000037652	Phc3	-0.255885	1.41863e-05	0.00592374	DOWN
ENSMUSG00000033658	Ddx19b	-0.267024	1.81979e-05	0.00151387	DOWN		ENSMUSG00000034708	Grn	-0.181208	0.00858269	0.662348	DOWN		ENSMUSG00000015944	Castor2	-0.255588	0.000328566	0.050925	DOWN
ENSMUSG00000036617	Etl4	-0.266967	0.0240698	0.363026	DOWN		ENSMUSG00000060708	Bloc1s4	-0.181178	0.0362805	0.95684	DOWN		ENSMUSG00000022801	Lrch3	-0.255096	0.0102704	0.366009	DOWN
ENSMUSG00000035372	1810055G02Rik	-0.266836	0.000198744	0.0113221	DOWN		ENSMUSG00000105388	Rpl36a-ps2	-0.180912	0.0485262	1	DOWN		ENSMUSG00000043872	Zmym1	-0.254842	0.00709221	0.305216	DOWN
ENSMUSG00000066278	Vps37b	-0.266832	0.000593198	0.0269131	DOWN		ENSMUSG00000037443	Cep85	-0.180884	0.0405465	0.991034	DOWN		ENSMUSG00000031976	Urb2	-0.25457	0.00124639	0.121266	DOWN
ENSMUSG00000024548	Setbp1	-0.266732	0.00112811	0.0446271	DOWN		ENSMUSG00000061411	Nol4l	-0.180879	0.0207608	0.853298	DOWN		ENSMUSG00000118018	ENSMUSG00000118018	-0.254365	0.00302869	0.202718	DOWN
ENSMUSG00000061589	Dot1l	-0.266685	0.000511521	0.0238311	DOWN		ENSMUSG00000042328	Hps4	-0.180539	0.0167036	0.795616	DOWN		ENSMUSG00000053580	Tanc2	-0.253977	4.58582e-05	0.0134632	DOWN
ENSMUSG00000068154	Insm1	-0.266636	0.0176282	0.300943	DOWN		ENSMUSG00000007777	0610009B22Rik	-0.180539	0.0149848	0.766322	DOWN		ENSMUSG00000041417	Pik3r1	-0.253768	0.00203722	0.162297	DOWN
ENSMUSG00000033713	Foxn3	-0.266251	0.00422534	0.118733	DOWN		ENSMUSG00000025314	Ptprj	-0.180394	0.010368	0.693901	DOWN		ENSMUSG00000067028	Cntnap5b	-0.253298	0.0316008	0.590303	DOWN
ENSMUSG00000037818	Abhd18	-0.265575	0.0111387	0.226725	DOWN		ENSMUSG00000029207	Apbb2	-0.180271	0.00848578	0.657613	DOWN		ENSMUSG00000039252	Lgi2	-0.252926	0.0196916	0.486704	DOWN
ENSMUSG00000030276	Ttll3	-0.265309	0.0137366	0.258111	DOWN		ENSMUSG00000054256	Msi1	-0.180143	0.0214486	0.863423	DOWN		ENSMUSG00000030088	Aldh1l1	-0.252378	0.00515838	0.265267	DOWN
ENSMUSG00000037014	Sstr4	-0.265235	0.0208054	0.332593	DOWN		ENSMUSG00000025025	Mxi1	-0.179697	0.0307986	0.92175	DOWN		ENSMUSG00000020889	Nr1d1	-0.251535	0.000292385	0.048089	DOWN
ENSMUSG00000038145	Snrk	-0.264979	1.38938e-05	0.00119709	DOWN		ENSMUSG00000049516	Spty2d1	-0.179399	0.00957531	0.681909	DOWN		ENSMUSG00000056602	Fry	-0.251274	5.3286e-05	0.0148577	DOWN
ENSMUSG00000021273	Fdft1	-0.264852	0.00165678	0.059897	DOWN		ENSMUSG00000032119	Hinfp	-0.179228	0.0111004	0.703892	DOWN		ENSMUSG00000027397	Slc20a1	-0.24997	0.00178336	0.152892	DOWN
ENSMUSG00000029544	Cabp1	-0.264839	0.00130038	0.0496587	DOWN		ENSMUSG00000017418	Arl5b	-0.17895	0.0394521	0.989489	DOWN		ENSMUSG00000022299	Slc25a32	-0.249733	0.00121729	0.119759	DOWN
ENSMUSG00000020601	Trib2	-0.264761	0.0111976	0.227282	DOWN		ENSMUSG00000021338	Carmil1	-0.178606	0.0131734	0.74491	DOWN		ENSMUSG00000042359	Osbpl6	-0.248976	0.000258157	0.0434071	DOWN
ENSMUSG00000032452	Clstn2	-0.264707	0.00158178	0.0578563	DOWN		ENSMUSG00000024622	Hmgxb3	-0.178416	0.00128931	0.308363	DOWN		ENSMUSG00000033478	Fhip2a	-0.248336	4.99201e-05	0.0142047	DOWN
ENSMUSG00000009406	Elk1	-0.263967	0.000220955	0.012297	DOWN		ENSMUSG00000032624	Eml4	-0.17746	0.00948701	0.680189	DOWN		ENSMUSG00000024002	Brd4	-0.248296	1.44276e-05	0.00592997	DOWN
ENSMUSG00000002475	Abhd3	-0.263519	2.1801e-05	0.00176337	DOWN		ENSMUSG00000042608	Stk40	-0.177179	0.0331591	0.941131	DOWN		ENSMUSG00000029168	Dpysl5	-0.248283	0.0159512	0.445739	DOWN
ENSMUSG00000070570	Slc17a7	-0.263456	0.000272298	0.0144476	DOWN		ENSMUSG00000036779	Tent4b	-0.17706	0.00536006	0.542726	DOWN		ENSMUSG00000021244	Ylpm1	-0.2482	4.11929e-06	0.00240597	DOWN
ENSMUSG00000028540	Dph2	-0.263105	0.00682839	0.165236	DOWN		ENSMUSG00000053774	Ubxn7	-0.176653	0.00105402	0.279655	DOWN		ENSMUSG00000022893	Adamts1	-0.248182	0.0354893	0.621501	DOWN
ENSMUSG00000026307	Scly	-0.262803	0.000181148	0.0105327	DOWN		ENSMUSG00000038056	Kmt2c	-0.175988	0.00458123	0.522799	DOWN		ENSMUSG00000071054	Safb	-0.247984	1.34158e-07	0.000190873	DOWN
ENSMUSG00000041895	Wipi1	-0.262788	0.00225432	0.0750046	DOWN		ENSMUSG00000053716	Dusp7	-0.175939	0.00144966	0.320467	DOWN		ENSMUSG00000001507	Itga3	-0.247964	0.00774893	0.318257	DOWN
ENSMUSG00000024968	Rcor2	-0.262403	0.0134132	0.254487	DOWN		ENSMUSG00000028995	Fam126a	-0.17585	0.0405109	0.991034	DOWN		ENSMUSG00000015501	Hivep2	-0.247815	9.06108e-05	0.0213039	DOWN
ENSMUSG00000001911	Nfix	-0.262245	0.00121638	0.0472946	DOWN		ENSMUSG00000054414	Slc30a7	-0.175817	0.0182655	0.818656	DOWN		ENSMUSG00000056900	Usp13	-0.247644	0.0242408	0.53059	DOWN
ENSMUSG00000032641	Gpr19	-0.262235	0.000182255	0.0105782	DOWN		ENSMUSG00000009418	Nav1	-0.17567	0.0115731	0.715095	DOWN		ENSMUSG00000025278	Flnb	-0.247202	0.000527529	0.070363	DOWN
ENSMUSG00000021068	Nin	-0.262043	2.88308e-05	0.00223739	DOWN		ENSMUSG00000020385	Clk4	-0.17566	0.00427616	0.506089	DOWN		ENSMUSG00000032125	Robo4	-0.246583	0.0385155	0.642826	DOWN
ENSMUSG00000015599	Ttbk1	-0.26204	1.73048e-05	0.00145483	DOWN		ENSMUSG00000056856	Jakmip3	-0.175441	0.00428841	0.506089	DOWN		ENSMUSG00000040675	Mthfd1l	-0.246573	0.00212464	0.166511	DOWN
ENSMUSG00000042532	Golga7b	-0.262001	0.000303983	0.0157342	DOWN		ENSMUSG00000058997	Vwa8	-0.175061	0.0285418	0.917536	DOWN		ENSMUSG00000050511	Oprd1	-0.246513	0.0337905	0.607758	DOWN
ENSMUSG00000040867	Begain	-0.261808	1.25379e-05	0.00109386	DOWN		ENSMUSG00000030870	Ubfd1	-0.174993	0.0030022	0.439533	DOWN		ENSMUSG00000000794	Kcnn3	-0.246464	0.0122971	0.396186	DOWN
ENSMUSG00000045103	Dmd	-0.26154	5.96745e-05	0.00414413	DOWN		ENSMUSG00000040054	Baz2a	-0.174984	0.000595306	0.212203	DOWN		ENSMUSG00000064302	Clasp1	-0.246328	1.02734e-05	0.00467247	DOWN
ENSMUSG00000020231	Dip2a	-0.261529	0.00022666	0.0125618	DOWN		ENSMUSG00000017561	Crlf3	-0.174848	0.0499053	1	DOWN		ENSMUSG00000039987	Phtf2	-0.246057	0.00401368	0.235295	DOWN
ENSMUSG00000013367	Iglon5	-0.261317	0.00476987	0.129042	DOWN		ENSMUSG00000002308	Cd320	-0.174716	0.0455907	1	DOWN		ENSMUSG00000035629	Rubcn	-0.246048	5.56505e-06	0.00295044	DOWN
ENSMUSG00000035513	Ntng2	-0.261195	0.00865211	0.194105	DOWN		ENSMUSG00000036478	Btg1	-0.174601	0.0433491	1	DOWN		ENSMUSG00000032312	Csk	-0.245942	0.00133515	0.126855	DOWN
ENSMUSG00000035681	Kcnc2	-0.261098	0.00484625	0.130722	DOWN		ENSMUSG00000034243	Golgb1	-0.174507	0.00311937	0.44957	DOWN		ENSMUSG00000021327	Zkscan3	-0.245913	6.46546e-05	0.016764	DOWN
ENSMUSG00000097039	Pvt1	-0.260926	0.026013	0.37904	DOWN		ENSMUSG00000050912	Tmem123	-0.174126	0.0472571	1	DOWN		ENSMUSG00000028995	Fam126a	-0.245902	0.00424366	0.240296	DOWN
ENSMUSG00000023032	Slc4a8	-0.260895	2.77618e-05	0.00217266	DOWN		ENSMUSG00000033596	Rfwd3	-0.173875	0.00445056	0.516628	DOWN		ENSMUSG00000063455	D630045J12Rik	-0.245751	0.00320365	0.208232	DOWN
ENSMUSG00000020848	Doc2b	-0.260465	0.0129528	0.248776	DOWN		ENSMUSG00000028521	Slc35d1	-0.173828	0.0492227	1	DOWN		ENSMUSG00000038178	Slc43a2	-0.24534	0.000245246	0.0423923	DOWN
ENSMUSG00000072825	Cep170b	-0.259831	0.000542259	0.0250319	DOWN		ENSMUSG00000020056	Washc3	-0.173749	0.044938	1	DOWN		ENSMUSG00000036779	Tent4b	-0.244811	0.000121624	0.0256599	DOWN
ENSMUSG00000083899	Gm12346	-0.259683	0.00891454	0.197819	DOWN		ENSMUSG00000036606	Plxnb2	-0.173738	0.0272077	0.905622	DOWN		ENSMUSG00000052727	Map1b	-0.244537	0.000453447	0.0630587	DOWN
ENSMUSG00000063160	Numbl	-0.259538	2.12914e-05	0.0017348	DOWN		ENSMUSG00000031168	Ebp	-0.173737	0.0310061	0.923708	DOWN		ENSMUSG00000020288	Ahsa2	-0.244449	0.00557012	0.273512	DOWN
ENSMUSG00000039652	Cpeb3	-0.259075	2.28862e-05	0.00183567	DOWN		ENSMUSG00000047248	C2cd3	-0.173689	0.019255	0.83301	DOWN		ENSMUSG00000022197	Pdzd2	-0.24428	0.0177977	0.466923	DOWN
ENSMUSG00000047414	Flrt2	-0.259042	0.00279578	0.0876933	DOWN		ENSMUSG00000024491	Rbm27	-0.173609	0.0046568	0.524121	DOWN		ENSMUSG00000087370	Tmem170b	-0.244179	7.6536e-05	0.0190437	DOWN
ENSMUSG00000051586	Mical3	-0.259038	0.000201665	0.0114298	DOWN		ENSMUSG00000036887	C1qa	-0.173466	0.0312902	0.923708	DOWN		ENSMUSG00000033671	Cep350	-0.243889	0.000244679	0.0423923	DOWN
ENSMUSG00000058975	Kcnc1	-0.258444	0.000223571	0.0124177	DOWN		ENSMUSG00000078515	Ddi2	-0.173297	0.00286456	0.432916	DOWN		ENSMUSG00000042216	Sgsm1	-0.243466	0.0164433	0.452575	DOWN
ENSMUSG00000042202	Slc35e2	-0.257973	8.1364e-05	0.00538098	DOWN		ENSMUSG00000034617	Mtrr	-0.173007	0.0259442	0.905348	DOWN		ENSMUSG00000064043	Trerf1	-0.243433	0.000430988	0.0616346	DOWN
ENSMUSG00000034265	Zdhhc14	-0.257931	9.25431e-05	0.00598478	DOWN		ENSMUSG00000046876	Atxn1	-0.172858	0.00870905	0.662935	DOWN		ENSMUSG00000059361	Nrsn2	-0.243054	0.0178638	0.468214	DOWN
ENSMUSG00000043811	Rtn4r	-0.257863	9.42232e-05	0.00605111	DOWN		ENSMUSG00000031904	Slc7a6	-0.172831	0.0306109	0.92175	DOWN		ENSMUSG00000038366	Lasp1	-0.242823	0.00275443	0.193462	DOWN
ENSMUSG00000034220	Gpc1	-0.257715	0.000278606	0.014667	DOWN		ENSMUSG00000025198	Erlin1	-0.172521	0.0294382	0.918069	DOWN		ENSMUSG00000032058	Ppp2r1b	-0.242463	0.0029262	0.197525	DOWN
ENSMUSG00000033949	Trim36	-0.257474	0.0432434	0.492396	DOWN		ENSMUSG00000039286	Fndc3b	-0.172382	0.03148	0.923708	DOWN		ENSMUSG00000003154	Foxj2	-0.242149	0.00027012	0.0450095	DOWN
ENSMUSG00000050967	Creg2	-0.257209	8.31733e-05	0.00547454	DOWN		ENSMUSG00000034574	Daam1	-0.172268	0.0102803	0.6931	DOWN		ENSMUSG00000041341	Atg2b	-0.242082	0.000107367	0.0236072	DOWN
ENSMUSG00000052852	Reep1	-0.256934	5.12723e-08	7.4475e-06	DOWN		ENSMUSG00000004451	Ralb	-0.171892	0.030639	0.92175	DOWN		ENSMUSG00000022994	Adcy6	-0.241664	0.000242104	0.0423923	DOWN
ENSMUSG00000025813	Homer2	-0.256928	0.000531674	0.0246458	DOWN		ENSMUSG00000040250	Ints13	-0.171833	0.0107872	0.698593	DOWN		ENSMUSG00000034342	Cbl	-0.241423	0.000349375	0.0532576	DOWN
ENSMUSG00000021143	Pacs2	-0.256919	0.00178603	0.0632965	DOWN		ENSMUSG00000028465	Tln1	-0.171824	0.0108795	0.698593	DOWN		ENSMUSG00000035620	Ric8b	-0.240764	0.00130157	0.12409	DOWN
ENSMUSG00000074283	Zfp109	-0.256751	0.00764119	0.178596	DOWN		ENSMUSG00000039701	Usp53	-0.171657	0.0166019	0.795616	DOWN		ENSMUSG00000039046	Usp6nl	-0.240669	0.0147172	0.43435	DOWN
ENSMUSG00000036155	Mgat5	-0.256708	0.000272438	0.0144476	DOWN		ENSMUSG00000024960	Plcb3	-0.17154	0.0304197	0.92175	DOWN		ENSMUSG00000034156	Tspoap1	-0.240384	1.62726e-05	0.0064958	DOWN
ENSMUSG00000041120	Nbl1	-0.256464	0.0162413	0.286651	DOWN		ENSMUSG00000028057	Rit1	-0.170638	0.00488554	0.531537	DOWN		ENSMUSG00000039286	Fndc3b	-0.239924	0.00281975	0.194761	DOWN
ENSMUSG00000040009	Gnaz	-0.25622	2.27603e-05	0.00183029	DOWN		ENSMUSG00000020181	Nav3	-0.170612	0.00244824	0.398307	DOWN		ENSMUSG00000030411	Nova2	-0.239803	5.4832e-06	0.00295044	DOWN
ENSMUSG00000028838	Extl1	-0.255752	0.000466102	0.0222761	DOWN		ENSMUSG00000047789	Slc38a9	-0.170328	0.0209903	0.858913	DOWN		ENSMUSG00000041000	Trim62	-0.239701	0.0273705	0.557939	DOWN
ENSMUSG00000096780	Tmem181b-ps	-0.255327	0.000858598	0.0360099	DOWN		ENSMUSG00000022604	Cep97	-0.170296	0.0494777	1	DOWN		ENSMUSG00000069206	Zfp874a	-0.239147	0.0369048	0.629106	DOWN
ENSMUSG00000034336	Ina	-0.254998	0.000124911	0.00767543	DOWN		ENSMUSG00000061751	Kalrn	-0.170237	0.0119517	0.725897	DOWN		ENSMUSG00000057716	Tmem178b	-0.23905	0.0356337	0.622386	DOWN
ENSMUSG00000049807	Arhgap23	-0.254989	0.0032518	0.0972159	DOWN		ENSMUSG00000026385	Dbi	-0.169978	0.0454504	1	DOWN		ENSMUSG00000002845	Tmem39a	-0.238823	0.0221817	0.510493	DOWN
ENSMUSG00000041220	Elovl6	-0.254592	6.01949e-05	0.00416983	DOWN		ENSMUSG00000021149	Gtpbp4	-0.169958	0.00143746	0.320467	DOWN		ENSMUSG00000005045	Chd5	-0.238411	0.00736728	0.310741	DOWN
ENSMUSG00000097391	Mirg	-0.254046	0.0161937	0.286432	DOWN		ENSMUSG00000047466	8030462N17Rik	-0.169919	0.00531736	0.541259	DOWN		ENSMUSG00000020654	Adcy3	-0.238324	0.00179052	0.153068	DOWN
ENSMUSG00000037172	Dennd11	-0.253246	5.78786e-05	0.00404983	DOWN		ENSMUSG00000038013	Wipf2	-0.169793	0.00304662	0.444862	DOWN		ENSMUSG00000051339	2900026A02Rik	-0.237717	0.0130756	0.409519	DOWN
ENSMUSG00000039252	Lgi2	-0.252964	0.0192352	0.318219	DOWN		ENSMUSG00000040599	Mis12	-0.169586	0.0203267	0.847004	DOWN		ENSMUSG00000042605	Atxn2	-0.237703	1.84382e-05	0.00710471	DOWN
ENSMUSG00000038268	Ovca2	-0.252904	0.0237612	0.360525	DOWN		ENSMUSG00000028565	Nfia	-0.169473	0.0245292	0.895672	DOWN		ENSMUSG00000023032	Slc4a8	-0.237586	0.000145107	0.0292333	DOWN
ENSMUSG00000034685	Fam171a2	-0.252847	0.000173356	0.0101681	DOWN		ENSMUSG00000026701	Prdx6	-0.169468	0.00542202	0.544035	DOWN		ENSMUSG00000041037	Irgq	-0.237541	5.56128e-05	0.0152762	DOWN
ENSMUSG00000090071	Cdk5r2	-0.252826	0.000763669	0.0327716	DOWN		ENSMUSG00000034848	Ttc21b	-0.169304	0.0308563	0.922977	DOWN		ENSMUSG00000054263	Lifr	-0.237423	0.000756499	0.0881363	DOWN
ENSMUSG00000041205	Map6d1	-0.252712	0.00200817	0.0688249	DOWN		ENSMUSG00000057541	Pus7	-0.168776	0.0384373	0.977805	DOWN		ENSMUSG00000078515	Ddi2	-0.237185	4.63715e-05	0.0135422	DOWN
ENSMUSG00000034674	Tdg	-0.252322	0.0227173	0.351051	DOWN		ENSMUSG00000023923	Tbc1d5	-0.168705	0.013366	0.74491	DOWN		ENSMUSG00000040957	Cables1	-0.237088	0.0135059	0.415872	DOWN
ENSMUSG00000024683	Mrpl16	-0.252215	0.000146687	0.00879915	DOWN		ENSMUSG00000027692	Tnik	-0.168498	0.00547885	0.548745	DOWN		ENSMUSG00000025475	Adgra1	-0.236408	0.0313041	0.589438	DOWN
ENSMUSG00000040479	Dgkz	-0.252194	0.00116174	0.0456525	DOWN		ENSMUSG00000039738	Slx4	-0.16674	0.0357509	0.956647	DOWN		ENSMUSG00000026944	Abca2	-0.236349	0.00129686	0.123854	DOWN
ENSMUSG00000074923	Pak6	-0.252138	0.0250313	0.369823	DOWN		ENSMUSG00000022299	Slc25a32	-0.166703	0.030232	0.921694	DOWN		ENSMUSG00000053774	Ubxn7	-0.235945	1.27365e-05	0.00552117	DOWN
ENSMUSG00000043323	Fbrsl1	-0.252039	8.37057e-05	0.00550306	DOWN		ENSMUSG00000031604	Msmo1	-0.166478	0.0149245	0.765069	DOWN		ENSMUSG00000029290	Zfp326	-0.235613	0.000553734	0.0726361	DOWN
ENSMUSG00000025475	Adgra1	-0.252015	0.0213724	0.338826	DOWN		ENSMUSG00000042121	Ssh1	-0.165886	0.0361257	0.956647	DOWN		ENSMUSG00000037234	Hook3	-0.235498	0.000318607	0.0499394	DOWN
ENSMUSG00000051951	Xkr4	-0.252	0.0159892	0.283992	DOWN		ENSMUSG00000031502	Col4a1	-0.164996	0.0216972	0.863423	DOWN		ENSMUSG00000023328	Ache	-0.235428	0.00908761	0.342557	DOWN
ENSMUSG00000092558	Med20	-0.251797	0.000810629	0.0343616	DOWN		ENSMUSG00000024999	Noc3l	-0.164975	0.0184825	0.823673	DOWN		ENSMUSG00000040265	Dnm3	-0.234739	0.0048407	0.257769	DOWN
ENSMUSG00000001552	Jup	-0.251637	0.0362506	0.449885	DOWN		ENSMUSG00000020593	Lpin1	-0.164891	0.0147574	0.763135	DOWN		ENSMUSG00000020359	Phykpl	-0.234735	0.0463263	0.684258	DOWN
ENSMUSG00000036800	Fam135b	-0.251446	6.75048e-05	0.00460152	DOWN		ENSMUSG00000028890	Mtf1	-0.164861	0.0122503	0.732468	DOWN		ENSMUSG00000066595	Flvcr1	-0.234688	0.0347059	0.614922	DOWN
ENSMUSG00000050271	Prag1	-0.251336	0.0107553	0.222678	DOWN		ENSMUSG00000042650	Alkbh5	-0.164453	0.00217851	0.370794	DOWN		ENSMUSG00000038002	Cramp1	-0.234573	0.00101989	0.10489	DOWN
ENSMUSG00000029033	Acap3	-0.250457	6.0056e-06	0.000577526	DOWN		ENSMUSG00000039682	Lap3	-0.164207	0.01067	0.697347	DOWN		ENSMUSG00000040738	Ints8	-0.234253	0.00097942	0.102387	DOWN
ENSMUSG00000044949	Ubtd2	-0.250194	0.0110494	0.226022	DOWN		ENSMUSG00000034853	Acot11	-0.163966	0.0432888	1	DOWN		ENSMUSG00000083396	Gm15542	-0.234179	0.0298597	0.57709	DOWN
ENSMUSG00000020961	Ston2	-0.24932	0.0109377	0.224786	DOWN		ENSMUSG00000020627	Klhl29	-0.163965	0.0156615	0.780082	DOWN		ENSMUSG00000096847	Tmem151b	-0.233941	0.000713466	0.0856885	DOWN
ENSMUSG00000037348	Paqr7	-0.249316	0.000225286	0.0125005	DOWN		ENSMUSG00000032475	Nck1	-0.16384	0.00838144	0.65226	DOWN		ENSMUSG00000069135	Cep43	-0.233389	0.00303674	0.202869	DOWN
ENSMUSG00000075600	Zc3h3	-0.24886	0.0312839	0.417472	DOWN		ENSMUSG00000053617	Sh3pxd2a	-0.16371	0.0292431	0.918069	DOWN		ENSMUSG00000042121	Ssh1	-0.233186	0.00329788	0.210452	DOWN
ENSMUSG00000075012	Fjx1	-0.248808	0.00513451	0.135666	DOWN		ENSMUSG00000060671	Atp8b2	-0.163705	0.00580074	0.560742	DOWN		ENSMUSG00000028064	Sema4a	-0.232908	0.0333385	0.605194	DOWN
ENSMUSG00000038485	Socs7	-0.248073	1.6641e-06	0.000185042	DOWN		ENSMUSG00000031644	Nek1	-0.163425	0.00982705	0.685879	DOWN		ENSMUSG00000034573	Ptpn13	-0.23279	0.0155544	0.44194	DOWN
ENSMUSG00000060212	Pcnx2	-0.247613	5.98777e-05	0.00415304	DOWN		ENSMUSG00000021510	Zfp729a	-0.163246	0.0328721	0.938258	DOWN		ENSMUSG00000036676	Tmtc3	-0.232752	0.0120487	0.393138	DOWN
ENSMUSG00000009739	Pou6f1	-0.247552	0.000138568	0.00839378	DOWN		ENSMUSG00000018293	Pfn1	-0.162914	0.0148314	0.764112	DOWN		ENSMUSG00000036180	Gatad2a	-0.232627	0.000132868	0.027546	DOWN
ENSMUSG00000022472	Desi1	-0.247435	0.00112312	0.0445298	DOWN		ENSMUSG00000054604	Cggbp1	-0.162552	0.008539	0.659894	DOWN		ENSMUSG00000039117	Taf4	-0.232233	0.00199243	0.161157	DOWN
ENSMUSG00000034656	Cacna1a	-0.247126	1.93578e-05	0.00160315	DOWN		ENSMUSG00000074280	Gm6166	-0.16224	0.0311811	0.923708	DOWN		ENSMUSG00000031668	Eif2ak3	-0.231922	0.00431957	0.243262	DOWN
ENSMUSG00000048154	Kmt2d	-0.247123	6.57233e-05	0.00450777	DOWN		ENSMUSG00000040007	Bahd1	-0.162112	0.013082	0.74491	DOWN		ENSMUSG00000039716	Dock3	-0.231174	0.0266939	0.552082	DOWN
ENSMUSG00000041544	Disp3	-0.246736	0.00782147	0.181669	DOWN		ENSMUSG00000020130	Tbc1d15	-0.162101	0.021355	0.863423	DOWN		ENSMUSG00000004263	Atn1	-0.231125	0.00607113	0.285032	DOWN
ENSMUSG00000038002	Cramp1	-0.246153	0.000466959	0.0222979	DOWN		ENSMUSG00000020659	Cbll1	-0.16177	0.0406446	0.991034	DOWN		ENSMUSG00000071252	2210408I21Rik	-0.230807	0.0143588	0.428348	DOWN
ENSMUSG00000038244	Mical2	-0.246093	0.0013789	0.0520131	DOWN		ENSMUSG00000006941	Eif1b	-0.161668	0.0115687	0.715095	DOWN		ENSMUSG00000061411	Nol4l	-0.230596	0.00323042	0.209156	DOWN
ENSMUSG00000033342	Plppr5	-0.245669	1.07302e-06	0.000124298	DOWN		ENSMUSG00000016946	Kctd5	-0.161521	0.0261296	0.905348	DOWN		ENSMUSG00000039801	Cplane1	-0.23051	0.000316557	0.0497586	DOWN
ENSMUSG00000015312	Gadd45b	-0.245567	0.0122826	0.240396	DOWN		ENSMUSG00000003154	Foxj2	-0.161482	0.0148266	0.764112	DOWN		ENSMUSG00000033237	Arid2	-0.230446	0.000515316	0.0694014	DOWN
ENSMUSG00000015709	Arnt2	-0.245057	0.00107024	0.0430323	DOWN		ENSMUSG00000086841	2410006H16Rik	-0.16134	0.0429645	1	DOWN		ENSMUSG00000037926	Ssh2	-0.23042	0.00122455	0.120047	DOWN
ENSMUSG00000039713	Plekhg5	-0.244673	0.00879972	0.196395	DOWN		ENSMUSG00000022565	Plec	-0.161334	0.0157386	0.781245	DOWN		ENSMUSG00000092060	Bend4	-0.230202	0.0423163	0.661329	DOWN
ENSMUSG00000029769	Ccdc136	-0.244572	0.0392373	0.467904	DOWN		ENSMUSG00000030643	Rab30	-0.161291	0.0312512	0.923708	DOWN		ENSMUSG00000042650	Alkbh5	-0.230112	1.86393e-05	0.00713269	DOWN
ENSMUSG00000032087	Dscaml1	-0.24455	0.0112404	0.227709	DOWN		ENSMUSG00000063550	Nup98	-0.160333	0.0166245	0.795616	DOWN		ENSMUSG00000063952	Brpf3	-0.230032	0.00324154	0.209309	DOWN
ENSMUSG00000024743	Syt7	-0.244438	0.00149998	0.0554382	DOWN		ENSMUSG00000024219	Anks1	-0.159989	0.0206814	0.851299	DOWN		ENSMUSG00000043467	Zbtb37	-0.229728	0.0222179	0.510776	DOWN
ENSMUSG00000027175	Tcp11l1	-0.244424	0.0109991	0.225539	DOWN		ENSMUSG00000025402	Nab2	-0.159171	0.0297726	0.918794	DOWN		ENSMUSG00000058966	Tlcd3b	-0.229722	0.00305135	0.203498	DOWN
ENSMUSG00000000632	Sez6	-0.244196	0.000247965	0.0134758	DOWN		ENSMUSG00000049775	Tmsb4x	-0.158955	0.0250809	0.900903	DOWN		ENSMUSG00000031365	Zfp275	-0.229444	0.0229124	0.516806	DOWN
ENSMUSG00000022528	Hes1	-0.243571	0.0466715	0.512298	DOWN		ENSMUSG00000004931	Apba3	-0.158426	0.0264997	0.905348	DOWN		ENSMUSG00000042138	Msantd2	-0.229308	0.0115028	0.384954	DOWN
ENSMUSG00000037432	Fer1l5	-0.243387	0.028938	0.401734	DOWN		ENSMUSG00000049504	Proser1	-0.158273	0.0351535	0.956628	DOWN		ENSMUSG00000022604	Cep97	-0.229218	0.00834021	0.330359	DOWN
ENSMUSG00000027200	Sema6d	-0.243295	0.00378622	0.109079	DOWN		ENSMUSG00000027680	Fxr1	-0.15821	0.00677233	0.584411	DOWN		ENSMUSG00000050271	Prag1	-0.228976	0.0206028	0.495315	DOWN
ENSMUSG00000071862	Lrrtm2	-0.24279	0.00122751	0.0475302	DOWN		ENSMUSG00000041328	Pcf11	-0.157934	0.00647895	0.578031	DOWN		ENSMUSG00000001052	Sec24b	-0.228467	6.74052e-06	0.0034001	DOWN
ENSMUSG00000078584	AU022252	-0.241861	0.000115989	0.00723135	DOWN		ENSMUSG00000041329	Atp1b2	-0.157784	0.00349449	0.464833	DOWN		ENSMUSG00000044043	Pcdhb14	-0.228428	0.0466802	0.686658	DOWN
ENSMUSG00000034413	Neurl1b	-0.24147	0.00786065	0.182214	DOWN		ENSMUSG00000043131	Mob1a	-0.157702	0.0152851	0.772735	DOWN		ENSMUSG00000033253	Szt2	-0.228368	0.00119235	0.117722	DOWN
ENSMUSG00000032589	Bsn	-0.241468	0.00588576	0.149193	DOWN		ENSMUSG00000024294	Mib1	-0.157698	0.00080675	0.236755	DOWN		ENSMUSG00000058997	Vwa8	-0.22826	0.00434391	0.243654	DOWN
ENSMUSG00000011877	Git1	-0.241372	0.000374509	0.0186687	DOWN		ENSMUSG00000023025	Larp4	-0.157637	0.00628546	0.573568	DOWN		ENSMUSG00000114019	Gm47155	-0.228232	0.0398331	0.651079	DOWN
ENSMUSG00000024799	Tm7sf2	-0.24105	0.0155534	0.279744	DOWN		ENSMUSG00000020255	Nopchap1	-0.157594	0.0135828	0.746002	DOWN		ENSMUSG00000042608	Stk40	-0.227674	0.0062611	0.288432	DOWN
ENSMUSG00000044072	Eml6	-0.240953	0.00350771	0.102914	DOWN		ENSMUSG00000020184	Mdm2	-0.157575	0.011965	0.725897	DOWN		ENSMUSG00000057093	Zfp607b	-0.227504	0.0271233	0.555087	DOWN
ENSMUSG00000029648	Flt1	-0.240912	0.00128796	0.0493885	DOWN		ENSMUSG00000051586	Mical3	-0.15739	0.0246709	0.895782	DOWN		ENSMUSG00000034926	Dhcr24	-0.227379	0.00613674	0.285902	DOWN
ENSMUSG00000012296	Tjap1	-0.240833	0.0174572	0.299612	DOWN		ENSMUSG00000034575	Tent4a	-0.156985	0.0104552	0.693901	DOWN		ENSMUSG00000008153	Clstn3	-0.226383	0.000242475	0.0423923	DOWN
ENSMUSG00000022240	Ctnnd2	-0.240612	0.00102731	0.0416246	DOWN		ENSMUSG00000087370	Tmem170b	-0.156932	0.0108781	0.698593	DOWN		ENSMUSG00000030409	Dmpk	-0.226228	0.0252186	0.540273	DOWN
ENSMUSG00000016346	Kcnq2	-0.240524	0.00125846	0.0484916	DOWN		ENSMUSG00000033237	Arid2	-0.156871	0.0178354	0.813825	DOWN		ENSMUSG00000072825	Cep170b	-0.226027	0.00266809	0.190533	DOWN
ENSMUSG00000102742	Pcdhga11	-0.240409	0.0350021	0.441742	DOWN		ENSMUSG00000027806	Tsc22d2	-0.156635	0.00382668	0.484568	DOWN		ENSMUSG00000063550	Nup98	-0.225802	0.000762439	0.0881363	DOWN
ENSMUSG00000069769	Msi2	-0.24033	4.04958e-05	0.00298802	DOWN		ENSMUSG00000009293	Ube2g2	-0.156607	0.0488675	1	DOWN		ENSMUSG00000021974	Fgf9	-0.225789	0.0336962	0.607291	DOWN
ENSMUSG00000030486	Zfp108	-0.240158	0.0466026	0.51204	DOWN		ENSMUSG00000034158	Lrrc58	-0.156531	0.0190054	0.827765	DOWN		ENSMUSG00000015748	Prpf3	-0.225393	0.00186258	0.156353	DOWN
ENSMUSG00000018541	Cwc25	-0.239816	0.000264689	0.0141491	DOWN		ENSMUSG00000052889	Prkcb	-0.156162	0.0362369	0.956647	DOWN		ENSMUSG00000055013	Agap1	-0.225262	0.000176821	0.033949	DOWN
ENSMUSG00000058192	Zfp846	-0.239494	0.00237866	0.07792	DOWN		ENSMUSG00000053470	Kdm3a	-0.154957	0.0159174	0.783207	DOWN		ENSMUSG00000031608	Galnt7	-0.225224	0.0108427	0.373822	DOWN
ENSMUSG00000029581	Fscn1	-0.239262	0.0117949	0.234932	DOWN		ENSMUSG00000027177	Hipk3	-0.154807	0.0022642	0.380708	DOWN		ENSMUSG00000050714	Zbtb26	-0.224762	0.0178775	0.468352	DOWN
ENSMUSG00000038264	Sema7a	-0.239191	0.020136	0.326563	DOWN		ENSMUSG00000041852	Tcf20	-0.154523	0.01241	0.736659	DOWN		ENSMUSG00000015659	Serac1	-0.224735	0.0028258	0.194761	DOWN
ENSMUSG00000055485	Soga1	-0.238937	0.012373	0.241625	DOWN		ENSMUSG00000079481	Nhsl2	-0.154379	0.0448627	1	DOWN		ENSMUSG00000020716	Nf1	-0.224352	0.0018383	0.155489	DOWN
ENSMUSG00000023259	Slc26a6	-0.238512	0.0390642	0.466643	DOWN		ENSMUSG00000025332	Kdm5c	-0.154141	0.00357015	0.466861	DOWN		ENSMUSG00000031168	Ebp	-0.224138	0.00550886	0.272267	DOWN
ENSMUSG00000033726	Emx1	-0.238425	0.0142506	0.264941	DOWN		ENSMUSG00000034300	Fam53c	-0.153601	0.0100946	0.691505	DOWN		ENSMUSG00000034158	Lrrc58	-0.223736	0.000815951	0.0917356	DOWN
ENSMUSG00000069094	Pde7a	-0.238301	0.000159867	0.00951623	DOWN		ENSMUSG00000028675	Pnrc2	-0.153376	0.0132749	0.74491	DOWN		ENSMUSG00000058258	Idi1	-0.223474	0.00970782	0.357256	DOWN
ENSMUSG00000029120	Ppp2r2c	-0.238258	1.20827e-07	1.6719e-05	DOWN		ENSMUSG00000026558	Uck2	-0.152936	0.0281587	0.916859	DOWN		ENSMUSG00000031604	Msmo1	-0.223392	0.00110318	0.111413	DOWN
ENSMUSG00000001802	Lrp3	-0.238007	2.8758e-06	0.000301074	DOWN		ENSMUSG00000046562	Unc119b	-0.152668	0.00532607	0.541259	DOWN		ENSMUSG00000040690	Col16a1	-0.22327	0.0371184	0.631195	DOWN
ENSMUSG00000031907	Zfp90	-0.237965	0.00479696	0.129712	DOWN		ENSMUSG00000037826	Ppm1k	-0.152664	0.0228015	0.873795	DOWN		ENSMUSG00000025332	Kdm5c	-0.222889	2.61519e-05	0.00885505	DOWN
ENSMUSG00000032264	Zw10	-0.237963	0.000443268	0.0213689	DOWN		ENSMUSG00000042978	Sbk1	-0.152417	0.0229401	0.876004	DOWN		ENSMUSG00000020661	Dnmt3a	-0.222821	1.39782e-05	0.00592066	DOWN
ENSMUSG00000035047	Kri1	-0.23775	0.00295594	0.0909747	DOWN		ENSMUSG00000038388	Pals2	-0.152209	0.0279915	0.91524	DOWN		ENSMUSG00000034111	Tmed8	-0.222691	0.00102079	0.10489	DOWN
ENSMUSG00000045763	Basp1	-0.237479	0.000154118	0.00921502	DOWN		ENSMUSG00000063696	Gm8730	-0.152144	0.045209	1	DOWN		ENSMUSG00000041540	Sox5	-0.222413	0.0138464	0.420753	DOWN
ENSMUSG00000001627	Ifrd1	-0.237243	0.000659465	0.0292266	DOWN		ENSMUSG00000030201	Lrp6	-0.152103	0.0133695	0.74491	DOWN		ENSMUSG00000028920	Fbxo42	-0.222282	0.000450707	0.0629179	DOWN
ENSMUSG00000019828	Grm1	-0.236982	0.00763818	0.178596	DOWN		ENSMUSG00000000282	Mnt	-0.151684	0.022095	0.865756	DOWN		ENSMUSG00000042787	Exog	-0.222062	0.00445002	0.245645	DOWN
ENSMUSG00000009418	Nav1	-0.236915	0.000623826	0.0280096	DOWN		ENSMUSG00000022664	Slc35a5	-0.151118	0.0190983	0.829841	DOWN		ENSMUSG00000060012	Kif13b	-0.22196	0.0474378	0.692154	DOWN
ENSMUSG00000048911	Rnf24	-0.236907	0.00135224	0.051221	DOWN		ENSMUSG00000045598	Zfp553	-0.150878	0.0204851	0.847911	DOWN		ENSMUSG00000022185	Acin1	-0.221949	9.2995e-05	0.02159	DOWN
ENSMUSG00000047205	Dusp18	-0.23653	0.0364769	0.451537	DOWN		ENSMUSG00000026020	Nop58	-0.150533	0.00463563	0.522799	DOWN		ENSMUSG00000033257	Ttll4	-0.221933	0.00383553	0.229334	DOWN
ENSMUSG00000034799	Unc13a	-0.236351	5.6216e-05	0.00396852	DOWN		ENSMUSG00000031652	N4bp1	-0.150367	0.0136352	0.746002	DOWN		ENSMUSG00000014602	Kif1a	-0.221614	0.000498969	0.0676927	DOWN
ENSMUSG00000097767	Miat	-0.236346	0.00395041	0.112697	DOWN		ENSMUSG00000081051	Gm15427	-0.150211	0.0240223	0.889186	DOWN		ENSMUSG00000022580	Rhpn1	-0.221569	0.0330992	0.602947	DOWN
ENSMUSG00000041609	Bicdl1	-0.23607	7.51281e-05	0.00503458	DOWN		ENSMUSG00000033623	Pcgf3	-0.149474	0.0250419	0.900903	DOWN		ENSMUSG00000023805	Synj2	-0.221359	0.00732894	0.309719	DOWN
ENSMUSG00000035891	Cerk	-0.236053	0.000192386	0.0110278	DOWN		ENSMUSG00000060510	Zfp266	-0.149401	0.0269095	0.905348	DOWN		ENSMUSG00000021466	Ptch1	-0.221314	0.00623295	0.287727	DOWN
ENSMUSG00000022992	Kansl2	-0.236001	0.000164305	0.00971939	DOWN		ENSMUSG00000040524	Zfp609	-0.149199	0.0125081	0.738817	DOWN		ENSMUSG00000026135	Zfp142	-0.221039	0.00957926	0.353878	DOWN
ENSMUSG00000025591	Tma16	-0.235998	0.00555999	0.14296	DOWN		ENSMUSG00000049176	Frmpd4	-0.149013	0.0182359	0.818654	DOWN		ENSMUSG00000047412	Zbtb44	-0.220973	0.000979828	0.102387	DOWN
ENSMUSG00000029016	Clcn6	-0.235996	4.09081e-06	0.000414966	DOWN		ENSMUSG00000030469	Zfp719	-0.148749	0.0356121	0.956647	DOWN		ENSMUSG00000029189	Sel1l3	-0.220755	0.00673104	0.29701	DOWN
ENSMUSG00000078532	Nkain1	-0.235738	0.0333199	0.430184	DOWN		ENSMUSG00000045252	Zfp574	-0.148371	0.0100454	0.69038	DOWN		ENSMUSG00000028521	Slc35d1	-0.220689	0.0127866	0.40473	DOWN
ENSMUSG00000052229	Gpr17	-0.23561	0.0015109	0.0556306	DOWN		ENSMUSG00000054611	Kdm2a	-0.148233	0.00176558	0.348635	DOWN		ENSMUSG00000020181	Nav3	-0.22059	9.14281e-05	0.0213154	DOWN
ENSMUSG00000018507	Trpv2	-0.235354	0.00178996	0.0633821	DOWN		ENSMUSG00000042429	Adora1	-0.147324	0.0311053	0.923708	DOWN		ENSMUSG00000045822	Zswim3	-0.220293	0.0313445	0.589438	DOWN
ENSMUSG00000030401	Rtn2	-0.235086	6.909e-05	0.00469804	DOWN		ENSMUSG00000054263	Lifr	-0.147277	0.0361387	0.956647	DOWN		ENSMUSG00000024260	Sap130	-0.2201	0.00162151	0.144651	DOWN
ENSMUSG00000032607	Amt	-0.235047	0.000807169	0.0342673	DOWN		ENSMUSG00000046139	Patl1	-0.146687	0.0199391	0.840832	DOWN		ENSMUSG00000078235	Fam43b	-0.219726	0.00694293	0.301678	DOWN
ENSMUSG00000003352	Cacnb3	-0.234973	4.38646e-05	0.00321097	DOWN		ENSMUSG00000015501	Hivep2	-0.145924	0.0210477	0.859629	DOWN		ENSMUSG00000035011	Zbtb7a	-0.219403	0.000345633	0.0528323	DOWN
ENSMUSG00000053581	Zfand2a	-0.23477	1.05471e-05	0.000940875	DOWN		ENSMUSG00000001767	Crnkl1	-0.14576	0.0127198	0.740033	DOWN		ENSMUSG00000055652	Klhl25	-0.219351	0.0142443	0.426537	DOWN
ENSMUSG00000026074	Map4k4	-0.234628	2.34306e-05	0.00187334	DOWN		ENSMUSG00000021770	Samd8	-0.145446	0.0145787	0.762217	DOWN		ENSMUSG00000041977	Arhgef11	-0.219251	0.00198806	0.161039	DOWN
ENSMUSG00000032177	Pde4a	-0.234558	0.00107485	0.0431037	DOWN		ENSMUSG00000056216	Cebpg	-0.145427	0.0256841	0.90409	DOWN		ENSMUSG00000022812	Gsk3b	-0.219076	1.12807e-05	0.00500746	DOWN
ENSMUSG00000056211	R3hdm1	-0.234539	0.00174938	0.062383	DOWN		ENSMUSG00000032263	Bckdhb	-0.1451	0.0388931	0.984473	DOWN		ENSMUSG00000025409	Mbd6	-0.219014	0.00175593	0.151762	DOWN
ENSMUSG00000021277	Traf3	-0.234353	0.00966245	0.208642	DOWN		ENSMUSG00000041794	Myrip	-0.144564	0.00946739	0.680189	DOWN		ENSMUSG00000019775	Rgs17	-0.218978	0.0293349	0.570799	DOWN
ENSMUSG00000038072	Galnt11	-0.234192	0.000379493	0.0188513	DOWN		ENSMUSG00000040003	Magi2	-0.144329	0.00828547	0.647671	DOWN		ENSMUSG00000042978	Sbk1	-0.218965	0.00109781	0.111309	DOWN
ENSMUSG00000020331	Hcn2	-0.23413	0.00721814	0.171065	DOWN		ENSMUSG00000021374	Nup153	-0.144012	0.0080275	0.638287	DOWN		ENSMUSG00000027284	Cdan1	-0.218892	0.00369837	0.224275	DOWN
ENSMUSG00000038255	Neurod2	-0.234121	0.0413518	0.48153	DOWN		ENSMUSG00000050565	Tor1aip2	-0.143995	0.00964161	0.681909	DOWN		ENSMUSG00000026787	Gad2	-0.218788	0.04102	0.65593	DOWN
ENSMUSG00000091735	Gpr62	-0.234032	0.0352458	0.443265	DOWN		ENSMUSG00000071054	Safb	-0.143705	0.00219069	0.370973	DOWN		ENSMUSG00000047248	C2cd3	-0.218786	0.00324411	0.209309	DOWN
ENSMUSG00000033767	Tmem131l	-0.233913	0.0140812	0.262365	DOWN		ENSMUSG00000040481	Bptf	-0.143677	0.0164425	0.794068	DOWN		ENSMUSG00000044349	Snhg11	-0.21839	0.000676038	0.0820816	DOWN
ENSMUSG00000015127	Unkl	-0.233857	0.00302558	0.0922419	DOWN		ENSMUSG00000030268	Bcat1	-0.14335	0.0198844	0.840308	DOWN		ENSMUSG00000028337	Coro2a	-0.218353	0.0172401	0.460792	DOWN
ENSMUSG00000028488	Sh3gl2	-0.23373	0.000234999	0.0129103	DOWN		ENSMUSG00000027612	Mmp24	-0.143173	0.0338372	0.949683	DOWN		ENSMUSG00000031652	N4bp1	-0.218066	0.000355353	0.0538728	DOWN
ENSMUSG00000078716	Tmem8b	-0.23373	3.1919e-05	0.00244288	DOWN		ENSMUSG00000001632	Brpf1	-0.143044	0.0313007	0.923708	DOWN		ENSMUSG00000032589	Bsn	-0.217906	0.0129899	0.407863	DOWN
ENSMUSG00000019194	Scn1b	-0.233503	0.00416718	0.117384	DOWN		ENSMUSG00000041890	Git2	-0.142892	0.0203673	0.847004	DOWN		ENSMUSG00000039782	Cpeb2	-0.217483	0.0012582	0.121627	DOWN
ENSMUSG00000038384	Setd1b	-0.233411	0.000546911	0.0251629	DOWN		ENSMUSG00000006456	Rbm14	-0.142847	0.0423894	1	DOWN		ENSMUSG00000054611	Kdm2a	-0.217405	4.70136e-06	0.00268932	DOWN
ENSMUSG00000060568	Fam78b	-0.233322	0.00487475	0.131176	DOWN		ENSMUSG00000032633	Flcn	-0.142644	0.0166114	0.795616	DOWN		ENSMUSG00000023845	Lnpep	-0.217201	0.0011516	0.114443	DOWN
ENSMUSG00000022340	Sybu	-0.233284	2.66857e-06	0.000283119	DOWN		ENSMUSG00000008730	Hipk1	-0.142359	0.0015149	0.329691	DOWN		ENSMUSG00000022687	Boc	-0.216653	0.0270085	0.554326	DOWN
ENSMUSG00000037217	Syn1	-0.233221	2.25512e-05	0.00181875	DOWN		ENSMUSG00000022507	1810013L24Rik	-0.142016	0.00582532	0.561163	DOWN		ENSMUSG00000038611	Phrf1	-0.216519	5.88241e-05	0.0156922	DOWN
ENSMUSG00000004947	Dtx2	-0.232834	0.0387581	0.46519	DOWN		ENSMUSG00000041264	Uspl1	-0.141983	0.0208139	0.854848	DOWN		ENSMUSG00000053985	Zfp14	-0.216508	0.0407347	0.655235	DOWN
ENSMUSG00000060924	Csmd1	-0.232712	0.00503505	0.133995	DOWN		ENSMUSG00000052681	Rap1b	-0.141983	0.00586123	0.561724	DOWN		ENSMUSG00000039057	Myo16	-0.216441	0.0488534	0.699924	DOWN
ENSMUSG00000051373	Plpp7	-0.232677	0.00244847	0.0795423	DOWN		ENSMUSG00000021895	Arhgef3	-0.141817	0.0277016	0.912258	DOWN		ENSMUSG00000040133	Gpr176	-0.21573	0.0256902	0.544697	DOWN
ENSMUSG00000021890	Eaf1	-0.232636	0.000754063	0.032485	DOWN		ENSMUSG00000048154	Kmt2d	-0.141622	0.0226723	0.87332	DOWN		ENSMUSG00000033545	Znrf1	-0.215369	0.00408408	0.236152	DOWN
ENSMUSG00000089832	Shkbp1	-0.23261	0.0354398	0.444696	DOWN		ENSMUSG00000003233	Dvl3	-0.141583	0.0158648	0.783207	DOWN		ENSMUSG00000030643	Rab30	-0.215358	0.00408504	0.236152	DOWN
ENSMUSG00000054715	Zscan22	-0.232598	0.0269244	0.386135	DOWN		ENSMUSG00000029290	Zfp326	-0.14131	0.0375309	0.971304	DOWN		ENSMUSG00000036391	Sec24a	-0.215329	0.0132818	0.412865	DOWN
ENSMUSG00000034640	Tiparp	-0.232532	0.0167665	0.29237	DOWN		ENSMUSG00000034156	Tspoap1	-0.141176	0.0112697	0.707376	DOWN		ENSMUSG00000001774	Chordc1	-0.215258	0.00926332	0.346824	DOWN
ENSMUSG00000111375	Btbd8	-0.23244	0.00302093	0.0922016	DOWN		ENSMUSG00000048799	Cep120	-0.140561	0.00894052	0.667764	DOWN		ENSMUSG00000044636	Csrnp2	-0.215178	0.00383289	0.229334	DOWN
ENSMUSG00000030847	Bag3	-0.23243	0.0475354	0.51809	DOWN		ENSMUSG00000022641	Bbx	-0.139942	0.0411429	0.992365	DOWN		ENSMUSG00000037697	Ddhd1	-0.215029	0.000449397	0.0629179	DOWN
ENSMUSG00000036890	Gtdc1	-0.232346	8.23965e-05	0.00543631	DOWN		ENSMUSG00000025724	Sec11a	-0.139565	0.0243677	0.89365	DOWN		ENSMUSG00000027134	Lpcat4	-0.214997	0.0143113	0.427813	DOWN
ENSMUSG00000049336	Tenm2	-0.232346	0.0435753	0.494319	DOWN		ENSMUSG00000047747	Rnf150	-0.139225	0.0325513	0.93464	DOWN		ENSMUSG00000039477	Tnrc18	-0.214722	0.00155012	0.139629	DOWN
ENSMUSG00000040524	Zfp609	-0.232233	8.83957e-05	0.00576359	DOWN		ENSMUSG00000042292	Mrtfa	-0.138904	0.0395173	0.989929	DOWN		ENSMUSG00000070871	Ccnyl1	-0.214715	0.0429977	0.664004	DOWN
ENSMUSG00000056413	Adap1	-0.23216	0.000244705	0.0133641	DOWN		ENSMUSG00000035443	Thyn1	-0.138833	0.0479157	1	DOWN		ENSMUSG00000029478	Ncor2	-0.214446	0.000898868	0.09818	DOWN
ENSMUSG00000027408	Cpxm1	-0.232112	0.0454591	0.504983	DOWN		ENSMUSG00000068742	Cry2	-0.138828	0.00530565	0.541259	DOWN		ENSMUSG00000027951	Adar	-0.214103	0.000650175	0.0798148	DOWN
ENSMUSG00000019803	Nr2e1	-0.232013	0.0261929	0.38096	DOWN		ENSMUSG00000027865	Gdap2	-0.138666	0.0435815	1	DOWN		ENSMUSG00000055670	Zzef1	-0.214016	0.000358228	0.0540323	DOWN
ENSMUSG00000020037	Rfx4	-0.231965	0.0423736	0.486385	DOWN		ENSMUSG00000039253	Fn3krp	-0.138644	0.0334477	0.944967	DOWN		ENSMUSG00000021913	Ogdhl	-0.213691	0.0151701	0.438453	DOWN
ENSMUSG00000049907	Rasl11b	-0.23192	0.00961308	0.207873	DOWN		ENSMUSG00000048148	Nwd1	-0.138503	0.0408336	0.991034	DOWN		ENSMUSG00000028664	Ephb2	-0.213573	0.0141206	0.425128	DOWN
ENSMUSG00000021327	Zkscan3	-0.231913	0.000130116	0.00797763	DOWN		ENSMUSG00000033364	Usp37	-0.137484	0.0360824	0.956647	DOWN		ENSMUSG00000062116	Zfp954	-0.213461	0.0200149	0.489237	DOWN
ENSMUSG00000040596	Pogk	-0.231833	0.00554737	0.142847	DOWN		ENSMUSG00000052310	Slc39a1	-0.137135	0.0186279	0.824259	DOWN		ENSMUSG00000068015	Lrch1	-0.213294	0.0445019	0.671366	DOWN
ENSMUSG00000022114	Spry2	-0.231696	0.0103249	0.216926	DOWN		ENSMUSG00000036822	Topors	-0.136178	0.0228027	0.873795	DOWN		ENSMUSG00000015363	Trabd	-0.212225	0.00315676	0.206312	DOWN
ENSMUSG00000035007	Rundc1	-0.231686	8.3008e-05	0.00547015	DOWN		ENSMUSG00000037652	Phc3	-0.136168	0.0204582	0.847772	DOWN		ENSMUSG00000035277	Arx	-0.212117	0.0279553	0.562521	DOWN
ENSMUSG00000026173	Plcd4	-0.231611	0.0205385	0.33042	DOWN		ENSMUSG00000042772	Smg7	-0.135933	0.00981939	0.685879	DOWN		ENSMUSG00000026924	Sec16a	-0.211833	0.000167853	0.0324519	DOWN
ENSMUSG00000044617	Zbtb39	-0.231608	0.0222081	0.346794	DOWN		ENSMUSG00000027425	Kat14	-0.135902	0.0301156	0.921328	DOWN		ENSMUSG00000024843	Chka	-0.211292	0.000149221	0.0296768	DOWN
ENSMUSG00000029608	Rph3a	-0.231513	0.00636294	0.157311	DOWN		ENSMUSG00000020435	Osbp2	-0.135727	0.0406736	0.991034	DOWN		ENSMUSG00000039852	Rere	-0.211137	0.00055266	0.0726361	DOWN
ENSMUSG00000072294	Klf12	-0.231482	0.0249231	0.369073	DOWN		ENSMUSG00000028405	Aco1	-0.135441	0.0225112	0.87144	DOWN		ENSMUSG00000021127	Zfp36l1	-0.211007	0.0126959	0.403466	DOWN
ENSMUSG00000038020	Rapgefl1	-0.231249	0.000665295	0.0294615	DOWN		ENSMUSG00000030138	Bms1	-0.135327	0.0347179	0.955077	DOWN		ENSMUSG00000031150	Ccdc120	-0.21041	0.0383795	0.64165	DOWN
ENSMUSG00000063919	Srrm4	-0.231123	0.00251215	0.0811834	DOWN		ENSMUSG00000049313	Sorl1	-0.134513	0.0286372	0.917536	DOWN		ENSMUSG00000026933	Camsap1	-0.210361	0.000113922	0.0245961	DOWN
ENSMUSG00000039913	Pak5	-0.231043	0.00588324	0.149193	DOWN		ENSMUSG00000030016	Zfp638	-0.134399	0.00410948	0.505746	DOWN		ENSMUSG00000051495	Irf2bp2	-0.209913	0.00672846	0.29701	DOWN
ENSMUSG00000025050	Pcgf6	-0.230941	0.00265986	0.0843958	DOWN		ENSMUSG00000022037	Clu	-0.134348	0.0365857	0.962099	DOWN		ENSMUSG00000005886	Ncoa2	-0.209018	0.000409854	0.0595329	DOWN
ENSMUSG00000090946	Ccdc71l	-0.230905	0.00410214	0.11613	DOWN		ENSMUSG00000007670	Khsrp	-0.133859	0.00785145	0.631382	DOWN		ENSMUSG00000042404	Dennd4b	-0.208278	0.0043588	0.243654	DOWN
ENSMUSG00000042744	Hectd4	-0.230697	0.000392845	0.0193758	DOWN		ENSMUSG00000023845	Lnpep	-0.133529	0.0453171	1	DOWN		ENSMUSG00000058392	Rrp1b	-0.207901	0.0486982	0.699639	DOWN
ENSMUSG00000057134	Ado	-0.230696	0.00117032	0.0459338	DOWN		ENSMUSG00000032116	Stt3a	-0.1335	0.0307876	0.92175	DOWN		ENSMUSG00000065954	Tacc1	-0.2079	0.0363488	0.624424	DOWN
ENSMUSG00000027347	Rasgrp1	-0.23024	0.0187601	0.312401	DOWN		ENSMUSG00000026037	Orc2	-0.133416	0.0302205	0.921694	DOWN		ENSMUSG00000040943	Tet2	-0.20755	0.0258607	0.54685	DOWN
ENSMUSG00000070056	Mfhas1	-0.230128	0.000805989	0.0342673	DOWN		ENSMUSG00000055024	Ep300	-0.133386	0.0414526	0.993127	DOWN		ENSMUSG00000050786	Ccdc126	-0.206847	0.0236561	0.523784	DOWN
ENSMUSG00000047030	Spata2	-0.229974	0.000408302	0.0199607	DOWN		ENSMUSG00000033350	Chst2	-0.133322	0.0354485	0.956647	DOWN		ENSMUSG00000039218	Srrm2	-0.206813	0.000305902	0.0489708	DOWN
ENSMUSG00000026833	Olfm1	-0.22956	0.00194786	0.0675929	DOWN		ENSMUSG00000027663	Zmat3	-0.133315	0.0255572	0.90409	DOWN		ENSMUSG00000034312	Iqsec1	-0.206673	0.00042405	0.0609566	DOWN
ENSMUSG00000048385	Scrt1	-0.22943	0.0475058	0.517971	DOWN		ENSMUSG00000056537	Rlim	-0.133294	0.0197425	0.839125	DOWN		ENSMUSG00000054792	Klhl18	-0.206577	0.000830968	0.0929595	DOWN
ENSMUSG00000032280	Tle3	-0.229028	0.0019468	0.0675929	DOWN		ENSMUSG00000022185	Acin1	-0.132997	0.0190098	0.827765	DOWN		ENSMUSG00000060924	Csmd1	-0.205423	0.0137012	0.419479	DOWN
ENSMUSG00000002028	Kmt2a	-0.228794	0.000482185	0.0228117	DOWN		ENSMUSG00000038611	Phrf1	-0.132822	0.0134596	0.745344	DOWN		ENSMUSG00000038538	Ubn2	-0.205325	0.0131011	0.409959	DOWN
ENSMUSG00000042605	Atxn2	-0.228514	3.35902e-05	0.00255668	DOWN		ENSMUSG00000040249	Lrp1	-0.132689	0.0378737	0.972465	DOWN		ENSMUSG00000034243	Golgb1	-0.205324	0.000508706	0.0686778	DOWN
ENSMUSG00000026558	Uck2	-0.228219	0.000933259	0.0384152	DOWN		ENSMUSG00000024507	Hsd17b4	-0.132597	0.0178412	0.813825	DOWN		ENSMUSG00000040565	Btaf1	-0.205136	0.00313001	0.206265	DOWN
ENSMUSG00000040111	Gramd1b	-0.227803	4.36981e-06	0.000435777	DOWN		ENSMUSG00000024826	Dpf2	-0.13228	0.0313433	0.923708	DOWN		ENSMUSG00000040128	Pnrc1	-0.204982	0.0012449	0.121266	DOWN
ENSMUSG00000027883	Gpsm2	-0.227793	0.0213065	0.338105	DOWN		ENSMUSG00000034342	Cbl	-0.132092	0.0499532	1	DOWN		ENSMUSG00000025780	Itih5	-0.204843	0.0282731	0.563595	DOWN
ENSMUSG00000039809	Gabbr2	-0.227642	0.00103293	0.0417427	DOWN		ENSMUSG00000037851	Iars	-0.132035	0.0332551	0.942299	DOWN		ENSMUSG00000051427	Ccdc157	-0.204667	0.0112081	0.379486	DOWN
ENSMUSG00000006435	Neurl1a	-0.227447	0.00213408	0.0718966	DOWN		ENSMUSG00000029050	Ski	-0.131771	0.00828345	0.647671	DOWN		ENSMUSG00000029283	Cdc7	-0.204535	0.0189368	0.479137	DOWN
ENSMUSG00000031872	Bean1	-0.227402	0.0479034	0.519956	DOWN		ENSMUSG00000053641	Dennd4a	-0.131744	0.0416376	0.994827	DOWN		ENSMUSG00000027177	Hipk3	-0.204501	5.62298e-05	0.0153696	DOWN
ENSMUSG00000041215	Yeats2	-0.227173	0.000904581	0.0376024	DOWN		ENSMUSG00000038170	Pde4dip	-0.131108	0.0174707	0.807906	DOWN		ENSMUSG00000020091	Eif4ebp2	-0.204373	6.72948e-05	0.0173674	DOWN
ENSMUSG00000031673	Cdh11	-0.22702	0.00883284	0.196752	DOWN		ENSMUSG00000043811	Rtn4r	-0.130774	0.0486273	1	DOWN		ENSMUSG00000026425	Srgap2	-0.204298	0.000152888	0.0302975	DOWN
ENSMUSG00000087408	Cers1	-0.226938	0.00159813	0.0583391	DOWN		ENSMUSG00000057421	Las1l	-0.130719	0.0145139	0.762217	DOWN		ENSMUSG00000059839	Zfp874b	-0.204169	0.0361727	0.623294	DOWN
ENSMUSG00000028937	Acot7	-0.226822	0.000301361	0.0156337	DOWN		ENSMUSG00000040669	Phc1	-0.130501	0.0166777	0.795616	DOWN		ENSMUSG00000048285	Frmd6	-0.204024	0.0173727	0.461684	DOWN
ENSMUSG00000021536	Adcy2	-0.226779	0.00182592	0.0641641	DOWN		ENSMUSG00000046062	Ppp1r15b	-0.130316	0.0156578	0.780082	DOWN		ENSMUSG00000037605	Adgrl3	-0.203755	0.00583971	0.279638	DOWN
ENSMUSG00000029047	Pex10	-0.226766	0.0138323	0.259207	DOWN		ENSMUSG00000047888	Tnrc6b	-0.130241	0.0294887	0.918069	DOWN		ENSMUSG00000034480	Diaph2	-0.203508	0.0223705	0.511443	DOWN
ENSMUSG00000049092	Gpr137c	-0.226763	0.0337923	0.433728	DOWN		ENSMUSG00000031320	Rps4x	-0.129797	0.00742843	0.614719	DOWN		ENSMUSG00000030451	Herc2	-0.203393	0.000311775	0.049427	DOWN
ENSMUSG00000082809	Gm14150	-0.226722	0.0156846	0.281175	DOWN		ENSMUSG00000046722	Cdc42se1	-0.129687	0.0366446	0.962212	DOWN		ENSMUSG00000054752	Fsd1l	-0.203092	0.00278634	0.193993	DOWN
ENSMUSG00000078919	Dpm1	-0.226607	0.0243023	0.364606	DOWN		ENSMUSG00000022105	Rb1	-0.129608	0.0495811	1	DOWN		ENSMUSG00000040028	Elavl1	-0.203069	6.38288e-05	0.0166275	DOWN
ENSMUSG00000079056	Kcnip3	-0.226452	0.0469754	0.514695	DOWN		ENSMUSG00000038095	Sbno1	-0.128699	0.00594942	0.563575	DOWN		ENSMUSG00000031644	Nek1	-0.202989	0.00136469	0.128126	DOWN
ENSMUSG00000025092	Hspa12a	-0.226402	0.00263546	0.0838979	DOWN		ENSMUSG00000001052	Sec24b	-0.128698	0.0109044	0.698593	DOWN		ENSMUSG00000021668	Polk	-0.202973	0.0166787	0.455215	DOWN
ENSMUSG00000047495	Dlgap2	-0.22637	0.00204242	0.0696545	DOWN		ENSMUSG00000021068	Nin	-0.128307	0.0417076	0.994827	DOWN		ENSMUSG00000034110	Kctd7	-0.202519	0.0192623	0.482532	DOWN
ENSMUSG00000005621	Zfp592	-0.226053	0.000233647	0.0128743	DOWN		ENSMUSG00000007029	Vars	-0.128061	0.0400405	0.991034	DOWN		ENSMUSG00000029547	Ints1	-0.202274	0.000254198	0.043002	DOWN
ENSMUSG00000055407	Map6	-0.225741	0.00347157	0.102081	DOWN		ENSMUSG00000021500	Ddx46	-0.127405	0.0037305	0.475849	DOWN		ENSMUSG00000026640	Plxna2	-0.202266	0.00200639	0.161409	DOWN
ENSMUSG00000008136	Fhl2	-0.225645	0.0320512	0.421654	DOWN		ENSMUSG00000061983	Rps12	-0.127226	0.0210834	0.859629	DOWN		ENSMUSG00000029821	Gsdme	-0.202207	0.0169783	0.457947	DOWN
ENSMUSG00000029127	Zbtb49	-0.225399	0.0276643	0.392385	DOWN		ENSMUSG00000034867	Ankrd27	-0.127194	0.0479467	1	DOWN		ENSMUSG00000076431	Sox4	-0.201895	0.0182633	0.472456	DOWN
ENSMUSG00000096847	Tmem151b	-0.225281	0.00108051	0.0432362	DOWN		ENSMUSG00000036097	Slf2	-0.126794	0.0378249	0.972329	DOWN		ENSMUSG00000024897	Apba1	-0.201845	0.000633153	0.0788411	DOWN
ENSMUSG00000044042	Fmn1	-0.225106	0.0257477	0.376558	DOWN		ENSMUSG00000066640	Fbxl18	-0.126174	0.0425995	1	DOWN		ENSMUSG00000026797	Stxbp1	-0.200915	0.00226723	0.174	DOWN
ENSMUSG00000020251	Glt8d2	-0.225055	0.0446733	0.500988	DOWN		ENSMUSG00000041926	Rnpep	-0.125729	0.0399164	0.99098	DOWN		ENSMUSG00000022498	Txndc11	-0.200895	0.00247602	0.183918	DOWN
ENSMUSG00000015501	Hivep2	-0.224997	0.000368306	0.0184276	DOWN		ENSMUSG00000021048	Mthfd1	-0.12552	0.0364775	0.960621	DOWN		ENSMUSG00000040054	Baz2a	-0.200883	8.20843e-05	0.0198026	DOWN
ENSMUSG00000057093	Zfp607b	-0.224891	0.0262189	0.381002	DOWN		ENSMUSG00000038290	Smg6	-0.125127	0.0405028	0.991034	DOWN		ENSMUSG00000026918	Brd3	-0.200843	0.00269246	0.19128	DOWN
ENSMUSG00000022389	Tef	-0.224808	4.04535e-06	0.000411107	DOWN		ENSMUSG00000032536	Trak1	-0.124852	0.0187809	0.825094	DOWN		ENSMUSG00000026883	Dab2ip	-0.200741	0.00417111	0.238837	DOWN
ENSMUSG00000036432	Siah2	-0.224616	0.0206423	0.331418	DOWN		ENSMUSG00000043716	Rpl7	-0.124686	0.0115886	0.715261	DOWN		ENSMUSG00000028655	Mfsd2a	-0.200561	0.048817	0.699924	DOWN
ENSMUSG00000031788	Kifc3	-0.224323	0.000172857	0.0101495	DOWN		ENSMUSG00000021991	Cacna2d3	-0.124618	0.0346805	0.954996	DOWN		ENSMUSG00000026031	Cflar	-0.200288	0.0316704	0.590961	DOWN
ENSMUSG00000025375	Aatk	-0.224261	5.49837e-05	0.00390637	DOWN		ENSMUSG00000028059	Arhgef2	-0.124576	0.0368908	0.965546	DOWN		ENSMUSG00000015224	Cyp2j9	-0.200246	0.0208457	0.497262	DOWN
ENSMUSG00000035049	Rrp12	-0.224155	4.35921e-05	0.00319523	DOWN		ENSMUSG00000020823	Sec14l1	-0.12442	0.0185347	0.823673	DOWN		ENSMUSG00000009681	Bcr	-0.200134	0.00350713	0.218898	DOWN
ENSMUSG00000075040	Zfp408	-0.224141	0.0280281	0.395459	DOWN		ENSMUSG00000030082	Sec61a1	-0.124248	0.0202872	0.847004	DOWN		ENSMUSG00000029313	Aff1	-0.200068	0.0247817	0.536086	DOWN
ENSMUSG00000048047	Zbtb33	-0.22403	0.000807111	0.0342673	DOWN		ENSMUSG00000059534	Uqcr10	-0.12374	0.0415591	0.994827	DOWN		ENSMUSG00000041263	Rusc1	-0.199882	0.00122147	0.119957	DOWN
ENSMUSG00000104283	Gm37459	-0.223965	0.0235238	0.35849	DOWN		ENSMUSG00000063870	Chd4	-0.123218	0.0257203	0.90409	DOWN		ENSMUSG00000041130	Zfp598	-0.199259	0.00140479	0.130518	DOWN
ENSMUSG00000000056	Narf	-0.223787	7.02833e-05	0.00476749	DOWN		ENSMUSG00000051177	Plcb1	-0.123192	0.0412482	0.992365	DOWN		ENSMUSG00000032855	Pkd1	-0.199165	7.71539e-05	0.0191118	DOWN
ENSMUSG00000050064	Zfp697	-0.223453	0.0118665	0.235991	DOWN		ENSMUSG00000021690	Jmy	-0.121913	0.026938	0.905348	DOWN		ENSMUSG00000039936	Pik3cd	-0.199018	0.00638968	0.28966	DOWN
ENSMUSG00000021694	Ercc8	-0.223094	0.00971053	0.209237	DOWN		ENSMUSG00000026617	Bpnt1	-0.121827	0.0371669	0.96647	DOWN		ENSMUSG00000029104	Htt	-0.19898	0.000446121	0.0628631	DOWN
ENSMUSG00000029674	Limk1	-0.222887	0.0176175	0.300943	DOWN		ENSMUSG00000028106	Rprd2	-0.121749	0.0469423	1	DOWN		ENSMUSG00000027676	Ccdc39	-0.198806	0.0062059	0.286955	DOWN
ENSMUSG00000117786	Gm10503	-0.222774	0.0358476	0.447261	DOWN		ENSMUSG00000031555	Adam9	-0.121695	0.0454852	1	DOWN		ENSMUSG00000007827	Ankrd26	-0.198708	0.0165276	0.453544	DOWN
ENSMUSG00000002250	Ppard	-0.222682	0.03231	0.423326	DOWN		ENSMUSG00000021540	Smad5	-0.121425	0.0333609	0.943956	DOWN		ENSMUSG00000025224	Gbf1	-0.198662	0.00018456	0.0350708	DOWN
ENSMUSG00000034247	Plekhm1	-0.22256	0.00142538	0.0533671	DOWN		ENSMUSG00000028436	Dcaf12	-0.120898	0.0248291	0.898	DOWN		ENSMUSG00000031561	Tenm3	-0.19859	0.0361821	0.623294	DOWN
ENSMUSG00000025373	Rnf41	-0.222435	6.6385e-05	0.00454193	DOWN		ENSMUSG00000029422	Rsrc2	-0.120702	0.0238619	0.885927	DOWN		ENSMUSG00000059486	Kbtbd2	-0.198345	0.000917669	0.0983859	DOWN
ENSMUSG00000096146	Kcnj11	-0.222253	0.0177412	0.302151	DOWN		ENSMUSG00000032217	Rnf111	-0.120697	0.0337858	0.949435	DOWN		ENSMUSG00000021983	Atp8a2	-0.197962	0.0373782	0.632839	DOWN
ENSMUSG00000035189	Ano4	-0.222238	0.0223154	0.347877	DOWN		ENSMUSG00000055670	Zzef1	-0.120672	0.0437135	1	DOWN		ENSMUSG00000032826	Ank2	-0.197539	0.002683	0.19128	DOWN
ENSMUSG00000001525	Tubb5	-0.222208	0.000283719	0.0148775	DOWN		ENSMUSG00000022283	Pabpc1	-0.120025	0.00951263	0.680189	DOWN		ENSMUSG00000079487	Med12	-0.197446	0.0361265	0.623294	DOWN
ENSMUSG00000039987	Phtf2	-0.222056	0.00810112	0.185517	DOWN		ENSMUSG00000004591	Pkn2	-0.119913	0.049323	1	DOWN		ENSMUSG00000045482	Trrap	-0.197363	0.00557421	0.273512	DOWN
ENSMUSG00000014773	Dll1	-0.221668	0.0395841	0.470122	DOWN		ENSMUSG00000004768	Rab23	-0.119384	0.0337925	0.949435	DOWN		ENSMUSG00000092558	Med20	-0.197357	0.00981649	0.359009	DOWN
ENSMUSG00000034145	Tmem63c	-0.221613	0.000964383	0.0395497	DOWN		ENSMUSG00000032855	Pkd1	-0.119247	0.017742	0.811581	DOWN		ENSMUSG00000061601	Pclo	-0.197157	0.00438248	0.244639	DOWN
ENSMUSG00000042787	Exog	-0.221311	0.00412465	0.116589	DOWN		ENSMUSG00000094870	Zfp131	-0.119138	0.0232018	0.877011	DOWN		ENSMUSG00000042903	Foxo4	-0.196764	0.0212127	0.500673	DOWN
ENSMUSG00000020532	Acaca	-0.221292	7.5349e-05	0.0050433	DOWN		ENSMUSG00000005534	Insr	-0.118884	0.028646	0.917536	DOWN		ENSMUSG00000022802	Lmln	-0.196726	0.033261	0.604676	DOWN
ENSMUSG00000053046	Brsk2	-0.22119	3.32029e-06	0.00034259	DOWN		ENSMUSG00000071660	Ttc9c	-0.118767	0.0348524	0.95564	DOWN		ENSMUSG00000047466	8030462N17Rik	-0.196541	0.00128031	0.122946	DOWN
ENSMUSG00000006586	Runx1t1	-0.220929	0.0299747	0.408951	DOWN		ENSMUSG00000000056	Narf	-0.118634	0.0362012	0.956647	DOWN		ENSMUSG00000062075	Lmnb2	-0.196373	0.00441533	0.245485	DOWN
ENSMUSG00000025352	Gdf11	-0.220782	0.00433098	0.120514	DOWN		ENSMUSG00000026074	Map4k4	-0.118451	0.0332528	0.942299	DOWN		ENSMUSG00000028960	Ube4b	-0.19636	9.03405e-05	0.0213039	DOWN
ENSMUSG00000038623	Tm6sf1	-0.220692	0.0451089	0.503006	DOWN		ENSMUSG00000000420	Galnt1	-0.118398	0.0273244	0.906247	DOWN		ENSMUSG00000017291	Taok1	-0.196298	0.000248691	0.0424588	DOWN
ENSMUSG00000030077	Chl1	-0.220342	0.015094	0.274778	DOWN		ENSMUSG00000017291	Taok1	-0.117603	0.0279423	0.915062	DOWN		ENSMUSG00000022895	Ets2	-0.195966	0.00841531	0.331089	DOWN
ENSMUSG00000028456	Unc13b	-0.219928	0.00311998	0.0943423	DOWN		ENSMUSG00000039414	Heatr5b	-0.117598	0.0467144	1	DOWN		ENSMUSG00000038205	Prkab2	-0.195827	0.0202662	0.491987	DOWN
ENSMUSG00000003948	Mmd	-0.219793	0.034173	0.436092	DOWN		ENSMUSG00000026289	Atg16l1	-0.117444	0.00949105	0.680189	DOWN		ENSMUSG00000024241	Sos1	-0.195506	0.000900858	0.0982042	DOWN
ENSMUSG00000032536	Trak1	-0.219747	3.39935e-05	0.00257677	DOWN		ENSMUSG00000030036	Mogs	-0.117069	0.0439879	1	DOWN		ENSMUSG00000041220	Elovl6	-0.195463	0.00222857	0.17293	DOWN
ENSMUSG00000024897	Apba1	-0.219685	0.000190244	0.0109276	DOWN		ENSMUSG00000026933	Camsap1	-0.11673	0.0319638	0.932264	DOWN		ENSMUSG00000041642	Kif21b	-0.195132	0.0252581	0.540514	DOWN
ENSMUSG00000024378	Stard4	-0.219655	0.0339287	0.434634	DOWN		ENSMUSG00000042207	Kdm5b	-0.116261	0.0291378	0.918069	DOWN		ENSMUSG00000038342	Mlxip	-0.194943	0.0104573	0.368175	DOWN
ENSMUSG00000051401	Kctd16	-0.219404	0.0312	0.41682	DOWN		ENSMUSG00000037894	H2az1	-0.116173	0.0324259	0.93464	DOWN		ENSMUSG00000018572	Phf23	-0.194858	0.000643183	0.079484	DOWN
ENSMUSG00000029478	Ncor2	-0.21915	0.000667456	0.0295018	DOWN		ENSMUSG00000055204	Ankrd17	-0.116098	0.0433927	1	DOWN		ENSMUSG00000026014	Raph1	-0.19451	0.00720506	0.307056	DOWN
ENSMUSG00000038894	Irs2	-0.219009	0.00129289	0.0495432	DOWN		ENSMUSG00000002222	Rmnd5a	-0.115807	0.0388354	0.983954	DOWN		ENSMUSG00000051855	Mest	-0.194506	0.00938358	0.349206	DOWN
ENSMUSG00000047603	Zfp235	-0.218956	0.00689507	0.166053	DOWN		ENSMUSG00000029238	Clock	-0.115723	0.0183103	0.819116	DOWN		ENSMUSG00000025246	Tbl1x	-0.194135	0.00744767	0.312122	DOWN
ENSMUSG00000002346	Slc25a42	-0.218812	0.000538407	0.0249163	DOWN		ENSMUSG00000039086	Ss18l1	-0.115321	0.0164321	0.794068	DOWN		ENSMUSG00000040125	Gpr26	-0.194023	0.00423545	0.240296	DOWN
ENSMUSG00000052557	Gan	-0.21863	0.0166688	0.29149	DOWN		ENSMUSG00000021938	Pspc1	-0.115031	0.0330671	0.941131	DOWN		ENSMUSG00000066640	Fbxl18	-0.193731	0.00189293	0.157187	DOWN
ENSMUSG00000045009	Prrt3	-0.218524	0.00120539	0.0469449	DOWN		ENSMUSG00000027881	Prpf38b	-0.115026	0.0223671	0.869999	DOWN		ENSMUSG00000029992	Gfpt1	-0.193637	0.000101606	0.0228251	DOWN
ENSMUSG00000053310	Nrgn	-0.218442	0.00168986	0.0606109	DOWN		ENSMUSG00000044308	Ubr3	-0.114485	0.0141305	0.754045	DOWN		ENSMUSG00000054976	Nyap2	-0.193609	0.0267032	0.552082	DOWN
ENSMUSG00000038831	Ralgps1	-0.218363	1.66935e-05	0.00140985	DOWN		ENSMUSG00000036990	Otud4	-0.113935	0.0291989	0.918069	DOWN		ENSMUSG00000004768	Rab23	-0.193456	0.000613301	0.0769918	DOWN
ENSMUSG00000015766	Eps8	-0.218193	0.0100118	0.213182	DOWN		ENSMUSG00000020532	Acaca	-0.113122	0.0443135	1	DOWN		ENSMUSG00000003233	Dvl3	-0.19325	0.00101637	0.10489	DOWN
ENSMUSG00000027220	Syt13	-0.218101	9.154e-05	0.00594763	DOWN		ENSMUSG00000003847	Nfat5	-0.112973	0.0288228	0.917536	DOWN		ENSMUSG00000056537	Rlim	-0.193224	0.000743182	0.0877382	DOWN
ENSMUSG00000022332	Khdrbs3	-0.218064	0.00601193	0.151491	DOWN		ENSMUSG00000002129	Sf3a1	-0.112553	0.0181645	0.818282	DOWN		ENSMUSG00000041702	Btbd7	-0.192806	0.00610475	0.285148	DOWN
ENSMUSG00000031819	Emc8	-0.217753	3.61944e-06	0.000369856	DOWN		ENSMUSG00000030451	Herc2	-0.112377	0.0462077	1	DOWN		ENSMUSG00000031502	Col4a1	-0.192612	0.00739279	0.3111	DOWN
ENSMUSG00000037126	Psd	-0.217739	0.00182372	0.0641271	DOWN		ENSMUSG00000030516	Tjp1	-0.112072	0.0312383	0.923708	DOWN		ENSMUSG00000057421	Las1l	-0.192569	0.000326549	0.0507541	DOWN
ENSMUSG00000061458	Nol10	-0.217721	0.00609704	0.152734	DOWN		ENSMUSG00000022858	Tra2b	-0.111427	0.0494996	1	DOWN		ENSMUSG00000005936	Kctd20	-0.192502	0.00018842	0.0355607	DOWN
ENSMUSG00000045318	Adra2c	-0.217684	0.0135306	0.25609	DOWN		ENSMUSG00000038604	Ripor1	-0.110764	0.031444	0.923708	DOWN		ENSMUSG00000044433	Camsap3	-0.192088	0.0227338	0.515024	DOWN
ENSMUSG00000102543	Pcdhgc5	-0.217656	0.000715227	0.0311261	DOWN		ENSMUSG00000040325	Dcaf1	-0.110373	0.0477183	1	DOWN		ENSMUSG00000024826	Dpf2	-0.192037	0.00181108	0.153892	DOWN
ENSMUSG00000078670	Fam174b	-0.217555	0.00137046	0.0517649	DOWN		ENSMUSG00000026425	Srgap2	-0.109798	0.041393	0.992416	DOWN		ENSMUSG00000037851	Iars	-0.191815	0.00201329	0.161666	DOWN
ENSMUSG00000063455	D630045J12Rik	-0.217546	0.00870918	0.194936	DOWN		ENSMUSG00000032097	Ddx6	-0.109756	0.0101924	0.691768	DOWN		ENSMUSG00000031681	Smad1	-0.191781	0.0352207	0.61929	DOWN
ENSMUSG00000048481	Mypop	-0.217475	0.00392642	0.112128	DOWN		ENSMUSG00000028960	Ube4b	-0.109002	0.0294251	0.918069	DOWN		ENSMUSG00000058248	Kcnh1	-0.191717	0.0209236	0.498088	DOWN
ENSMUSG00000102697	Pcdhac2	-0.217411	0.0020957	0.0708832	DOWN		ENSMUSG00000066621	Tecpr1	-0.108795	0.0462174	1	DOWN		ENSMUSG00000030811	Fbxl19	-0.190895	0.000246468	0.0424588	DOWN
ENSMUSG00000041115	Iqsec2	-0.217164	0.00117504	0.0460124	DOWN		ENSMUSG00000029547	Ints1	-0.108651	0.048998	1	DOWN		ENSMUSG00000021738	Atxn7	-0.190648	0.0100226	0.362295	DOWN
ENSMUSG00000021532	Fastkd3	-0.217119	0.0356301	0.446349	DOWN		ENSMUSG00000048000	Gigyf2	-0.108513	0.0310772	0.923708	DOWN		ENSMUSG00000056211	R3hdm1	-0.190525	0.0111479	0.379022	DOWN
ENSMUSG00000039910	Cited2	-0.217091	0.00231037	0.0762614	DOWN		ENSMUSG00000028633	Ctps	-0.10804	0.0491089	1	DOWN		ENSMUSG00000023169	Slc38a1	-0.190077	0.0143178	0.427813	DOWN
ENSMUSG00000018707	Dync1h1	-0.217067	0.000126314	0.00775311	DOWN		ENSMUSG00000035629	Rubcn	-0.107806	0.045842	1	DOWN		ENSMUSG00000035139	Secisbp2	-0.189836	0.0129746	0.407863	DOWN
ENSMUSG00000007021	Syngr3	-0.217037	0.00104109	0.0420122	DOWN		ENSMUSG00000040433	Zbtb38	-0.10732	0.0376488	0.971456	DOWN		ENSMUSG00000032788	Pdxk	-0.189512	0.0211164	0.499624	DOWN
ENSMUSG00000028246	Faxc	-0.216823	0.00758027	0.177546	DOWN		ENSMUSG00000046330	Rpl37a	-0.107263	0.0456255	1	DOWN		ENSMUSG00000020190	Mknk2	-0.18945	0.00169072	0.148204	DOWN
ENSMUSG00000096910	Zfp955b	-0.216772	0.00400707	0.114093	DOWN		ENSMUSG00000066306	Numa1	-0.106713	0.0269721	0.905348	DOWN		ENSMUSG00000049184	Purg	-0.18936	0.0439637	0.669163	DOWN
ENSMUSG00000020023	Tmcc3	-0.216739	0.0201038	0.326264	DOWN		ENSMUSG00000013921	Clip3	-0.106215	0.0283805	0.916859	DOWN		ENSMUSG00000039414	Heatr5b	-0.189121	0.00140664	0.130518	DOWN
ENSMUSG00000070858	Gm1673	-0.216733	0.017559	0.300801	DOWN		ENSMUSG00000040028	Elavl1	-0.105048	0.0378136	0.972329	DOWN		ENSMUSG00000054280	Prr14l	-0.18876	0.0040873	0.236152	DOWN
ENSMUSG00000039671	Zmynd8	-0.216628	0.000337302	0.0171814	DOWN		ENSMUSG00000042390	Gatad2b	-0.104897	0.0424986	1	DOWN		ENSMUSG00000034575	Tent4a	-0.188754	0.00210022	0.165532	DOWN
ENSMUSG00000059401	Mamld1	-0.216573	0.00423226	0.118754	DOWN		ENSMUSG00000001376	Vps50	-0.104427	0.0272617	0.905762	DOWN		ENSMUSG00000032536	Trak1	-0.18798	0.000407388	0.05933	DOWN
ENSMUSG00000029263	Pigg	-0.216348	0.0060355	0.151809	DOWN		ENSMUSG00000025917	Cops5	-0.102929	0.0361449	0.956647	DOWN		ENSMUSG00000031706	Rfx1	-0.187906	0.0204779	0.494167	DOWN
ENSMUSG00000021182	Ccdc88c	-0.216326	0.00433301	0.120514	DOWN		ENSMUSG00000024974	Smc3	-0.102042	0.0328485	0.938258	DOWN		ENSMUSG00000024891	Slc29a2	-0.187871	0.0339085	0.609287	DOWN
ENSMUSG00000003233	Dvl3	-0.216245	0.000200434	0.0113949	DOWN		ENSMUSG00000026234	Ncl	-0.101736	0.0114536	0.712471	DOWN		ENSMUSG00000032097	Ddx6	-0.187576	1.16439e-05	0.00512765	DOWN
ENSMUSG00000031523	Dlc1	-0.216129	0.00321203	0.0965099	DOWN		ENSMUSG00000067150	Xpo5	-0.100469	0.0492809	1	DOWN		ENSMUSG00000034574	Daam1	-0.187513	0.00523096	0.267512	DOWN
ENSMUSG00000021071	Trim9	-0.215698	0.000301939	0.015643	DOWN		ENSMUSG00000031314	Taf1	-0.100096	0.0384538	0.977805	DOWN		ENSMUSG00000040250	Ints13	-0.187488	0.00543739	0.27138	DOWN
ENSMUSG00000069227	Gprin1	-0.215212	0.0161617	0.286199	DOWN		ENSMUSG00000052144	Ppp4r2	-0.100006	0.0333126	0.943071	DOWN		ENSMUSG00000020658	Efr3b	-0.187461	0.0105297	0.369551	DOWN
ENSMUSG00000031028	Tub	-0.215209	0.00081986	0.034647	DOWN		ENSMUSG00000024081	Cebpz	-0.0986365	0.036701	0.962395	DOWN		ENSMUSG00000017639	Rab11fip4	-0.187314	0.000416674	0.0603655	DOWN
ENSMUSG00000060206	Zfp462	-0.215149	0.0190698	0.316021	DOWN		ENSMUSG00000023977	Ubr2	-0.0975309	0.0387237	0.981571	DOWN		ENSMUSG00000029594	Rbm19	-0.187204	0.0340538	0.609659	DOWN
ENSMUSG00000043424	Eif3j2	-0.215134	0.0340061	0.435121	DOWN		ENSMUSG00000027363	Usp8	-0.0974754	0.0404434	0.991034	DOWN		ENSMUSG00000005034	Prkacb	-0.1872	0.0432281	0.665356	DOWN
ENSMUSG00000028782	Adgrb2	-0.214771	0.0015064	0.0555272	DOWN		ENSMUSG00000036550	Cnot1	-0.0971567	0.0460204	1	DOWN		ENSMUSG00000026430	Rassf5	-0.186832	0.0329422	0.601899	DOWN
ENSMUSG00000029173	Sepsecs	-0.214587	0.0122258	0.239604	DOWN		ENSMUSG00000078429	Ctdsp2	-0.0949858	0.0472485	1	DOWN		ENSMUSG00000025404	R3hdm2	-0.18665	0.0462514	0.683692	DOWN
ENSMUSG00000038248	Sobp	-0.2141	0.00189769	0.0661412	DOWN		ENSMUSG00000024122	Pdpk1	-0.093236	0.0408981	0.991034	DOWN		ENSMUSG00000023977	Ubr2	-0.186535	8.03108e-05	0.0195448	DOWN
ENSMUSG00000022044	Stmn4	-0.214009	0.0103976	0.21771	DOWN		ENSMUSG00000026490	Cdc42bpa	-0.0914192	0.0444987	1	DOWN		ENSMUSG00000053470	Kdm3a	-0.185506	0.00393907	0.233014	DOWN
ENSMUSG00000057894	Zfp329	-0.213851	0.00542638	0.140753	DOWN		ENSMUSG00000047036	Zfp445	-0.0882807	0.0425817	1	DOWN		ENSMUSG00000027254	Map1a	-0.185478	0.0013476	0.127352	DOWN
ENSMUSG00000056856	Jakmip3	-0.213709	0.000425901	0.0206665	DOWN		ENSMUSG00000001017	Chtop	0.0820017	0.0383112	0.97724	UP		ENSMUSG00000005198	Polr2a	-0.185387	0.00735584	0.310619	DOWN
ENSMUSG00000040918	Slc19a2	-0.213644	0.0115635	0.232264	DOWN		ENSMUSG00000031701	Dnaja2	0.0820485	0.0497878	1	UP		ENSMUSG00000034908	Sidt2	-0.185114	0.000858277	0.0946783	DOWN
ENSMUSG00000030056	Isy1	-0.21345	0.00229648	0.0759386	DOWN		ENSMUSG00000004897	Hdgf	0.090602	0.0448477	1	UP		ENSMUSG00000021690	Jmy	-0.184868	0.000813543	0.0917356	DOWN
ENSMUSG00000031442	Mcf2l	-0.213439	0.000102526	0.00649412	DOWN		ENSMUSG00000021178	Psmc1	0.0941209	0.0314294	0.923708	UP		ENSMUSG00000001467	Cyp51	-0.184165	0.00424016	0.240296	DOWN
ENSMUSG00000078878	Gm14305	-0.213257	0.0329975	0.428489	DOWN		ENSMUSG00000023973	Cnpy3	0.094844	0.038854	0.983976	UP		ENSMUSG00000060935	Tmem263	-0.184103	0.00628366	0.288541	DOWN
ENSMUSG00000041773	Enc1	-0.213215	0.000228605	0.0126467	DOWN		ENSMUSG00000017485	Top2b	0.0964908	0.0449092	1	UP		ENSMUSG00000070462	Tlnrd1	-0.184073	0.025386	0.542183	DOWN
ENSMUSG00000003378	Grik5	-0.213094	3.84405e-05	0.00286301	DOWN		ENSMUSG00000043411	Usp48	0.0966555	0.0244377	0.895034	UP		ENSMUSG00000051335	Gfod1	-0.183997	0.0109915	0.375814	DOWN
ENSMUSG00000001053	N4bp3	-0.212999	0.0345789	0.438736	DOWN		ENSMUSG00000040746	Rnf167	0.0973151	0.0478655	1	UP		ENSMUSG00000054256	Msi1	-0.183992	0.0188733	0.478839	DOWN
ENSMUSG00000035757	Selenoo	-0.212773	0.0187946	0.312474	DOWN		ENSMUSG00000045767	B230219D22Rik	0.0988768	0.0432741	1	UP		ENSMUSG00000004054	Map3k11	-0.183799	0.0297806	0.576609	DOWN
ENSMUSG00000078851	H2aw	-0.212667	0.0378462	0.45871	DOWN		ENSMUSG00000019432	Ddx39b	0.0988981	0.0216498	0.863423	UP		ENSMUSG00000024219	Anks1	-0.183621	0.00796801	0.323188	DOWN
ENSMUSG00000022412	Mief1	-0.212655	0.001657	0.059897	DOWN		ENSMUSG00000027466	Rbck1	0.100128	0.0193997	0.836387	UP		ENSMUSG00000025958	Creb1	-0.18332	0.00191405	0.15734	DOWN
ENSMUSG00000039523	Cep104	-0.212527	0.00144458	0.0539405	DOWN		ENSMUSG00000026914	Psmd14	0.100375	0.0457393	1	UP		ENSMUSG00000009569	Mrtfb	-0.183209	0.00532456	0.26883	DOWN
ENSMUSG00000006476	Nsmf	-0.212305	0.00850715	0.191923	DOWN		ENSMUSG00000060992	Copz1	0.101145	0.0462262	1	UP		ENSMUSG00000087403	Kantr	-0.183115	0.0152277	0.439258	DOWN
ENSMUSG00000035569	Ankrd11	-0.212254	2.79786e-05	0.00218347	DOWN		ENSMUSG00000032870	Smap2	0.101628	0.0384712	0.977805	UP		ENSMUSG00000038170	Pde4dip	-0.183012	0.000914405	0.0983859	DOWN
ENSMUSG00000029461	Fam168a	-0.212148	1.70979e-06	0.000187864	DOWN		ENSMUSG00000025220	Oga	0.103198	0.0429642	1	UP		ENSMUSG00000009292	Trpm2	-0.182889	0.0157702	0.443903	DOWN
ENSMUSG00000044952	Kctd21	-0.212079	0.02407	0.363026	DOWN		ENSMUSG00000022634	Yaf2	0.103557	0.0462393	1	UP		ENSMUSG00000025764	Jade1	-0.182662	0.008687	0.336838	DOWN
ENSMUSG00000013419	Zfp651	-0.211792	0.000141987	0.00857282	DOWN		ENSMUSG00000015087	Rabl6	0.103604	0.0156113	0.779857	UP		ENSMUSG00000002129	Sf3a1	-0.182547	0.000131875	0.0275088	DOWN
ENSMUSG00000022658	Tagln3	-0.21162	0.000568954	0.0260046	DOWN		ENSMUSG00000022023	Wbp4	0.103623	0.0419977	0.997145	UP		ENSMUSG00000058402	Zfp420	-0.182159	0.0403046	0.653912	DOWN
ENSMUSG00000021451	Sema4d	-0.211502	0.000824302	0.0348082	DOWN		ENSMUSG00000030421	Uri1	0.105697	0.0376593	0.971456	UP		ENSMUSG00000027881	Prpf38b	-0.182153	0.000306921	0.0489708	DOWN
ENSMUSG00000022887	Masp1	-0.211362	0.0428815	0.489884	DOWN		ENSMUSG00000073563	Csnk1g3	0.106508	0.0346117	0.954739	UP		ENSMUSG00000038473	Nos1ap	-0.181779	0.0115897	0.385227	DOWN
ENSMUSG00000004931	Apba3	-0.21134	0.0027425	0.0865111	DOWN		ENSMUSG00000000743	Chmp1a	0.106662	0.0230491	0.876004	UP		ENSMUSG00000038486	Sv2a	-0.181666	0.000649563	0.0798148	DOWN
ENSMUSG00000041313	Slc7a1	-0.210939	0.00602632	0.151716	DOWN		ENSMUSG00000030868	Dctn5	0.107203	0.0401763	0.991034	UP		ENSMUSG00000055407	Map6	-0.181431	0.0191121	0.480721	DOWN
ENSMUSG00000039789	Zfp597	-0.210914	0.00329734	0.0982597	DOWN		ENSMUSG00000072769	Gm10419	0.107418	0.0328649	0.938258	UP		ENSMUSG00000029863	Casp2	-0.181316	0.047271	0.690932	DOWN
ENSMUSG00000025978	Rftn2	-0.210803	0.00430269	0.120074	DOWN		ENSMUSG00000032026	Rexo2	0.107811	0.0261512	0.905348	UP		ENSMUSG00000028842	Ago3	-0.181188	0.0025112	0.185045	DOWN
ENSMUSG00000014668	Chfr	-0.210717	0.000816991	0.0345521	DOWN		ENSMUSG00000015597	Zfp318	0.108171	0.0399956	0.991034	UP		ENSMUSG00000048787	Dcun1d3	-0.181141	0.0278957	0.562521	DOWN
ENSMUSG00000004568	Arhgef18	-0.210658	4.17122e-05	0.00307368	DOWN		ENSMUSG00000022365	Derl1	0.108463	0.0472819	1	UP		ENSMUSG00000037674	Rfx7	-0.180587	0.0108852	0.373822	DOWN
ENSMUSG00000036957	Lrfn3	-0.210606	0.00554899	0.142847	DOWN		ENSMUSG00000035890	Rnf126	0.109141	0.049738	1	UP		ENSMUSG00000038738	Shank1	-0.1801	0.0115342	0.385227	DOWN
ENSMUSG00000024276	Zfp397	-0.210574	0.00112128	0.0445038	DOWN		ENSMUSG00000023175	Bsg	0.10962	0.0325595	0.93464	UP		ENSMUSG00000015599	Ttbk1	-0.17989	0.00328006	0.209678	DOWN
ENSMUSG00000019558	Slc6a8	-0.210423	0.000282818	0.0148465	DOWN		ENSMUSG00000034211	Mrps17	0.109994	0.0279413	0.915062	UP		ENSMUSG00000038902	Pogz	-0.179865	0.00203869	0.162297	DOWN
ENSMUSG00000015002	Efr3a	-0.210319	0.0044425	0.122759	DOWN		ENSMUSG00000032435	Dync1li1	0.110292	0.0312225	0.923708	UP		ENSMUSG00000021514	Zfp369	-0.179602	0.0149237	0.436057	DOWN
ENSMUSG00000026784	Pdss1	-0.210236	0.0302027	0.410738	DOWN		ENSMUSG00000041997	Tlk1	0.110484	0.0448176	1	UP		ENSMUSG00000049658	Bdp1	-0.179514	0.0116919	0.386851	DOWN
ENSMUSG00000016757	Ttll12	-0.210151	0.00562953	0.14448	DOWN		ENSMUSG00000074748	Atxn7l3b	0.111001	0.0196962	0.839125	UP		ENSMUSG00000025007	Aldh18a1	-0.1793	0.0248166	0.536633	DOWN
ENSMUSG00000027797	Dclk1	-0.210102	0.0121976	0.239263	DOWN		ENSMUSG00000009555	Cdk9	0.111125	0.0103892	0.693901	UP		ENSMUSG00000111080	Gm20300	-0.179216	0.0106959	0.372243	DOWN
ENSMUSG00000013033	Adgrl1	-0.210066	5.60616e-06	0.000543827	DOWN		ENSMUSG00000024566	Atp9b	0.11284	0.0193149	0.834026	UP		ENSMUSG00000025427	Rnf165	-0.178802	0.0425712	0.662408	DOWN
ENSMUSG00000049728	Zfp668	-0.21004	0.0203308	0.328413	DOWN		ENSMUSG00000030410	Dmwd	0.113638	0.0414051	0.992416	UP		ENSMUSG00000078676	Casc3	-0.178365	0.000230671	0.0416913	DOWN
ENSMUSG00000043079	Synpo	-0.209935	0.000268616	0.0143177	DOWN		ENSMUSG00000021495	Fam193b	0.11372	0.0296222	0.918069	UP		ENSMUSG00000037692	Ahdc1	-0.178351	0.0110374	0.376882	DOWN
ENSMUSG00000054280	Prr14l	-0.209858	0.00131487	0.0501698	DOWN		ENSMUSG00000026123	Plekhb2	0.115484	0.0426198	1	UP		ENSMUSG00000034247	Plekhm1	-0.17818	0.0116189	0.385355	DOWN
ENSMUSG00000038028	Tigar	-0.209614	0.0103598	0.217334	DOWN		ENSMUSG00000049624	Slc17a5	0.115596	0.043112	1	UP		ENSMUSG00000040035	Disp2	-0.178104	0.0085886	0.33513	DOWN
ENSMUSG00000024736	Tmem132a	-0.209547	0.00935821	0.204192	DOWN		ENSMUSG00000086968	4933431E20Rik	0.115832	0.0401868	0.991034	UP		ENSMUSG00000036057	Ptpn23	-0.178052	0.0077977	0.318844	DOWN
ENSMUSG00000029577	Ube3b	-0.2094	1.44466e-05	0.00123894	DOWN		ENSMUSG00000063019	Manbal	0.116259	0.0452046	1	UP		ENSMUSG00000037275	Gemin5	-0.177991	0.0237324	0.524847	DOWN
ENSMUSG00000024431	Nr3c1	-0.209217	0.00518544	0.13604	DOWN		ENSMUSG00000072704	Smim10l1	0.116275	0.043022	1	UP		ENSMUSG00000022957	Itsn1	-0.17795	0.000354465	0.0538728	DOWN
ENSMUSG00000031778	Cx3cl1	-0.208966	0.00054659	0.0251629	DOWN		ENSMUSG00000015120	Ube2i	0.116279	0.0060302	0.564207	UP		ENSMUSG00000031508	Ankrd10	-0.177556	0.00607184	0.285032	DOWN
ENSMUSG00000079598	Clec2l	-0.208897	0.00421513	0.118543	DOWN		ENSMUSG00000026860	Sh3glb2	0.1173	0.0123846	0.736534	UP		ENSMUSG00000026110	Mgat4a	-0.177363	0.000918652	0.0983859	DOWN
ENSMUSG00000028698	Pik3r3	-0.20885	0.000680311	0.0299116	DOWN		ENSMUSG00000033819	Ppp1r16a	0.117415	0.0372904	0.967097	UP		ENSMUSG00000035969	Rusc2	-0.177159	0.000325935	0.0507541	DOWN
ENSMUSG00000033287	Kctd17	-0.208838	0.000377536	0.0187709	DOWN		ENSMUSG00000042446	Zmym4	0.117688	0.0303793	0.92175	UP		ENSMUSG00000106847	Peg13	-0.177111	0.0168863	0.456835	DOWN
ENSMUSG00000017639	Rab11fip4	-0.20877	8.09405e-05	0.00536577	DOWN		ENSMUSG00000003033	Ap1m1	0.11771	0.0172713	0.807906	UP		ENSMUSG00000075703	Selenoi	-0.17685	0.000380944	0.0560864	DOWN
ENSMUSG00000038828	Tmem214	-0.20868	0.000461846	0.0221407	DOWN		ENSMUSG00000027787	Nmd3	0.117846	0.0487039	1	UP		ENSMUSG00000031732	Phlpp2	-0.17656	0.00785502	0.319774	DOWN
ENSMUSG00000040209	Zfp704	-0.208262	0.00038804	0.01919	DOWN		ENSMUSG00000032320	Rcn2	0.11796	0.0178497	0.813825	UP		ENSMUSG00000039953	Clstn1	-0.176411	0.00315481	0.206312	DOWN
ENSMUSG00000030257	Srgap3	-0.207846	0.0105854	0.220229	DOWN		ENSMUSG00000006675	P4htm	0.118182	0.0237966	0.88558	UP		ENSMUSG00000039086	Ss18l1	-0.176175	0.000255831	0.0431467	DOWN
ENSMUSG00000041670	Rims1	-0.207731	0.00253815	0.0818803	DOWN		ENSMUSG00000002763	Pex6	0.118322	0.0309233	0.923488	UP		ENSMUSG00000027692	Tnik	-0.175757	0.00377099	0.227234	DOWN
ENSMUSG00000018865	Sult4a1	-0.207504	0.000232602	0.0128426	DOWN		ENSMUSG00000002985	Apoe	0.119255	0.0220483	0.865672	UP		ENSMUSG00000038658	Ric1	-0.175709	0.0102615	0.366009	DOWN
ENSMUSG00000035629	Rubcn	-0.207319	0.000113597	0.00713024	DOWN		ENSMUSG00000073131	Vma21	0.119794	0.0402621	0.991034	UP		ENSMUSG00000006134	Crkl	-0.175601	0.00124743	0.121266	DOWN
ENSMUSG00000002771	Grin2d	-0.207302	0.0385542	0.463645	DOWN		ENSMUSG00000002803	Btbd6	0.119911	0.0437023	1	UP		ENSMUSG00000037541	Shank2	-0.17557	0.0086022	0.33535	DOWN
ENSMUSG00000034771	Tle2	-0.207192	0.0158506	0.282623	DOWN		ENSMUSG00000020549	Elac2	0.120505	0.0257222	0.90409	UP		ENSMUSG00000021068	Nin	-0.175532	0.00538698	0.270111	DOWN
ENSMUSG00000020482	Ccdc117	-0.207186	0.0289957	0.401819	DOWN		ENSMUSG00000017943	Gdap1l1	0.120696	0.0395749	0.990091	UP		ENSMUSG00000022641	Bbx	-0.174835	0.0108323	0.373822	DOWN
ENSMUSG00000038205	Prkab2	-0.207185	0.013665	0.257464	DOWN		ENSMUSG00000028137	Celf3	0.120846	0.0252137	0.901204	UP		ENSMUSG00000024085	Man2a1	-0.17473	0.0315764	0.590303	DOWN
ENSMUSG00000039860	Srrm3	-0.207087	0.00233357	0.0768901	DOWN		ENSMUSG00000043300	B3galnt1	0.121347	0.029083	0.918069	UP		ENSMUSG00000031391	L1cam	-0.17448	0.0421388	0.66087	DOWN
ENSMUSG00000022791	Tnk2	-0.207065	0.000395754	0.0194846	DOWN		ENSMUSG00000020621	Rdh14	0.121556	0.0467962	1	UP		ENSMUSG00000040102	Klhl42	-0.174363	0.00445816	0.245645	DOWN
ENSMUSG00000031486	Adgra2	-0.207005	0.0216643	0.341599	DOWN		ENSMUSG00000029701	Rbm28	0.121788	0.0487191	1	UP		ENSMUSG00000032846	Zswim6	-0.174317	0.0451347	0.675926	DOWN
ENSMUSG00000042742	Bmt2	-0.206952	0.000185593	0.0107383	DOWN		ENSMUSG00000039599	Fam149b	0.122017	0.0271819	0.905622	UP		ENSMUSG00000026915	Strbp	-0.174229	0.0343052	0.610877	DOWN
ENSMUSG00000050222	Il17d	-0.206908	0.0302093	0.410738	DOWN		ENSMUSG00000027309	Dnaaf9	0.122232	0.0159042	0.783207	UP		ENSMUSG00000027680	Fxr1	-0.174029	0.00290702	0.197432	DOWN
ENSMUSG00000000531	Tamalin	-0.20667	0.00350915	0.102914	DOWN		ENSMUSG00000025468	Caly	0.122265	0.019833	0.839125	UP		ENSMUSG00000017740	Slc12a5	-0.173865	0.00176302	0.152138	DOWN
ENSMUSG00000062519	Zfp398	-0.206614	0.00219844	0.0735734	DOWN		ENSMUSG00000002608	Ccdc97	0.122841	0.0175517	0.808207	UP		ENSMUSG00000035770	Dync1li2	-0.17383	0.00141058	0.130665	DOWN
ENSMUSG00000014039	Prdm15	-0.206491	0.011595	0.232683	DOWN		ENSMUSG00000024604	Rbm22	0.122849	0.0497883	1	UP		ENSMUSG00000046532	Ar	-0.17373	0.0496174	0.704303	DOWN
ENSMUSG00000028804	Csmd2	-0.206286	0.029241	0.40363	DOWN		ENSMUSG00000031505	Naxd	0.12324	0.0416419	0.994827	UP		ENSMUSG00000031870	Pgr	-0.173695	0.0407442	0.655235	DOWN
ENSMUSG00000022075	Rhobtb2	-0.20621	0.0179706	0.30382	DOWN		ENSMUSG00000022808	Snx4	0.123371	0.0229169	0.876004	UP		ENSMUSG00000054874	Pcnx3	-0.173656	0.000646736	0.0797454	DOWN
ENSMUSG00000050052	Tdrp	-0.206201	0.0178762	0.30324	DOWN		ENSMUSG00000011751	Sptbn4	0.12379	0.0130914	0.74491	UP		ENSMUSG00000068742	Cry2	-0.173489	0.000498525	0.0676927	DOWN
ENSMUSG00000018547	Pip4k2b	-0.206114	3.37937e-05	0.00256513	DOWN		ENSMUSG00000033902	Mapkbp1	0.123858	0.0489784	1	UP		ENSMUSG00000039419	Cntnap2	-0.172759	0.010239	0.365591	DOWN
ENSMUSG00000029703	Lrwd1	-0.205354	0.0324569	0.424449	DOWN		ENSMUSG00000031774	Psme3ip1	0.125664	0.0132409	0.74491	UP		ENSMUSG00000036155	Mgat5	-0.172639	0.0147779	0.434374	DOWN
ENSMUSG00000028613	Lrp8	-0.205328	0.00255285	0.082259	DOWN		ENSMUSG00000027573	Gid8	0.125669	0.0184457	0.823407	UP		ENSMUSG00000032840	Spring1	-0.172634	0.00652167	0.292741	DOWN
ENSMUSG00000025576	Rbfox3	-0.205327	8.62171e-05	0.00563478	DOWN		ENSMUSG00000025737	Wdr24	0.125691	0.0420397	0.997213	UP		ENSMUSG00000041073	Nacad	-0.172364	0.0169748	0.457947	DOWN
ENSMUSG00000034863	Ano8	-0.205275	0.000110839	0.00698086	DOWN		ENSMUSG00000035545	Leng8	0.125712	0.0305242	0.92175	UP		ENSMUSG00000053841	Txlna	-0.171917	0.000772971	0.0889831	DOWN
ENSMUSG00000025137	Pcyt2	-0.205251	0.000151115	0.00904524	DOWN		ENSMUSG00000020843	Timm22	0.126766	0.0380025	0.974871	UP		ENSMUSG00000053286	Trmt1l	-0.171906	0.0292013	0.569335	DOWN
ENSMUSG00000031918	Mtmr2	-0.205204	0.000658743	0.029218	DOWN		ENSMUSG00000021134	Srsf5	0.126802	0.0252576	0.901204	UP		ENSMUSG00000041264	Uspl1	-0.171535	0.00527952	0.26851	DOWN
ENSMUSG00000040390	Map3k10	-0.205137	1.90905e-05	0.00158337	DOWN		ENSMUSG00000048271	Rbm33	0.126915	0.0242942	0.893314	UP		ENSMUSG00000072872	Rybp	-0.171107	0.0107889	0.373822	DOWN
ENSMUSG00000001419	Mef2d	-0.205115	0.000176592	0.0103143	DOWN		ENSMUSG00000025145	Lrrc45	0.127352	0.0261453	0.905348	UP		ENSMUSG00000109336	Samd4b	-0.17106	0.00174818	0.151699	DOWN
ENSMUSG00000000441	Raf1	-0.204979	0.00208989	0.0708813	DOWN		ENSMUSG00000020312	Shc2	0.127398	0.0428818	1	UP		ENSMUSG00000003847	Nfat5	-0.17088	0.000964607	0.10137	DOWN
ENSMUSG00000030060	Hmces	-0.204861	0.0315777	0.418574	DOWN		ENSMUSG00000004843	Chmp2b	0.127402	0.021579	0.863423	UP		ENSMUSG00000024261	Syt4	-0.17061	0.0393218	0.648396	DOWN
ENSMUSG00000031986	Sprtn	-0.204772	0.0189185	0.314064	DOWN		ENSMUSG00000028180	Zranb2	0.127586	0.00461344	0.522799	UP		ENSMUSG00000022433	Csnk1e	-0.170434	0.0257208	0.545138	DOWN
ENSMUSG00000029346	Srrd	-0.204697	0.0390998	0.466967	DOWN		ENSMUSG00000028165	Cisd2	0.127682	0.0272903	0.905762	UP		ENSMUSG00000040412	Elapor1	-0.170359	0.0357627	0.622643	DOWN
ENSMUSG00000031391	L1cam	-0.204667	0.0169495	0.294174	DOWN		ENSMUSG00000023723	Mrps23	0.127826	0.039995	0.991034	UP		ENSMUSG00000027854	Sike1	-0.170301	0.00188196	0.156793	DOWN
ENSMUSG00000026103	Gls	-0.204204	0.00188122	0.0656912	DOWN		ENSMUSG00000031979	Cog2	0.127952	0.0484068	1	UP		ENSMUSG00000042751	Nmnat2	-0.169869	0.00372809	0.225338	DOWN
ENSMUSG00000045777	Ifitm10	-0.204197	0.0390417	0.466535	DOWN		ENSMUSG00000030802	Bckdk	0.128025	0.0355432	0.956647	UP		ENSMUSG00000035151	Elmod2	-0.169569	0.0317272	0.591349	DOWN
ENSMUSG00000013236	Ptprs	-0.204192	0.000912156	0.0377426	DOWN		ENSMUSG00000031657	Heatr3	0.128632	0.0467482	1	UP		ENSMUSG00000024622	Hmgxb3	-0.16942	0.00223849	0.173231	DOWN
ENSMUSG00000023912	Slc25a27	-0.204061	0.0109466	0.224814	DOWN		ENSMUSG00000031916	Cog8	0.129296	0.0452521	1	UP		ENSMUSG00000021706	Zfyve16	-0.169249	0.0378854	0.637787	DOWN
ENSMUSG00000054611	Kdm2a	-0.20384	1.50181e-05	0.00128201	DOWN		ENSMUSG00000039717	Ralyl	0.129367	0.0416273	0.994827	UP		ENSMUSG00000073664	Nbeal1	-0.16921	0.0418326	0.660412	DOWN
ENSMUSG00000036902	Neto2	-0.203769	0.002562	0.0824581	DOWN		ENSMUSG00000069670	Nkain2	0.130044	0.0339817	0.950375	UP		ENSMUSG00000003382	Etv3	-0.16863	0.00530616	0.268619	DOWN
ENSMUSG00000044252	Osbpl1a	-0.20376	0.0464669	0.511608	DOWN		ENSMUSG00000051934	Spats2	0.130449	0.0428573	1	UP		ENSMUSG00000059439	Bcas3	-0.16803	0.00283208	0.194761	DOWN
ENSMUSG00000021703	Serinc5	-0.203557	0.000502008	0.0235101	DOWN		ENSMUSG00000033106	Slc7a6os	0.130604	0.0302564	0.92175	UP		ENSMUSG00000040928	S100pbp	-0.167784	0.0161568	0.448169	DOWN
ENSMUSG00000066440	Zfyve26	-0.203284	0.0132317	0.252559	DOWN		ENSMUSG00000042203	Tbc1d22b	0.131058	0.0135829	0.746002	UP		ENSMUSG00000032217	Rnf111	-0.167633	0.00326658	0.209615	DOWN
ENSMUSG00000032366	Tpm1	-0.203271	1.75225e-06	0.000191769	DOWN		ENSMUSG00000020156	Pwwp3a	0.131189	0.0219096	0.863423	UP		ENSMUSG00000029016	Clcn6	-0.167508	0.00114193	0.114166	DOWN
ENSMUSG00000043671	Dpy19l3	-0.203252	0.00262847	0.0838649	DOWN		ENSMUSG00000041769	Ppp2r2d	0.13132	0.0130123	0.74491	UP		ENSMUSG00000029648	Flt1	-0.167436	0.0259945	0.547803	DOWN
ENSMUSG00000071281	Zfp65	-0.203079	0.0196846	0.323147	DOWN		ENSMUSG00000032307	Ube2q2	0.131546	0.00640421	0.575682	UP		ENSMUSG00000040325	Dcaf1	-0.167291	0.0027654	0.193536	DOWN
ENSMUSG00000054499	Dedd2	-0.202908	0.00664266	0.162439	DOWN		ENSMUSG00000030846	Tial1	0.131614	0.0031062	0.448838	UP		ENSMUSG00000022601	Zbtb11	-0.16727	0.00169013	0.148204	DOWN
ENSMUSG00000053293	Pom121	-0.20277	0.00167549	0.0603674	DOWN		ENSMUSG00000007021	Syngr3	0.131661	0.0466973	1	UP		ENSMUSG00000027584	Oprl1	-0.166386	0.0462616	0.683692	DOWN
ENSMUSG00000039879	Heca	-0.202765	0.000531352	0.0246458	DOWN		ENSMUSG00000021650	Ptcd2	0.131771	0.0313347	0.923708	UP		ENSMUSG00000020255	Nopchap1	-0.1663	0.0092395	0.3464	DOWN
ENSMUSG00000030313	Dennd5b	-0.202435	0.00619433	0.154474	DOWN		ENSMUSG00000028789	Azin2	0.131842	0.0422776	0.999633	UP		ENSMUSG00000032375	Aph1b	-0.166049	0.0357751	0.622644	DOWN
ENSMUSG00000060733	Ipmk	-0.202328	0.00171098	0.0612893	DOWN		ENSMUSG00000031660	Brd7	0.133029	0.0115553	0.715095	UP		ENSMUSG00000026812	Tsc1	-0.165742	0.00137106	0.128506	DOWN
ENSMUSG00000018909	Arrb1	-0.202068	0.000895201	0.0372633	DOWN		ENSMUSG00000022635	Zcrb1	0.133077	0.00876725	0.662935	UP		ENSMUSG00000058013	Septin11	-0.165686	0.0436631	0.667492	DOWN
ENSMUSG00000008435	Rdh13	-0.202059	0.00425326	0.119132	DOWN		ENSMUSG00000034163	Zfc3h1	0.133549	0.0100184	0.69038	UP		ENSMUSG00000041609	Bicdl1	-0.165624	0.00585119	0.279638	DOWN
ENSMUSG00000003518	Dusp3	-0.202007	0.000489495	0.0230957	DOWN		ENSMUSG00000031600	Vps37a	0.133979	0.0155523	0.778834	UP		ENSMUSG00000032652	Crebl2	-0.16552	0.00407469	0.236152	DOWN
ENSMUSG00000011256	Adam19	-0.201979	0.0294726	0.404984	DOWN		ENSMUSG00000045733	Sprn	0.134864	0.0378508	0.972329	UP		ENSMUSG00000034593	Myo5a	-0.1654	0.00677118	0.297948	DOWN
ENSMUSG00000026791	Slc2a8	-0.201852	0.0189135	0.314064	DOWN		ENSMUSG00000030876	Mettl9	0.135012	0.0131411	0.74491	UP		ENSMUSG00000036555	Iqce	-0.165361	0.0336855	0.607291	DOWN
ENSMUSG00000037017	Zscan21	-0.201772	0.00865805	0.194105	DOWN		ENSMUSG00000048216	Gpr85	0.13504	0.0341855	0.951126	UP		ENSMUSG00000014547	Wdfy2	-0.165211	0.0277758	0.561456	DOWN
ENSMUSG00000035277	Arx	-0.201726	0.0351269	0.442471	DOWN		ENSMUSG00000034863	Ano8	0.135318	0.0108987	0.698593	UP		ENSMUSG00000023150	Ivns1abp	-0.164801	0.0366808	0.627214	DOWN
ENSMUSG00000026594	Ralgps2	-0.201714	0.0210114	0.334959	DOWN		ENSMUSG00000026977	Marchf7	0.13549	0.0131156	0.74491	UP		ENSMUSG00000048142	Nat8l	-0.164622	0.0422555	0.661204	DOWN
ENSMUSG00000033597	Caskin1	-0.201674	0.000634522	0.0284163	DOWN		ENSMUSG00000019659	Ccdc12	0.135555	0.0289631	0.918069	UP		ENSMUSG00000051343	Rab11fip5	-0.164589	0.0133908	0.414126	DOWN
ENSMUSG00000052748	Swt1	-0.201388	0.0294304	0.404709	DOWN		ENSMUSG00000025371	Chmp6	0.135568	0.0256833	0.90409	UP		ENSMUSG00000040481	Bptf	-0.164537	0.0060267	0.283874	DOWN
ENSMUSG00000017679	Ttpal	-0.201309	4.04023e-05	0.00298509	DOWN		ENSMUSG00000033060	Lmo7	0.135614	0.0468674	1	UP		ENSMUSG00000022946	Dop1b	-0.164464	0.00409933	0.236152	DOWN
ENSMUSG00000058706	0610030E20Rik	-0.201105	0.0318513	0.420382	DOWN		ENSMUSG00000016921	Srsf6	0.136419	0.00344372	0.464032	UP		ENSMUSG00000048814	Lonrf2	-0.164428	0.00275276	0.193462	DOWN
ENSMUSG00000025384	Faap100	-0.2011	0.0371025	0.454159	DOWN		ENSMUSG00000085396	Firre	0.137024	0.0276937	0.912258	UP		ENSMUSG00000035342	Lzts2	-0.164226	0.0467193	0.686658	DOWN
ENSMUSG00000038594	Cep85l	-0.200768	0.00587893	0.149193	DOWN		ENSMUSG00000026305	Lrrfip1	0.138026	0.0144945	0.762217	UP		ENSMUSG00000038241	Cep250	-0.164146	0.0132093	0.411534	DOWN
ENSMUSG00000029765	Plxna4	-0.200738	0.0229151	0.352311	DOWN		ENSMUSG00000069237	Fam8a1	0.13806	0.006667	0.580741	UP		ENSMUSG00000041164	Zmiz2	-0.164136	0.00575679	0.277763	DOWN
ENSMUSG00000005699	Pard6a	-0.20071	0.0100218	0.213272	DOWN		ENSMUSG00000051451	Crebzf	0.138663	0.00248394	0.399964	UP		ENSMUSG00000028060	Khdc4	-0.164011	0.00549505	0.272267	DOWN
ENSMUSG00000034780	B3galt1	-0.200649	0.00150709	0.0555272	DOWN		ENSMUSG00000049932	H2ax	0.138987	0.0357703	0.956647	UP		ENSMUSG00000024969	Mark2	-0.164006	0.00341021	0.215025	DOWN
ENSMUSG00000063659	Zbtb18	-0.200573	0.0186258	0.310819	DOWN		ENSMUSG00000033763	Mtss2	0.139364	0.0432765	1	UP		ENSMUSG00000024130	Abca3	-0.163813	0.00212906	0.166622	DOWN
ENSMUSG00000020246	Hcfc2	-0.200553	0.00284683	0.0885935	DOWN		ENSMUSG00000023007	Prpf40b	0.139609	0.0111634	0.703892	UP		ENSMUSG00000015968	Cacna1d	-0.163755	0.014739	0.43435	DOWN
ENSMUSG00000030655	Smg1	-0.19989	0.00608366	0.152702	DOWN		ENSMUSG00000021716	Srek1ip1	0.140029	0.0484564	1	UP		ENSMUSG00000020532	Acaca	-0.163679	0.00366207	0.223101	DOWN
ENSMUSG00000055717	Slain1	-0.19982	0.0492921	0.526402	DOWN		ENSMUSG00000025666	Tmem47	0.140624	0.0226802	0.87332	UP		ENSMUSG00000028820	Sfpq	-0.163531	0.000558959	0.0729764	DOWN
ENSMUSG00000031511	Arhgef7	-0.199471	1.72956e-05	0.00145483	DOWN		ENSMUSG00000022292	Rrm2b	0.141106	0.0170371	0.803859	UP		ENSMUSG00000057335	Cep170	-0.163448	0.00339034	0.214958	DOWN
ENSMUSG00000032633	Flcn	-0.199249	0.000744209	0.0321604	DOWN		ENSMUSG00000043061	Tmem18	0.141351	0.0411185	0.992365	UP		ENSMUSG00000014039	Prdm15	-0.163337	0.04789	0.695045	DOWN
ENSMUSG00000068740	Celsr2	-0.1992	0.00300612	0.0918616	DOWN		ENSMUSG00000049612	Omg	0.141406	0.0128792	0.744331	UP		ENSMUSG00000030209	Grin2b	-0.163316	0.0429576	0.663952	DOWN
ENSMUSG00000024429	Gnl1	-0.199182	0.000426091	0.0206665	DOWN		ENSMUSG00000063065	Mapk3	0.141755	0.0473455	1	UP		ENSMUSG00000046062	Ppp1r15b	-0.162941	0.00254487	0.186289	DOWN
ENSMUSG00000037990	Sh3rf3	-0.19916	0.00886664	0.197346	DOWN		ENSMUSG00000026634	Angel2	0.141763	0.00599061	0.564207	UP		ENSMUSG00000066392	Nrxn3	-0.16272	0.0113635	0.381676	DOWN
ENSMUSG00000064264	Zfp428	-0.198995	0.00851018	0.191923	DOWN		ENSMUSG00000021339	Mrs2	0.141808	0.0384365	0.977805	UP		ENSMUSG00000040260	Daam2	-0.162688	0.0413588	0.658578	DOWN
ENSMUSG00000045589	Frrs1l	-0.198794	0.000170626	0.0100504	DOWN		ENSMUSG00000020079	Supv3l1	0.14184	0.0402854	0.991034	UP		ENSMUSG00000034336	Ina	-0.162656	0.0145619	0.431853	DOWN
ENSMUSG00000026159	Agfg1	-0.198781	2.26866e-05	0.00182701	DOWN		ENSMUSG00000024906	Mus81	0.142969	0.0441943	1	UP		ENSMUSG00000037386	Rims2	-0.162159	0.0361658	0.623294	DOWN
ENSMUSG00000022296	Baalc	-0.198652	0.000123038	0.00758554	DOWN		ENSMUSG00000066415	Msl2	0.143307	0.0105486	0.693901	UP		ENSMUSG00000047485	Klhl34	-0.162075	0.0367632	0.627848	DOWN
ENSMUSG00000035900	Gramd4	-0.198579	0.00424673	0.119069	DOWN		ENSMUSG00000003062	Stard3nl	0.143711	0.012225	0.732468	UP		ENSMUSG00000020220	Vps13d	-0.161889	0.0138675	0.421	DOWN
ENSMUSG00000027605	Acss2	-0.19828	0.00082619	0.0348615	DOWN		ENSMUSG00000057551	Zfp317	0.143765	0.0413463	0.992365	UP		ENSMUSG00000024077	Strn	-0.161643	0.0100821	0.3635	DOWN
ENSMUSG00000060780	Lrrtm1	-0.198156	0.0298839	0.408013	DOWN		ENSMUSG00000022992	Kansl2	0.144316	0.0214368	0.863423	UP		ENSMUSG00000022995	Enah	-0.161568	0.000303801	0.0488609	DOWN
ENSMUSG00000024212	Mllt1	-0.198141	0.000188216	0.010853	DOWN		ENSMUSG00000071014	Ndufb6	0.144897	0.0174587	0.807906	UP		ENSMUSG00000018199	Ro60	-0.161493	0.00196164	0.159364	DOWN
ENSMUSG00000038780	Smurf1	-0.197971	0.000499143	0.0234513	DOWN		ENSMUSG00000015341	Golga7	0.145379	0.042959	1	UP		ENSMUSG00000025034	Trim8	-0.161195	0.00778327	0.318489	DOWN
ENSMUSG00000000631	Myo18a	-0.197898	3.74569e-05	0.0028068	DOWN		ENSMUSG00000041078	Grid1	0.145433	0.0406145	0.991034	UP		ENSMUSG00000038095	Sbno1	-0.160653	0.000601009	0.076793	DOWN
ENSMUSG00000025377	Tepsin	-0.19783	0.0226861	0.351027	DOWN		ENSMUSG00000041923	Nol4	0.145676	0.0262985	0.905348	UP		ENSMUSG00000014498	Ankrd52	-0.160452	0.00915603	0.344657	DOWN
ENSMUSG00000027253	Lrp4	-0.1978	0.0173369	0.298378	DOWN		ENSMUSG00000048234	Rnf149	0.145788	0.0335149	0.945281	UP		ENSMUSG00000030691	Fchsd2	-0.160433	0.01177	0.388739	DOWN
ENSMUSG00000019082	Slc25a22	-0.197738	0.00150616	0.0555272	DOWN		ENSMUSG00000026975	Dph7	0.145873	0.0326636	0.936159	UP		ENSMUSG00000021340	Gpld1	-0.160391	0.0433043	0.665418	DOWN
ENSMUSG00000036062	Phf24	-0.197705	0.044235	0.498437	DOWN		ENSMUSG00000045098	Kmt5b	0.146107	0.00266597	0.413764	UP		ENSMUSG00000002820	Atg4d	-0.160385	0.0291431	0.569335	DOWN
ENSMUSG00000033174	Mgll	-0.197643	0.00209124	0.0708832	DOWN		ENSMUSG00000025495	Ptdss2	0.146115	0.00709378	0.598196	UP		ENSMUSG00000022263	Trio	-0.160279	0.00211625	0.166088	DOWN
ENSMUSG00000036450	Hif1an	-0.197445	7.96758e-05	0.00530729	DOWN		ENSMUSG00000014301	Pam16	0.14612	0.0383076	0.97724	UP		ENSMUSG00000017167	Cntnap1	-0.160259	0.00773036	0.317729	DOWN
ENSMUSG00000019943	Atp2b1	-0.197272	0.0286821	0.39997	DOWN		ENSMUSG00000027011	Ube2e3	0.147301	0.00161439	0.336219	UP		ENSMUSG00000020900	Myh10	-0.16009	0.00760152	0.315661	DOWN
ENSMUSG00000025041	Nt5c2	-0.197252	5.68095e-06	0.000549522	DOWN		ENSMUSG00000044676	Zfp612	0.147585	0.037573	0.971456	UP		ENSMUSG00000049516	Spty2d1	-0.160056	0.0207299	0.49662	DOWN
ENSMUSG00000061887	Ssbp3	-0.197236	0.000859309	0.0360125	DOWN		ENSMUSG00000074671	Tspyl3	0.147868	0.0442036	1	UP		ENSMUSG00000024030	Abcg1	-0.159754	0.00233178	0.177236	DOWN
ENSMUSG00000027088	Phospho2	-0.197176	0.00510876	0.135179	DOWN		ENSMUSG00000038482	Tfdp1	0.148795	0.011555	0.715095	UP		ENSMUSG00000038145	Snrk	-0.159641	0.00918611	0.345259	DOWN
ENSMUSG00000028439	Fam219a	-0.19717	0.000366241	0.018374	DOWN		ENSMUSG00000040459	Arglu1	0.148795	0.00106679	0.280535	UP		ENSMUSG00000091474	2610021A01Rik	-0.159441	0.0339737	0.609384	DOWN
ENSMUSG00000022899	Slc15a2	-0.197075	0.007179	0.170645	DOWN		ENSMUSG00000045409	Trim39	0.148831	0.0216411	0.863423	UP		ENSMUSG00000048170	Mcmbp	-0.158829	0.0112094	0.379486	DOWN
ENSMUSG00000031834	Pik3r2	-0.197046	0.000171957	0.0101123	DOWN		ENSMUSG00000056755	Grm7	0.149037	0.0157927	0.781702	UP		ENSMUSG00000034801	Sos2	-0.1588	0.0105271	0.369551	DOWN
ENSMUSG00000055421	Pcdh9	-0.19693	0.00307096	0.0932156	DOWN		ENSMUSG00000005986	Ankrd13d	0.149168	0.023424	0.879355	UP		ENSMUSG00000021670	Hmgcr	-0.158678	0.0219608	0.508483	DOWN
ENSMUSG00000003452	Bicd1	-0.196826	0.00511226	0.135207	DOWN		ENSMUSG00000047264	Zfp358	0.149379	0.0338225	0.949683	UP		ENSMUSG00000029068	Ccnl2	-0.158634	0.00818263	0.328293	DOWN
ENSMUSG00000053253	Ndfip2	-0.196781	0.00122062	0.0473758	DOWN		ENSMUSG00000053062	Jam2	0.149419	0.0490063	1	UP		ENSMUSG00000040033	Stat2	-0.158572	0.0276548	0.560739	DOWN
ENSMUSG00000028337	Coro2a	-0.196749	0.0303664	0.411755	DOWN		ENSMUSG00000020289	Nprl3	0.14969	0.0419149	0.99714	UP		ENSMUSG00000026442	Nfasc	-0.158114	0.0147463	0.43435	DOWN
ENSMUSG00000018411	Mapt	-0.196708	1.35607e-05	0.00117203	DOWN		ENSMUSG00000006435	Neurl1a	0.150085	0.0427123	1	UP		ENSMUSG00000024491	Rbm27	-0.157629	0.0101554	0.364455	DOWN
ENSMUSG00000058248	Kcnh1	-0.196662	0.0174028	0.299049	DOWN		ENSMUSG00000042750	Bex2	0.150733	0.00194896	0.360473	UP		ENSMUSG00000057469	E2f6	-0.157594	0.0121146	0.394486	DOWN
ENSMUSG00000028630	Dyrk2	-0.196585	0.0240538	0.363026	DOWN		ENSMUSG00000021494	Ddx41	0.151755	0.0482134	1	UP		ENSMUSG00000025006	Sorbs1	-0.15756	0.0103789	0.367749	DOWN
ENSMUSG00000024665	Fads2	-0.196578	0.000463952	0.0222116	DOWN		ENSMUSG00000018196	Glrx2	0.15176	0.00699372	0.595185	UP		ENSMUSG00000055567	Unc80	-0.15728	0.00543866	0.27138	DOWN
ENSMUSG00000062115	Rai1	-0.196479	0.000340271	0.0172583	DOWN		ENSMUSG00000033885	Pxk	0.151826	0.0103938	0.693901	UP		ENSMUSG00000047036	Zfp445	-0.15717	0.000311453	0.049427	DOWN
ENSMUSG00000053716	Dusp7	-0.196186	0.000337515	0.0171814	DOWN		ENSMUSG00000041132	N4bp2l1	0.151977	0.0390632	0.984581	UP		ENSMUSG00000041329	Atp1b2	-0.157106	0.00363818	0.222722	DOWN
ENSMUSG00000020102	Slc16a7	-0.196113	0.00995629	0.212356	DOWN		ENSMUSG00000034675	Dbn1	0.152638	0.0182646	0.818656	UP		ENSMUSG00000007989	Fzd3	-0.156922	0.0388551	0.644762	DOWN
ENSMUSG00000039693	Msantd3	-0.196022	0.0148424	0.271891	DOWN		ENSMUSG00000034059	Ypel4	0.153152	0.0347389	0.955183	UP		ENSMUSG00000086784	Isoc2a	-0.156747	0.0298467	0.577039	DOWN
ENSMUSG00000026623	Lpgat1	-0.195983	0.00437	0.121265	DOWN		ENSMUSG00000038390	Gpr162	0.153305	0.00436418	0.509801	UP		ENSMUSG00000050910	Cdr2l	-0.156735	0.0339382	0.60932	DOWN
ENSMUSG00000029436	Mmp17	-0.195979	0.015862	0.282729	DOWN		ENSMUSG00000029648	Flt1	0.15399	0.0397378	0.99098	UP		ENSMUSG00000020802	Ube2o	-0.15666	0.00297435	0.199803	DOWN
ENSMUSG00000024413	Npc1	-0.195929	0.0196698	0.323065	DOWN		ENSMUSG00000095253	Zfp799	0.154441	0.0401955	0.991034	UP		ENSMUSG00000038604	Ripor1	-0.156588	0.0023773	0.179122	DOWN
ENSMUSG00000022634	Yaf2	-0.195927	0.000160193	0.00951676	DOWN		ENSMUSG00000048997	Atxn7l2	0.154674	0.0437383	1	UP		ENSMUSG00000034807	Colgalt1	-0.156561	0.021264	0.500905	DOWN
ENSMUSG00000030376	Slc8a2	-0.1959	0.0051479	0.135696	DOWN		ENSMUSG00000026109	Tmeff2	0.155374	0.0118219	0.723958	UP		ENSMUSG00000041794	Myrip	-0.156379	0.00502129	0.261555	DOWN
ENSMUSG00000042298	Ttc19	-0.195879	0.00018026	0.0105175	DOWN		ENSMUSG00000005682	Pan2	0.15595	0.0287282	0.917536	UP		ENSMUSG00000004568	Arhgef18	-0.156104	0.00263889	0.189567	DOWN
ENSMUSG00000033883	Zfp267	-0.195668	0.000710049	0.0309493	DOWN		ENSMUSG00000030002	Dusp11	0.156004	0.0172912	0.807906	UP		ENSMUSG00000028649	Macf1	-0.155964	0.00710354	0.305216	DOWN
ENSMUSG00000112280	A830082N09Rik	-0.195658	0.00509684	0.134928	DOWN		ENSMUSG00000032199	Polr2m	0.156081	0.00435365	0.509644	UP		ENSMUSG00000053716	Dusp7	-0.155734	0.00479857	0.257171	DOWN
ENSMUSG00000055013	Agap1	-0.195601	0.00107415	0.0431037	DOWN		ENSMUSG00000015942	Gtf2ird2	0.156508	0.0323857	0.93464	UP		ENSMUSG00000000632	Sez6	-0.155711	0.0196755	0.486704	DOWN
ENSMUSG00000023033	Scn8a	-0.195599	0.00198874	0.06837	DOWN		ENSMUSG00000059878	Zfp422	0.156742	0.0246939	0.895782	UP		ENSMUSG00000022696	Sidt1	-0.155608	0.0171425	0.459906	DOWN
ENSMUSG00000053141	Ptprt	-0.195581	0.0343414	0.437544	DOWN		ENSMUSG00000044528	Tram1l1	0.157568	0.0271482	0.905622	UP		ENSMUSG00000006464	Bbs1	-0.155553	0.0173363	0.461684	DOWN
ENSMUSG00000003863	Ppfia3	-0.195408	4.73392e-05	0.00344261	DOWN		ENSMUSG00000022420	Dnal4	0.158235	0.0213718	0.863423	UP		ENSMUSG00000016481	Cr1l	-0.155509	0.0314878	0.590058	DOWN
ENSMUSG00000005958	Ephb3	-0.195224	0.0203696	0.328465	DOWN		ENSMUSG00000029500	Pgam5	0.1584	0.00486997	0.530884	UP		ENSMUSG00000090100	Ttbk2	-0.155275	0.0285693	0.565635	DOWN
ENSMUSG00000038473	Nos1ap	-0.195071	0.00656091	0.161153	DOWN		ENSMUSG00000055633	Zfp580	0.158782	0.0466961	1	UP		ENSMUSG00000028035	Dnajb4	-0.155224	0.0189685	0.479502	DOWN
ENSMUSG00000021701	Plk2	-0.195011	0.00198219	0.0682292	DOWN		ENSMUSG00000092607	Scnm1	0.158863	0.0289934	0.918069	UP		ENSMUSG00000027665	Pik3ca	-0.155209	0.00446607	0.245645	DOWN
ENSMUSG00000028347	Tmeff1	-0.194921	0.000805976	0.0342673	DOWN		ENSMUSG00000036894	Rap2b	0.159082	0.0216418	0.863423	UP		ENSMUSG00000040599	Mis12	-0.154896	0.0339956	0.609384	DOWN
ENSMUSG00000029326	Enoph1	-0.194905	0.000474978	0.022545	DOWN		ENSMUSG00000022668	Gtpbp8	0.159397	0.0205074	0.847911	UP		ENSMUSG00000047824	Pygo2	-0.154874	0.0089302	0.341279	DOWN
ENSMUSG00000028944	Prkag2	-0.194525	0.0153731	0.277581	DOWN		ENSMUSG00000042579	4632404H12Rik	0.159469	0.0486625	1	UP		ENSMUSG00000030283	St8sia1	-0.154802	0.0408976	0.655505	DOWN
ENSMUSG00000022607	Ptk2	-0.194487	0.00102304	0.0414951	DOWN		ENSMUSG00000040105	Plpp6	0.160002	0.0227626	0.873795	UP		ENSMUSG00000037134	Prmt9	-0.154638	0.0369815	0.630025	DOWN
ENSMUSG00000078671	Chd2	-0.194485	0.00182823	0.0641905	DOWN		ENSMUSG00000071477	Zfp777	0.160372	0.00880536	0.662935	UP		ENSMUSG00000019971	Cep290	-0.154424	0.0302878	0.581248	DOWN
ENSMUSG00000052544	St6galnac3	-0.194431	0.0411071	0.479738	DOWN		ENSMUSG00000025759	Mfsd8	0.160737	0.0314722	0.923708	UP		ENSMUSG00000040537	Adam22	-0.154322	0.00250534	0.184859	DOWN
ENSMUSG00000016940	Kctd2	-0.194323	8.1612e-05	0.00539096	DOWN		ENSMUSG00000027739	Rab33b	0.161092	0.0296512	0.918069	UP		ENSMUSG00000020189	Osbpl8	-0.153929	0.00503435	0.261555	DOWN
ENSMUSG00000033545	Znrf1	-0.194144	0.00930951	0.203577	DOWN		ENSMUSG00000024683	Mrpl16	0.161388	0.015409	0.774456	UP		ENSMUSG00000032741	Tpcn1	-0.153885	0.0242529	0.530646	DOWN
ENSMUSG00000028541	B4galt2	-0.194139	0.000317888	0.016317	DOWN		ENSMUSG00000044349	Snhg11	0.161513	0.0118769	0.72419	UP		ENSMUSG00000002222	Rmnd5a	-0.153822	0.00609817	0.285148	DOWN
ENSMUSG00000034390	Cmip	-0.194122	0.00382033	0.10972	DOWN		ENSMUSG00000079083	Jrkl	0.161958	0.0477298	1	UP		ENSMUSG00000053617	Sh3pxd2a	-0.1538	0.0405162	0.65473	DOWN
ENSMUSG00000064125	Prr36	-0.194117	0.0339204	0.434634	DOWN		ENSMUSG00000075590	Nrbp2	0.16273	0.00206317	0.365738	UP		ENSMUSG00000030268	Bcat1	-0.153498	0.012675	0.403466	DOWN
ENSMUSG00000029312	Klhl8	-0.194043	0.00127836	0.049156	DOWN		ENSMUSG00000032705	Exd2	0.16288	0.00828747	0.647671	UP		ENSMUSG00000037111	Setd7	-0.153331	0.0122197	0.396186	DOWN
ENSMUSG00000029385	Ccng2	-0.194021	0.00611591	0.153032	DOWN		ENSMUSG00000059669	Taf1b	0.16294	0.0331481	0.941131	UP		ENSMUSG00000074415	Mir100hg	-0.153282	0.0479198	0.695045	DOWN
ENSMUSG00000029592	Usp30	-0.19398	0.000712156	0.0310168	DOWN		ENSMUSG00000039461	Tcta	0.163314	0.0162847	0.791523	UP		ENSMUSG00000004460	Dnajb11	-0.153242	0.0154851	0.441479	DOWN
ENSMUSG00000036019	Tmtc2	-0.193899	0.0432891	0.492715	DOWN		ENSMUSG00000038895	Zfp653	0.163356	0.0463131	1	UP		ENSMUSG00000037989	Wnk2	-0.153122	0.0154157	0.44114	DOWN
ENSMUSG00000029482	Aacs	-0.193876	0.00273692	0.0863842	DOWN		ENSMUSG00000029208	Guf1	0.163526	0.0105576	0.693901	UP		ENSMUSG00000013033	Adgrl1	-0.153052	0.00095751	0.101199	DOWN
ENSMUSG00000023473	Celsr3	-0.193676	0.00256809	0.0826061	DOWN		ENSMUSG00000026687	Aldh9a1	0.163665	0.029515	0.918069	UP		ENSMUSG00000055447	Cd47	-0.152898	0.0055169	0.272345	DOWN
ENSMUSG00000043467	Zbtb37	-0.193533	0.0492676	0.526402	DOWN		ENSMUSG00000041354	Rgl2	0.163799	0.00940216	0.680189	UP		ENSMUSG00000034297	Med13	-0.152675	0.0134082	0.414126	DOWN
ENSMUSG00000028517	Plpp3	-0.19347	6.95855e-05	0.00472594	DOWN		ENSMUSG00000004892	Bcan	0.164205	0.00213113	0.369725	UP		ENSMUSG00000033282	Rpgrip1l	-0.152381	0.0235112	0.522932	DOWN
ENSMUSG00000027223	Mapk8ip1	-0.193174	4.16154e-06	0.000418318	DOWN		ENSMUSG00000079941	Cox5b-ps	0.164302	0.0300695	0.921328	UP		ENSMUSG00000022568	Scrib	-0.152248	0.0219069	0.50796	DOWN
ENSMUSG00000027350	Chgb	-0.193167	0.0397059	0.470899	DOWN		ENSMUSG00000001627	Ifrd1	0.164552	0.0182843	0.818838	UP		ENSMUSG00000049321	Zfp2	-0.152212	0.0355473	0.621668	DOWN
ENSMUSG00000028035	Dnajb4	-0.193108	0.00337981	0.100126	DOWN		ENSMUSG00000058192	Zfp846	0.16566	0.0357913	0.956647	UP		ENSMUSG00000045039	Megf8	-0.151904	0.00209585	0.165424	DOWN
ENSMUSG00000030397	Mark4	-0.193025	0.00176443	0.0627965	DOWN		ENSMUSG00000024137	E4f1	0.16582	0.0299581	0.920425	UP		ENSMUSG00000043252	Tmem64	-0.151769	0.010312	0.366561	DOWN
ENSMUSG00000037426	Depdc5	-0.192972	0.000300939	0.0156337	DOWN		ENSMUSG00000031928	Mre11a	0.166233	0.0461324	1	UP		ENSMUSG00000027806	Tsc22d2	-0.151713	0.00509053	0.263475	DOWN
ENSMUSG00000021775	Nr1d2	-0.19275	0.0308587	0.414288	DOWN		ENSMUSG00000011306	Sugp1	0.166433	0.00193519	0.359504	UP		ENSMUSG00000024383	Map3k2	-0.151656	0.0158467	0.444756	DOWN
ENSMUSG00000026836	Acvr1	-0.192628	0.0309095	0.4146	DOWN		ENSMUSG00000021474	Sfxn1	0.166507	0.00207747	0.365741	UP		ENSMUSG00000060657	Marf1	-0.151496	0.00178346	0.152892	DOWN
ENSMUSG00000030145	Zfp248	-0.192534	0.00853118	0.192036	DOWN		ENSMUSG00000026153	Fam135a	0.166829	0.0289818	0.918069	UP		ENSMUSG00000037470	Uggt1	-0.151381	0.00483466	0.257695	DOWN
ENSMUSG00000035863	Palm	-0.192334	0.00145451	0.0542016	DOWN		ENSMUSG00000021809	Nudt13	0.167274	0.0468281	1	UP		ENSMUSG00000034216	Vps18	-0.15126	0.00752501	0.314413	DOWN
ENSMUSG00000047554	Tmem41b	-0.192323	0.00277041	0.0870946	DOWN		ENSMUSG00000050796	B3galt6	0.167807	0.0361082	0.956647	UP		ENSMUSG00000029726	Mepce	-0.151164	0.00687664	0.300208	DOWN
ENSMUSG00000033933	Vhl	-0.192245	0.00049898	0.0234513	DOWN		ENSMUSG00000029211	Gabra4	0.16818	0.0222464	0.868062	UP		ENSMUSG00000025153	Fasn	-0.151115	0.00808505	0.326266	DOWN
ENSMUSG00000047434	Xxylt1	-0.19223	0.00589249	0.149227	DOWN		ENSMUSG00000032410	Xrn1	0.168347	0.0122276	0.732468	UP		ENSMUSG00000026819	Slc25a25	-0.150901	0.0344339	0.612775	DOWN
ENSMUSG00000052889	Prkcb	-0.192148	0.0099183	0.211831	DOWN		ENSMUSG00000031931	Ankrd49	0.169582	0.0416867	0.994827	UP		ENSMUSG00000074102	Rbm15b	-0.150516	0.0092369	0.3464	DOWN
ENSMUSG00000043259	Fam13c	-0.191683	0.0178355	0.303199	DOWN		ENSMUSG00000068206	Pick1	0.169961	0.0288335	0.917536	UP		ENSMUSG00000070733	Fryl	-0.150379	0.0186291	0.47547	DOWN
ENSMUSG00000026028	Trak2	-0.191511	0.00123224	0.0476802	DOWN		ENSMUSG00000042508	Dmtf1	0.170262	0.00343759	0.464032	UP		ENSMUSG00000010554	Mettl16	-0.150192	0.0230118	0.518837	DOWN
ENSMUSG00000033703	Fcsk	-0.191342	0.013051	0.250056	DOWN		ENSMUSG00000096780	Tmem181b-ps	0.170857	0.0257357	0.90409	UP		ENSMUSG00000038784	Cnot4	-0.1501	0.0313294	0.589438	DOWN
ENSMUSG00000052632	Asap2	-0.19132	0.0202848	0.32786	DOWN		ENSMUSG00000040648	Ppip5k2	0.171425	0.0350268	0.956464	UP		ENSMUSG00000038290	Smg6	-0.150086	0.0140789	0.424332	DOWN
ENSMUSG00000073775	Kti12	-0.191097	0.0165211	0.289455	DOWN		ENSMUSG00000022797	Tfrc	0.171726	0.028202	0.916859	UP		ENSMUSG00000032263	Bckdhb	-0.15001	0.0328266	0.601535	DOWN
ENSMUSG00000059995	Atxn7l3	-0.191003	4.58598e-05	0.00334379	DOWN		ENSMUSG00000026201	Stk16	0.172894	0.00255298	0.405895	UP		ENSMUSG00000037331	Larp1	-0.149862	0.00465153	0.251314	DOWN
ENSMUSG00000027254	Map1a	-0.190849	0.000967699	0.0396564	DOWN		ENSMUSG00000010110	Stx5a	0.172907	0.00169609	0.341219	UP		ENSMUSG00000031622	Sin3b	-0.149688	0.00409672	0.236152	DOWN
ENSMUSG00000040687	Madd	-0.190698	0.000365659	0.0183614	DOWN		ENSMUSG00000027014	Cwc22	0.173202	0.0434201	1	UP		ENSMUSG00000042156	Dzip1	-0.149583	0.0187657	0.47764	DOWN
ENSMUSG00000030411	Nova2	-0.190639	0.000266578	0.0142364	DOWN		ENSMUSG00000002475	Abhd3	0.173419	0.00525366	0.540614	UP		ENSMUSG00000038518	Jarid2	-0.149383	0.0328944	0.601899	DOWN
ENSMUSG00000034801	Sos2	-0.19032	0.00197061	0.0679574	DOWN		ENSMUSG00000020263	Appl2	0.173968	0.00585844	0.561724	UP		ENSMUSG00000043909	Trp53bp1	-0.149268	0.0104515	0.368175	DOWN
ENSMUSG00000030283	St8sia1	-0.190275	0.0115171	0.231792	DOWN		ENSMUSG00000034265	Zdhhc14	0.174028	0.00840274	0.653001	UP		ENSMUSG00000023025	Larp4	-0.14925	0.00967015	0.35676	DOWN
ENSMUSG00000026788	Zbtb43	-0.19027	0.00775658	0.180684	DOWN		ENSMUSG00000027582	Zgpat	0.174783	0.00121398	0.298054	UP		ENSMUSG00000001855	Nup214	-0.149185	0.0162652	0.44968	DOWN
ENSMUSG00000029196	Tada2b	-0.190163	0.00425553	0.119135	DOWN		ENSMUSG00000024234	Mtpap	0.175057	0.0175015	0.807906	UP		ENSMUSG00000020593	Lpin1	-0.148374	0.0281569	0.5626	DOWN
ENSMUSG00000042148	Cox10	-0.190141	0.0104383	0.218233	DOWN		ENSMUSG00000036902	Neto2	0.175212	0.00950281	0.680189	UP		ENSMUSG00000032507	Fbxl2	-0.148305	0.0401792	0.653754	DOWN
ENSMUSG00000032435	Dync1li1	-0.190024	0.000203519	0.0115114	DOWN		ENSMUSG00000038884	Shfl	0.175433	0.00405706	0.50474	UP		ENSMUSG00000032253	Phip	-0.148143	0.00480678	0.257171	DOWN
ENSMUSG00000051786	Tubgcp6	-0.189914	0.00804074	0.18482	DOWN		ENSMUSG00000026349	Ccnt2	0.175579	0.0021782	0.370794	UP		ENSMUSG00000030172	Erc1	-0.148104	0.0430088	0.664004	DOWN
ENSMUSG00000025402	Nab2	-0.189639	0.00898968	0.198729	DOWN		ENSMUSG00000062376	Borcs7	0.175821	0.0126615	0.740033	UP		ENSMUSG00000039959	Hip1	-0.147912	0.0408946	0.655505	DOWN
ENSMUSG00000069670	Nkain2	-0.189606	0.00198146	0.0682292	DOWN		ENSMUSG00000022386	Trmu	0.175898	0.0223934	0.870129	UP		ENSMUSG00000025272	Tro	-0.147546	0.027265	0.557251	DOWN
ENSMUSG00000037541	Shank2	-0.189565	0.00445154	0.122785	DOWN		ENSMUSG00000029253	Cenpc1	0.176265	0.0126951	0.740033	UP		ENSMUSG00000023473	Celsr3	-0.147459	0.022119	0.509894	DOWN
ENSMUSG00000029575	Mmab	-0.189558	0.00963361	0.208235	DOWN		ENSMUSG00000043496	Tril	0.176339	0.011052	0.703257	UP		ENSMUSG00000028890	Mtf1	-0.147342	0.025112	0.539562	DOWN
ENSMUSG00000027603	Ggt7	-0.189534	0.000835259	0.035094	DOWN		ENSMUSG00000096014	Sox1	0.177426	0.0383474	0.977371	UP		ENSMUSG00000031393	Mecp2	-0.147272	0.00160331	0.143721	DOWN
ENSMUSG00000056962	Jmjd6	-0.189357	0.00201455	0.0689157	DOWN		ENSMUSG00000024827	Gldc	0.178457	0.0409131	0.991034	UP		ENSMUSG00000003810	Mast2	-0.147077	0.0112957	0.380737	DOWN
ENSMUSG00000047417	Rexo1	-0.189282	0.000232609	0.0128426	DOWN		ENSMUSG00000069565	Dazap1	0.178841	0.00336432	0.46337	UP		ENSMUSG00000024096	Ralbp1	-0.146995	0.00208524	0.165291	DOWN
ENSMUSG00000038065	Mturn	-0.189236	0.00659359	0.161663	DOWN		ENSMUSG00000024883	Rin1	0.178896	0.0458139	1	UP		ENSMUSG00000026623	Lpgat1	-0.146898	0.032921	0.601899	DOWN
ENSMUSG00000021699	Pde4d	-0.189212	0.0305244	0.412194	DOWN		ENSMUSG00000038344	Txlng	0.179003	0.00806659	0.638287	UP		ENSMUSG00000032519	Slc25a38	-0.146591	0.0368131	0.628314	DOWN
ENSMUSG00000000247	Lhx2	-0.189044	0.0419977	0.484375	DOWN		ENSMUSG00000050587	Lrrc4c	0.179537	0.0198301	0.839125	UP		ENSMUSG00000062115	Rai1	-0.146017	0.00807193	0.325973	DOWN
ENSMUSG00000031657	Heatr3	-0.189014	0.00344331	0.101358	DOWN		ENSMUSG00000055835	Zfp1	0.179564	0.00898675	0.668289	UP		ENSMUSG00000069729	Arid1b	-0.146008	0.0320571	0.595498	DOWN
ENSMUSG00000020668	Kif3c	-0.18893	0.000149342	0.00894877	DOWN		ENSMUSG00000033214	Slitrk5	0.180183	0.00289998	0.433722	UP		ENSMUSG00000021493	Pdlim7	-0.145904	0.0150433	0.437188	DOWN
ENSMUSG00000058291	Zfp68	-0.188928	0.00113822	0.0448873	DOWN		ENSMUSG00000069171	Nr2f1	0.180491	0.0120928	0.729331	UP		ENSMUSG00000068284	Usf3	-0.14584	0.0199897	0.48905	DOWN
ENSMUSG00000028344	Invs	-0.1889	0.00180629	0.0636838	DOWN		ENSMUSG00000057411	Antkmt	0.181676	0.00192243	0.359157	UP		ENSMUSG00000056608	Chd9	-0.145836	0.0173424	0.461684	DOWN
ENSMUSG00000030122	Ptms	-0.188884	0.00027267	0.0144476	DOWN		ENSMUSG00000031808	Slc27a1	0.18168	0.00180366	0.351157	UP		ENSMUSG00000031903	Pla2g15	-0.145725	0.0447302	0.673267	DOWN
ENSMUSG00000050556	Kcnb1	-0.188849	0.0280307	0.395459	DOWN		ENSMUSG00000046111	Cep295	0.181916	0.0261535	0.905348	UP		ENSMUSG00000055204	Ankrd17	-0.145652	0.011301	0.380737	DOWN
ENSMUSG00000036779	Tent4b	-0.188721	0.00280204	0.087775	DOWN		ENSMUSG00000001844	Zdhhc4	0.182419	0.0305596	0.92175	UP		ENSMUSG00000033909	Usp36	-0.145477	0.0323489	0.598661	DOWN
ENSMUSG00000000600	Krit1	-0.188499	0.00341004	0.10086	DOWN		ENSMUSG00000074415	Mir100hg	0.182759	0.0173618	0.807906	UP		ENSMUSG00000024781	Lipa	-0.14546	0.0472128	0.690675	DOWN
ENSMUSG00000001089	Luzp1	-0.188394	0.00925963	0.202835	DOWN		ENSMUSG00000044072	Eml6	0.182946	0.0267499	0.905348	UP		ENSMUSG00000030655	Smg1	-0.145457	0.0462678	0.683692	DOWN
ENSMUSG00000002409	Dyrk1b	-0.188292	0.00684089	0.165391	DOWN		ENSMUSG00000008206	Cers4	0.183569	0.000112788	0.0902093	UP		ENSMUSG00000034377	Tulp4	-0.145128	0.0361852	0.623294	DOWN
ENSMUSG00000042671	Rgs8	-0.188242	0.0425721	0.487454	DOWN		ENSMUSG00000074733	Zfp950	0.183594	0.0230478	0.876004	UP		ENSMUSG00000100826	Snhg14	-0.145121	0.0313757	0.589438	DOWN
ENSMUSG00000039834	Zfp335	-0.188146	0.0275065	0.390846	DOWN		ENSMUSG00000007603	Dus3l	0.184002	0.000609315	0.215344	UP		ENSMUSG00000051510	Mafg	-0.14512	0.0056761	0.275788	DOWN
ENSMUSG00000024269	Tpgs2	-0.187913	0.00164985	0.0597552	DOWN		ENSMUSG00000061028	Clasrp	0.184015	0.000369653	0.159685	UP		ENSMUSG00000031442	Mcf2l	-0.14471	0.00864484	0.335759	DOWN
ENSMUSG00000017764	Zswim1	-0.187891	0.0299467	0.40867	DOWN		ENSMUSG00000006373	Pgrmc1	0.184043	0.0194862	0.837317	UP		ENSMUSG00000031174	Rpgr	-0.144687	0.0401698	0.653754	DOWN
ENSMUSG00000028137	Celf3	-0.187825	0.00050209	0.0235101	DOWN		ENSMUSG00000021179	Nrde2	0.184162	0.00987323	0.687373	UP		ENSMUSG00000037415	Ranbp10	-0.144678	0.0180083	0.471261	DOWN
ENSMUSG00000084883	Ccdc85c	-0.187812	0.0106715	0.221412	DOWN		ENSMUSG00000049036	Tmem121	0.184258	0.0395772	0.990091	UP		ENSMUSG00000037826	Ppm1k	-0.144651	0.0309744	0.587115	DOWN
ENSMUSG00000001630	Stk38l	-0.187516	0.00455596	0.12489	DOWN		ENSMUSG00000021282	Eif5	0.185102	0.000118681	0.0902093	UP		ENSMUSG00000017929	B4galt5	-0.144512	0.0142017	0.425952	DOWN
ENSMUSG00000024830	Rps6kb2	-0.187377	0.015851	0.282623	DOWN		ENSMUSG00000023952	Gtpbp2	0.185202	0.000432947	0.175091	UP		ENSMUSG00000040009	Gnaz	-0.144441	0.0174976	0.463191	DOWN
ENSMUSG00000034730	Adgrb1	-0.187121	0.000509404	0.0237723	DOWN		ENSMUSG00000036766	Dner	0.185514	0.0241223	0.889943	UP		ENSMUSG00000025262	Fam120c	-0.144365	0.0268232	0.552882	DOWN
ENSMUSG00000029673	Auts2	-0.186964	0.04601	0.508759	DOWN		ENSMUSG00000027176	Cstf3	0.185526	0.00204566	0.365738	UP		ENSMUSG00000058975	Kcnc1	-0.144018	0.0400367	0.652811	DOWN
ENSMUSG00000026932	Nacc2	-0.186913	0.0237482	0.360426	DOWN		ENSMUSG00000049305	Ccdc71	0.1857	0.000734062	0.225032	UP		ENSMUSG00000002748	Baz1b	-0.144016	0.00415547	0.238443	DOWN
ENSMUSG00000020864	Ankrd40	-0.186885	0.000421795	0.0204973	DOWN		ENSMUSG00000034818	Celf5	0.186008	0.00577289	0.559986	UP		ENSMUSG00000046139	Patl1	-0.143972	0.0223624	0.511443	DOWN
ENSMUSG00000036949	Slc39a12	-0.186822	0.0101615	0.214711	DOWN		ENSMUSG00000118202	C030017B01Rik	0.186359	0.0128608	0.744118	UP		ENSMUSG00000021559	Dapk1	-0.143888	0.015962	0.445739	DOWN
ENSMUSG00000021983	Atp8a2	-0.186785	0.0486284	0.522814	DOWN		ENSMUSG00000032407	U2surp	0.18658	0.0013353	0.313748	UP		ENSMUSG00000039840	Epg5	-0.143845	0.0268034	0.552877	DOWN
ENSMUSG00000042500	Ago4	-0.186682	0.0243018	0.364606	DOWN		ENSMUSG00000031971	Ccsap	0.187177	0.00416081	0.505746	UP		ENSMUSG00000075376	Rc3h2	-0.143797	0.0169626	0.457947	DOWN
ENSMUSG00000014301	Pam16	-0.18655	0.00813499	0.186139	DOWN		ENSMUSG00000030096	Slc6a6	0.187203	0.00248685	0.399964	UP		ENSMUSG00000050199	Lgr4	-0.143764	0.0334847	0.60599	DOWN
ENSMUSG00000044477	Zfand3	-0.186367	7.15457e-05	0.00484129	DOWN		ENSMUSG00000098134	Rnf113a2	0.187523	0.0307973	0.92175	UP		ENSMUSG00000042873	Lhfpl4	-0.143635	0.00585614	0.279638	DOWN
ENSMUSG00000022353	Mtss1	-0.186258	0.00304976	0.0927727	DOWN		ENSMUSG00000029389	Ddx55	0.188091	0.00898194	0.668289	UP		ENSMUSG00000034525	Ice1	-0.143413	0.00627422	0.288432	DOWN
ENSMUSG00000036225	Kctd1	-0.186092	0.017311	0.29821	DOWN		ENSMUSG00000020691	Mettl2	0.188499	0.0223744	0.869999	UP		ENSMUSG00000037326	Capn15	-0.14333	0.0216834	0.504888	DOWN
ENSMUSG00000020333	Acsl6	-0.186013	0.000462072	0.0221407	DOWN		ENSMUSG00000044442	N6amt1	0.189997	0.00813867	0.641464	UP		ENSMUSG00000034135	Sik3	-0.143299	0.00642225	0.290189	DOWN
ENSMUSG00000020642	Rnf144a	-0.185961	0.0243841	0.364797	DOWN		ENSMUSG00000026784	Pdss1	0.19066	0.0492539	1	UP		ENSMUSG00000024949	Sf1	-0.143275	0.000920257	0.0983859	DOWN
ENSMUSG00000032549	Rab6b	-0.185757	0.000473722	0.0225047	DOWN		ENSMUSG00000041215	Yeats2	0.190978	0.00528074	0.540614	UP		ENSMUSG00000030138	Bms1	-0.143256	0.0254522	0.54297	DOWN
ENSMUSG00000022957	Itsn1	-0.185543	0.000185561	0.0107383	DOWN		ENSMUSG00000033578	Tmem35a	0.191095	0.0256534	0.90409	UP		ENSMUSG00000054604	Cggbp1	-0.143208	0.0204648	0.494167	DOWN
ENSMUSG00000078794	Dact3	-0.185469	0.000806235	0.0342673	DOWN		ENSMUSG00000110080	Gm6145	0.191197	0.0420718	0.997213	UP		ENSMUSG00000025575	Cant1	-0.143145	0.0036656	0.223101	DOWN
ENSMUSG00000067889	Sptbn2	-0.185456	0.00303961	0.092568	DOWN		ENSMUSG00000021003	Galc	0.192585	0.00492155	0.532324	UP		ENSMUSG00000034912	Mdga2	-0.143045	0.0414363	0.659312	DOWN
ENSMUSG00000016181	Utp25	-0.185411	0.0150249	0.273878	DOWN		ENSMUSG00000031986	Sprtn	0.192828	0.0270102	0.905348	UP		ENSMUSG00000037343	Taf2	-0.143014	0.00783216	0.319774	DOWN
ENSMUSG00000027624	Epb41l1	-0.185324	0.000407716	0.0199583	DOWN		ENSMUSG00000069678	Pcgf1	0.193314	0.0257351	0.90409	UP		ENSMUSG00000008730	Hipk1	-0.142962	0.0014481	0.133252	DOWN
ENSMUSG00000024955	Esrra	-0.185226	0.0147539	0.270717	DOWN		ENSMUSG00000020019	Ntn4	0.193927	0.0365474	0.962004	UP		ENSMUSG00000020231	Dip2a	-0.142932	0.0446713	0.67264	DOWN
ENSMUSG00000038970	Lmtk2	-0.185185	0.00937753	0.204457	DOWN		ENSMUSG00000022339	Ebag9	0.194008	0.00816225	0.641735	UP		ENSMUSG00000040502	Marchf9	-0.142931	0.0291719	0.569335	DOWN
ENSMUSG00000042650	Alkbh5	-0.18516	0.000513473	0.0239019	DOWN		ENSMUSG00000099881	2810013P06Rik	0.19426	0.013787	0.749999	UP		ENSMUSG00000048486	Fitm2	-0.142787	0.0420296	0.66087	DOWN
ENSMUSG00000049971	Glt1d1	-0.185039	0.00723965	0.171303	DOWN		ENSMUSG00000097061	9330151L19Rik	0.195342	0.0196201	0.839125	UP		ENSMUSG00000036990	Otud4	-0.142752	0.00633781	0.288724	DOWN
ENSMUSG00000006134	Crkl	-0.185034	0.000601975	0.0272297	DOWN		ENSMUSG00000017344	Vtn	0.195662	0.0161643	0.789534	UP		ENSMUSG00000056856	Jakmip3	-0.142608	0.0201143	0.490586	DOWN
ENSMUSG00000079215	Zfp664	-0.18502	0.000119437	0.00739643	DOWN		ENSMUSG00000024191	Bnip1	0.195798	0.0335619	0.945389	UP		ENSMUSG00000020921	Tmem101	-0.142321	0.0380808	0.638751	DOWN
ENSMUSG00000026270	Capn10	-0.184971	0.00457287	0.125239	DOWN		ENSMUSG00000021481	Zfp346	0.196058	0.00429592	0.506089	UP		ENSMUSG00000040907	Atp1a3	-0.142245	0.0120078	0.392723	DOWN
ENSMUSG00000022812	Gsk3b	-0.184861	0.000197697	0.0112856	DOWN		ENSMUSG00000071337	Tia1	0.196539	0.000298533	0.144442	UP		ENSMUSG00000021540	Smad5	-0.142192	0.012806	0.405113	DOWN
ENSMUSG00000039195	Bbln	-0.18485	0.0449627	0.502082	DOWN		ENSMUSG00000030757	Zkscan2	0.19753	0.0327682	0.937705	UP		ENSMUSG00000027425	Kat14	-0.142176	0.0233454	0.522114	DOWN
ENSMUSG00000000149	Gna12	-0.184727	0.00488667	0.131433	DOWN		ENSMUSG00000023191	P3h3	0.199193	0.0104694	0.693901	UP		ENSMUSG00000037887	Dusp8	-0.142123	0.00476357	0.255873	DOWN
ENSMUSG00000029279	Brdt	-0.184705	0.0326102	0.425751	DOWN		ENSMUSG00000024764	Naa40	0.199527	0.00189944	0.358483	UP		ENSMUSG00000051344	Plekhm3	-0.142016	0.0172301	0.460746	DOWN
ENSMUSG00000074406	Zfp628	-0.184686	0.0323062	0.423326	DOWN		ENSMUSG00000016559	H3f3b	0.199583	5.50957e-05	0.0579961	UP		ENSMUSG00000030082	Sec61a1	-0.141995	0.00803564	0.324744	DOWN
ENSMUSG00000078816	Prkcg	-0.184649	0.038315	0.461869	DOWN		ENSMUSG00000047669	Msl3l2	0.200183	0.0218897	0.863423	UP		ENSMUSG00000044768	Macir	-0.141975	0.0407746	0.655235	DOWN
ENSMUSG00000019235	Rps6kl1	-0.184611	0.00270035	0.0854242	DOWN		ENSMUSG00000020175	Rab36	0.201265	0.0188755	0.827765	UP		ENSMUSG00000037416	Dmxl1	-0.141962	0.033163	0.603548	DOWN
ENSMUSG00000063146	Clip2	-0.184546	0.000252271	0.013618	DOWN		ENSMUSG00000043190	Rfesd	0.202776	0.0332482	0.942299	UP		ENSMUSG00000025314	Ptprj	-0.141435	0.0443518	0.670738	DOWN
ENSMUSG00000059040	Eno1b	-0.184526	0.00343932	0.101339	DOWN		ENSMUSG00000032261	Sh3bgrl2	0.202794	0.025105	0.900903	UP		ENSMUSG00000006307	Kmt2b	-0.141074	0.0139129	0.421172	DOWN
ENSMUSG00000057130	Txnl4a	-0.184403	0.0228953	0.352311	DOWN		ENSMUSG00000024325	Ring1	0.204415	0.00342388	0.464032	UP		ENSMUSG00000038143	Stox2	-0.140743	0.00857902	0.334992	DOWN
ENSMUSG00000094626	Tmem121b	-0.184278	0.0062622	0.155747	DOWN		ENSMUSG00000038181	Chpf2	0.205436	0.00515043	0.540614	UP		ENSMUSG00000020451	Limk2	-0.140725	0.00833797	0.330359	DOWN
ENSMUSG00000109336	Samd4b	-0.18411	0.000699578	0.0306132	DOWN		ENSMUSG00000029513	Prkab1	0.206031	0.0242142	0.891555	UP		ENSMUSG00000039220	Ppp1r10	-0.140596	0.0288933	0.567669	DOWN
ENSMUSG00000030527	Crtc3	-0.184093	0.0138009	0.258793	DOWN		ENSMUSG00000079139	Gm4204	0.206043	0.0277856	0.913352	UP		ENSMUSG00000000223	Drp2	-0.140566	0.0174365	0.462697	DOWN
ENSMUSG00000020389	Cdkl3	-0.184086	0.0450854	0.502845	DOWN		ENSMUSG00000030659	Nucb2	0.206366	0.0257208	0.90409	UP		ENSMUSG00000032601	Prkar2a	-0.140518	0.0180318	0.471261	DOWN
ENSMUSG00000022415	Syngr1	-0.183986	0.000870501	0.036454	DOWN		ENSMUSG00000037085	Trmt12	0.206599	0.0177281	0.811581	UP		ENSMUSG00000024789	Jak2	-0.140511	0.0431487	0.664581	DOWN
ENSMUSG00000053617	Sh3pxd2a	-0.18392	0.0138539	0.259334	DOWN		ENSMUSG00000045193	Cirbp	0.207223	0.0186806	0.824259	UP		ENSMUSG00000024851	Pitpnm1	-0.140441	0.0138178	0.420343	DOWN
ENSMUSG00000039838	Slc45a1	-0.183818	0.00536886	0.139598	DOWN		ENSMUSG00000075478	Slitrk1	0.20732	0.00100083	0.270894	UP		ENSMUSG00000021198	Unc79	-0.140332	0.046189	0.683639	DOWN
ENSMUSG00000042680	Garem1	-0.183712	0.0323888	0.424058	DOWN		ENSMUSG00000029524	Sirt4	0.207998	0.0283593	0.916859	UP		ENSMUSG00000042207	Kdm5b	-0.140278	0.00852705	0.334139	DOWN
ENSMUSG00000022263	Trio	-0.183597	0.000415604	0.020282	DOWN		ENSMUSG00000062961	Ccdc177	0.208311	0.0159984	0.784884	UP		ENSMUSG00000037235	Mxd4	-0.140179	0.00644769	0.290628	DOWN
ENSMUSG00000036615	Rfxap	-0.183584	0.0032581	0.0972995	DOWN		ENSMUSG00000040651	Tasor	0.208905	0.00712853	0.600213	UP		ENSMUSG00000024294	Mib1	-0.140055	0.00291745	0.197525	DOWN
ENSMUSG00000004113	Cacna1b	-0.183512	0.0113134	0.228688	DOWN		ENSMUSG00000086119	Gm2415	0.210738	0.0351424	0.956628	UP		ENSMUSG00000035891	Cerk	-0.139615	0.0281768	0.562795	DOWN
ENSMUSG00000008305	Tle1	-0.183472	0.0137185	0.258064	DOWN		ENSMUSG00000054723	Vmac	0.211966	0.0490102	1	UP		ENSMUSG00000034653	Ythdc2	-0.139565	0.0154838	0.441479	DOWN
ENSMUSG00000029062	Cdk11b	-0.183452	0.00056657	0.0259478	DOWN		ENSMUSG00000032968	Inha	0.212582	0.0227449	0.873795	UP		ENSMUSG00000018442	Derl2	-0.139522	0.0208087	0.497248	DOWN
ENSMUSG00000035725	Prkx	-0.183442	0.0409144	0.47862	DOWN		ENSMUSG00000027361	Gabpb1	0.21262	0.0252947	0.901204	UP		ENSMUSG00000013921	Clip3	-0.139439	0.0040158	0.235295	DOWN
ENSMUSG00000005442	Cic	-0.18338	0.00515773	0.135827	DOWN		ENSMUSG00000068391	Chrac1	0.213222	0.0291934	0.918069	UP		ENSMUSG00000021770	Samd8	-0.139406	0.0192156	0.482233	DOWN
ENSMUSG00000007817	Zmiz1	-0.183327	0.037408	0.45624	DOWN		ENSMUSG00000021428	Riok1	0.213585	0.00504751	0.536162	UP		ENSMUSG00000078517	Emc1	-0.139406	0.00880782	0.340151	DOWN
ENSMUSG00000033955	Tnks1bp1	-0.183096	0.0113691	0.229478	DOWN		ENSMUSG00000061665	Cd2ap	0.213741	0.0195791	0.83891	UP		ENSMUSG00000041852	Tcf20	-0.139283	0.0241951	0.530429	DOWN
ENSMUSG00000064225	Paqr9	-0.183079	0.00542849	0.140753	DOWN		ENSMUSG00000003680	Taf6l	0.213758	0.0153919	0.774299	UP		ENSMUSG00000024073	Birc6	-0.138851	0.0220522	0.509451	DOWN
ENSMUSG00000021288	Klc1	-0.18295	5.74156e-05	0.0040225	DOWN		ENSMUSG00000075273	Ttc30b	0.215057	0.0325042	0.93464	UP		ENSMUSG00000060212	Pcnx2	-0.13878	0.0251174	0.539562	DOWN
ENSMUSG00000037503	Fam168b	-0.182901	4.19289e-05	0.00308556	DOWN		ENSMUSG00000049164	Zfp518a	0.215649	0.021807	0.863423	UP		ENSMUSG00000042742	Bmt2	-0.138103	0.0138361	0.42067	DOWN
ENSMUSG00000020882	Cacnb1	-0.182812	0.000321417	0.0164676	DOWN		ENSMUSG00000034949	Zfr2	0.215756	0.00120088	0.296148	UP		ENSMUSG00000026987	Baz2b	-0.138076	0.0355927	0.622025	DOWN
ENSMUSG00000037851	Iars	-0.182744	0.00305135	0.0927727	DOWN		ENSMUSG00000021260	Hhipl1	0.216601	0.035422	0.956647	UP		ENSMUSG00000051790	Nlgn2	-0.138001	0.0131856	0.411027	DOWN
ENSMUSG00000043460	Elfn2	-0.182691	0.0158401	0.282623	DOWN		ENSMUSG00000021916	Glt8d1	0.218287	0.00193724	0.359504	UP		ENSMUSG00000000532	Acvr1b	-0.137788	0.00261463	0.189366	DOWN
ENSMUSG00000041263	Rusc1	-0.182667	0.00292543	0.0904087	DOWN		ENSMUSG00000035868	Zfp983	0.218322	0.0390324	0.984581	UP		ENSMUSG00000005374	Tbl2	-0.137597	0.0248855	0.537286	DOWN
ENSMUSG00000025793	Hgs	-0.182637	5.86642e-05	0.00408932	DOWN		ENSMUSG00000037243	Zfp692	0.218345	0.00238436	0.396111	UP		ENSMUSG00000000056	Narf	-0.13759	0.0151834	0.438453	DOWN
ENSMUSG00000017314	Mpp2	-0.182577	0.00355104	0.103862	DOWN		ENSMUSG00000051497	Kcnj16	0.218731	0.0404642	0.991034	UP		ENSMUSG00000041298	Katnal1	-0.137562	0.00744488	0.312122	DOWN
ENSMUSG00000061451	Tmem151a	-0.182574	0.00177912	0.063119	DOWN		ENSMUSG00000056459	Zbtb25	0.219555	0.0296095	0.918069	UP		ENSMUSG00000053293	Pom121	-0.137553	0.0339926	0.609384	DOWN
ENSMUSG00000028152	Tspan5	-0.182491	0.00846528	0.191485	DOWN		ENSMUSG00000024830	Rps6kb2	0.219605	0.0046231	0.522799	UP		ENSMUSG00000020184	Mdm2	-0.13752	0.028215	0.562952	DOWN
ENSMUSG00000032583	Mon1a	-0.182372	0.00264569	0.0841752	DOWN		ENSMUSG00000026578	Ccdc181	0.220269	0.000304866	0.144442	UP		ENSMUSG00000040463	Mybbp1a	-0.137496	0.0155479	0.44194	DOWN
ENSMUSG00000039205	Ciz1	-0.182355	0.00624375	0.155497	DOWN		ENSMUSG00000038072	Galnt11	0.220523	0.000815188	0.236755	UP		ENSMUSG00000068036	Afdn	-0.137333	0.00934079	0.348436	DOWN
ENSMUSG00000037972	Snn	-0.182098	0.00235812	0.0775147	DOWN		ENSMUSG00000029151	Slc30a3	0.22109	0.0304958	0.92175	UP		ENSMUSG00000052698	Tln2	-0.136745	0.0442713	0.670738	DOWN
ENSMUSG00000042066	Tmcc2	-0.181837	0.000904703	0.0376024	DOWN		ENSMUSG00000021115	Vrk1	0.221821	0.0232783	0.877011	UP		ENSMUSG00000047921	Trappc9	-0.136658	0.00992906	0.360228	DOWN
ENSMUSG00000035045	Zc3h12b	-0.181805	0.0323622	0.423909	DOWN		ENSMUSG00000108591	Particl	0.222194	0.025233	0.901204	UP		ENSMUSG00000025261	Huwe1	-0.13657	0.0210327	0.499299	DOWN
ENSMUSG00000022012	Enox1	-0.181762	0.00385467	0.110477	DOWN		ENSMUSG00000025157	Zdhhc16	0.22337	0.00621571	0.57283	UP		ENSMUSG00000040007	Bahd1	-0.136403	0.0367123	0.627365	DOWN
ENSMUSG00000027678	Ncoa3	-0.181723	0.0122292	0.239604	DOWN		ENSMUSG00000039307	Hexdc	0.223573	0.00138801	0.31694	UP		ENSMUSG00000036568	Bicral	-0.136091	0.0137359	0.41956	DOWN
ENSMUSG00000039275	Foxk2	-0.18147	0.000181281	0.0105327	DOWN		ENSMUSG00000045251	Zfp688	0.223847	0.0383642	0.977371	UP		ENSMUSG00000026361	Cdc73	-0.135938	0.0199081	0.488987	DOWN
ENSMUSG00000026131	Dst	-0.181401	0.013273	0.253085	DOWN		ENSMUSG00000027300	Ubox5	0.224356	0.0141551	0.754045	UP		ENSMUSG00000028436	Dcaf12	-0.135896	0.0117067	0.38711	DOWN
ENSMUSG00000041130	Zfp598	-0.181335	0.00335825	0.0995935	DOWN		ENSMUSG00000037103	Dcaf15	0.224633	0.00335744	0.46337	UP		ENSMUSG00000035173	Ccdc186	-0.135652	0.0253157	0.5411	DOWN
ENSMUSG00000024862	Klc2	-0.181318	0.000814773	0.0345009	DOWN		ENSMUSG00000093803	Ppp2r3d	0.225249	0.00187617	0.358483	UP		ENSMUSG00000033623	Pcgf3	-0.135549	0.0421088	0.66087	DOWN
ENSMUSG00000034893	Cog3	-0.181247	0.00262979	0.0838649	DOWN		ENSMUSG00000031790	Mmp15	0.2259	0.0065637	0.578031	UP		ENSMUSG00000029603	Dtx1	-0.13547	0.0171764	0.460197	DOWN
ENSMUSG00000054484	Tmem62	-0.181078	0.0117272	0.234743	DOWN		ENSMUSG00000028329	Xpa	0.226063	0.0362997	0.956846	UP		ENSMUSG00000032633	Flcn	-0.135302	0.0230802	0.519323	DOWN
ENSMUSG00000061689	Dlgap4	-0.18105	0.000368063	0.0184276	DOWN		ENSMUSG00000022261	Sdc2	0.22701	0.00775522	0.630035	UP		ENSMUSG00000006576	Slc4a3	-0.135201	0.0499858	0.705779	DOWN
ENSMUSG00000041229	Phf8	-0.181	0.00448852	0.123294	DOWN		ENSMUSG00000071855	Ccdc112	0.227024	0.00722902	0.603865	UP		ENSMUSG00000019188	H13	-0.134897	0.0113767	0.381831	DOWN
ENSMUSG00000094002	Gm9866	-0.18099	0.0300018	0.409089	DOWN		ENSMUSG00000059842	Zfp341	0.228587	0.0197092	0.839125	UP		ENSMUSG00000024050	Wiz	-0.134695	0.0230742	0.519323	DOWN
ENSMUSG00000027602	Map1lc3a	-0.180907	0.00172184	0.061599	DOWN		ENSMUSG00000029086	Prom1	0.228916	0.015193	0.770697	UP		ENSMUSG00000069601	Ank3	-0.134425	0.0183812	0.472809	DOWN
ENSMUSG00000031668	Eif2ak3	-0.180903	0.0242311	0.36431	DOWN		ENSMUSG00000041775	Mapk1ip1	0.229572	0.000149079	0.102123	UP		ENSMUSG00000024298	Zfp871	-0.134407	0.0213772	0.501597	DOWN
ENSMUSG00000030209	Grin2b	-0.180881	0.0248437	0.368583	DOWN		ENSMUSG00000028104	Polr3gl	0.230161	0.00500708	0.535313	UP		ENSMUSG00000025326	Ube3a	-0.134346	0.0173207	0.461684	DOWN
ENSMUSG00000021171	Esyt2	-0.180828	0.0014205	0.0532862	DOWN		ENSMUSG00000022475	Hdac7	0.230248	0.00441267	0.513304	UP		ENSMUSG00000022664	Slc35a5	-0.134099	0.0374827	0.633509	DOWN
ENSMUSG00000011751	Sptbn4	-0.180743	0.000291098	0.0151663	DOWN		ENSMUSG00000090266	Mettl23	0.230804	0.00419195	0.505746	UP		ENSMUSG00000028381	Ugcg	-0.133882	0.0133072	0.413193	DOWN
ENSMUSG00000027784	Ppm1l	-0.180719	0.0199525	0.324958	DOWN		ENSMUSG00000048755	Mcat	0.230866	0.00495958	0.534353	UP		ENSMUSG00000054823	Nsd3	-0.133864	0.00694848	0.301683	DOWN
ENSMUSG00000021895	Arhgef3	-0.180671	0.00490337	0.131627	DOWN		ENSMUSG00000017724	Etv4	0.231215	0.0449446	1	UP		ENSMUSG00000021962	Dcp1a	-0.133495	0.035346	0.620647	DOWN
ENSMUSG00000025427	Rnf165	-0.180663	0.0399083	0.471711	DOWN		ENSMUSG00000016984	Etaa1	0.232049	0.0121189	0.729331	UP		ENSMUSG00000030207	Fam234b	-0.133321	0.00836864	0.330359	DOWN
ENSMUSG00000027312	Atrn	-0.180527	0.000691673	0.030339	DOWN		ENSMUSG00000000823	Zfp512b	0.232091	0.000332069	0.151029	UP		ENSMUSG00000021895	Arhgef3	-0.133028	0.0389059	0.644991	DOWN
ENSMUSG00000025047	Pdcd11	-0.180523	0.0028861	0.0895642	DOWN		ENSMUSG00000040612	Ildr2	0.232419	0.00381917	0.484568	UP		ENSMUSG00000030835	Nomo1	-0.132926	0.0103418	0.366904	DOWN
ENSMUSG00000046556	Zfp319	-0.180393	0.0112287	0.22764	DOWN		ENSMUSG00000026307	Scly	0.232909	0.00090793	0.257032	UP		ENSMUSG00000055065	Ddx17	-0.132914	0.00239172	0.179337	DOWN
ENSMUSG00000054843	Atrnl1	-0.180219	0.0140225	0.261655	DOWN		ENSMUSG00000062960	Kdr	0.233155	0.0200958	0.8441	UP		ENSMUSG00000013663	Pten	-0.132885	0.00991808	0.36016	DOWN
ENSMUSG00000023915	Tnfrsf21	-0.180116	0.0233103	0.356805	DOWN		ENSMUSG00000040584	Abcb1a	0.234276	0.0127031	0.740033	UP		ENSMUSG00000031983	2310022B05Rik	-0.13286	0.0121405	0.394864	DOWN
ENSMUSG00000036745	Ttll7	-0.180092	0.00374962	0.108306	DOWN		ENSMUSG00000040138	Ndp	0.234533	0.0296399	0.918069	UP		ENSMUSG00000058301	Upf1	-0.132686	0.0175769	0.464202	DOWN
ENSMUSG00000038170	Pde4dip	-0.180067	0.00107501	0.0431037	DOWN		ENSMUSG00000052566	Hook2	0.234567	0.00474986	0.527111	UP		ENSMUSG00000001138	Cnnm3	-0.132112	0.0402052	0.653754	DOWN
ENSMUSG00000038544	Inip	-0.180022	0.00786169	0.182214	DOWN		ENSMUSG00000037364	Srrt	0.23469	4.79286e-06	0.0114292	UP		ENSMUSG00000069094	Pde7a	-0.131577	0.0395682	0.649514	DOWN
ENSMUSG00000026204	Ptprn	-0.18001	0.00210003	0.0709479	DOWN		ENSMUSG00000053070	Cfap300	0.234933	0.0174891	0.807906	UP		ENSMUSG00000040351	Ankib1	-0.131389	0.0163943	0.45145	DOWN
ENSMUSG00000003810	Mast2	-0.179795	0.00188667	0.0658399	DOWN		ENSMUSG00000040488	Ltbp4	0.235334	0.0142289	0.75552	UP		ENSMUSG00000039262	Prrc2b	-0.131352	0.0472455	0.690781	DOWN
ENSMUSG00000026740	Dnajc1	-0.179722	0.0227887	0.351634	DOWN		ENSMUSG00000074922	Fam122a	0.236697	0.00424944	0.506089	UP		ENSMUSG00000021488	Nsd1	-0.131152	0.0184645	0.473157	DOWN
ENSMUSG00000034928	Rnf44	-0.179663	2.61749e-05	0.00206596	DOWN		ENSMUSG00000030380	Mzf1	0.236915	0.0218115	0.863423	UP		ENSMUSG00000029050	Ski	-0.131066	0.00863842	0.335759	DOWN
ENSMUSG00000066607	Insyn1	-0.179539	0.0018211	0.0641163	DOWN		ENSMUSG00000111977	Gm47163	0.237324	0.00692994	0.593021	UP		ENSMUSG00000025147	Mob2	-0.131004	0.0483806	0.697634	DOWN
ENSMUSG00000022426	Josd1	-0.179498	0.000566777	0.0259478	DOWN		ENSMUSG00000022556	Hsf1	0.237418	7.90615e-05	0.0710998	UP		ENSMUSG00000063077	Kif1b	-0.13092	0.00944081	0.350631	DOWN
ENSMUSG00000026527	Rgs7	-0.179476	0.000476877	0.0226158	DOWN		ENSMUSG00000049551	Fzd9	0.237557	0.0495485	1	UP		ENSMUSG00000061689	Dlgap4	-0.130298	0.0105077	0.369481	DOWN
ENSMUSG00000026764	Kif5c	-0.179473	0.00066613	0.0294749	DOWN		ENSMUSG00000001998	Ap4e1	0.238176	0.0101426	0.691768	UP		ENSMUSG00000041926	Rnpep	-0.130226	0.0333921	0.605397	DOWN
ENSMUSG00000034300	Fam53c	-0.179228	0.00255158	0.082259	DOWN		ENSMUSG00000021994	Wnt5a	0.238344	0.0235543	0.880701	UP		ENSMUSG00000000282	Mnt	-0.130106	0.0495227	0.704055	DOWN
ENSMUSG00000020135	Apc2	-0.179148	0.00298737	0.0914286	DOWN		ENSMUSG00000038546	Ranbp9	0.239139	0.000243561	0.127495	UP		ENSMUSG00000036893	Ehmt1	-0.129749	0.049468	0.704055	DOWN
ENSMUSG00000056553	Ptprn2	-0.179101	0.0116347	0.233227	DOWN		ENSMUSG00000041623	D11Wsu47e	0.239424	0.0181294	0.818282	UP		ENSMUSG00000034007	Scaper	-0.129683	0.0319314	0.594157	DOWN
ENSMUSG00000039804	Ncoa5	-0.179083	0.00515031	0.135696	DOWN		ENSMUSG00000038836	Agbl3	0.239964	0.0105334	0.693901	UP		ENSMUSG00000042390	Gatad2b	-0.129522	0.0123071	0.396186	DOWN
ENSMUSG00000037784	Dzip1l	-0.178991	0.0398242	0.471458	DOWN		ENSMUSG00000026730	Pter	0.240177	0.0413142	0.992365	UP		ENSMUSG00000071657	Bscl2	-0.12949	0.022517	0.513501	DOWN
ENSMUSG00000042772	Smg7	-0.178808	0.000643107	0.028708	DOWN		ENSMUSG00000023912	Slc25a27	0.240345	0.00269846	0.413764	UP		ENSMUSG00000031485	Plpbp	-0.129369	0.0163818	0.451329	DOWN
ENSMUSG00000031824	6430548M08Rik	-0.178781	0.00422618	0.118733	DOWN		ENSMUSG00000005897	Nr2c1	0.240765	0.0122412	0.732468	UP		ENSMUSG00000038949	Cnst	-0.129295	0.0270135	0.554326	DOWN
ENSMUSG00000048039	Isg20l2	-0.178713	0.0219611	0.344322	DOWN		ENSMUSG00000030486	Zfp108	0.241115	0.0454743	1	UP		ENSMUSG00000031292	Cdkl5	-0.129118	0.0351566	0.618888	DOWN
ENSMUSG00000037887	Dusp8	-0.178543	0.000372684	0.0185963	DOWN		ENSMUSG00000048939	Atp13a5	0.241118	0.0283512	0.916859	UP		ENSMUSG00000022191	Drosha	-0.129056	0.0138001	0.420266	DOWN
ENSMUSG00000005886	Ncoa2	-0.178533	0.00241184	0.0787673	DOWN		ENSMUSG00000036430	Tbcc	0.24117	0.00104376	0.278438	UP		ENSMUSG00000026867	Gapvd1	-0.129047	0.00496206	0.260976	DOWN
ENSMUSG00000051166	Eml5	-0.178521	0.0060063	0.15146	DOWN		ENSMUSG00000036019	Tmtc2	0.24136	0.0116635	0.717486	UP		ENSMUSG00000026113	Inpp4a	-0.128898	0.0119254	0.39209	DOWN
ENSMUSG00000036206	Sh3bp4	-0.178462	0.0243072	0.364606	DOWN		ENSMUSG00000029703	Lrwd1	0.241392	0.0117356	0.720325	UP		ENSMUSG00000027763	Mbnl1	-0.128642	0.0111596	0.379034	DOWN
ENSMUSG00000010663	Fads1	-0.178416	5.00577e-05	0.0036119	DOWN		ENSMUSG00000097023	Mir9-3hg	0.243361	0.0409366	0.991034	UP		ENSMUSG00000039159	Ube2h	-0.128583	0.00488151	0.258875	DOWN
ENSMUSG00000024277	Mapre2	-0.17835	0.000382947	0.018955	DOWN		ENSMUSG00000040220	Gas8	0.243628	0.000921272	0.259302	UP		ENSMUSG00000037098	Rab11fip3	-0.128518	0.0071229	0.305416	DOWN
ENSMUSG00000075595	Zfp652	-0.178332	0.00764553	0.178622	DOWN		ENSMUSG00000036790	Slitrk2	0.245109	0.00044765	0.176162	UP		ENSMUSG00000066306	Numa1	-0.128485	0.00777217	0.318489	DOWN
ENSMUSG00000020691	Mettl2	-0.17831	0.0310527	0.415764	DOWN		ENSMUSG00000107096	Gm43597	0.2458	0.00691786	0.593021	UP		ENSMUSG00000015697	Setdb1	-0.128129	0.020493	0.494167	DOWN
ENSMUSG00000020288	Ahsa2	-0.178245	0.0408018	0.477631	DOWN		ENSMUSG00000050312	Nsun3	0.246907	0.0266901	0.905348	UP		ENSMUSG00000040097	Flywch1	-0.128119	0.0488872	0.700025	DOWN
ENSMUSG00000026207	Speg	-0.178244	0.00168582	0.0605606	DOWN		ENSMUSG00000034858	Fam214a	0.246961	0.00219293	0.370973	UP		ENSMUSG00000019731	Slc35e1	-0.128088	0.0189338	0.479137	DOWN
ENSMUSG00000041642	Kif21b	-0.178014	0.0406352	0.476585	DOWN		ENSMUSG00000032377	Plscr4	0.247509	0.0420905	0.997213	UP		ENSMUSG00000034867	Ankrd27	-0.128077	0.0464619	0.684918	DOWN
ENSMUSG00000108314	Prkcz2	-0.177936	0.0452785	0.503985	DOWN		ENSMUSG00000062309	Rpp25	0.247627	0.0350526	0.956503	UP		ENSMUSG00000015869	Prpsap1	-0.127766	0.0263357	0.550992	DOWN
ENSMUSG00000032251	Irak1bp1	-0.177697	0.0276134	0.391864	DOWN		ENSMUSG00000019876	Pkib	0.248492	0.0157694	0.781245	UP		ENSMUSG00000059436	Max	-0.127739	0.0166659	0.45509	DOWN
ENSMUSG00000001036	Epn2	-0.17762	0.00321253	0.0965099	DOWN		ENSMUSG00000027550	Lrrcc1	0.24962	0.00298492	0.43816	UP		ENSMUSG00000038780	Smurf1	-0.127482	0.0262543	0.550374	DOWN
ENSMUSG00000040721	Zfhx2	-0.177342	0.0102152	0.215505	DOWN		ENSMUSG00000039194	Rlbp1	0.250124	0.0257604	0.90409	UP		ENSMUSG00000031386	Hcfc1	-0.126699	0.0436375	0.667492	DOWN
ENSMUSG00000031781	Ciapin1	-0.177312	0.000124278	0.00764505	DOWN		ENSMUSG00000022836	Mylk	0.25022	0.0208877	0.856979	UP		ENSMUSG00000020948	Klhl28	-0.126699	0.0458876	0.681303	DOWN
ENSMUSG00000029121	Crmp1	-0.177209	0.0145584	0.26784	DOWN		ENSMUSG00000097767	Miat	0.250275	0.00227229	0.380914	UP		ENSMUSG00000038831	Ralgps1	-0.126611	0.0133248	0.41351	DOWN
ENSMUSG00000044876	Zfp444	-0.177156	0.0073668	0.173793	DOWN		ENSMUSG00000033377	Palmd	0.253644	0.0402379	0.991034	UP		ENSMUSG00000025793	Hgs	-0.126499	0.00577998	0.278156	DOWN
ENSMUSG00000022272	Myo10	-0.177151	0.00410742	0.116221	DOWN		ENSMUSG00000026659	Dusp12	0.25401	0.0284045	0.916859	UP		ENSMUSG00000027894	Slc6a17	-0.126413	0.0253116	0.5411	DOWN
ENSMUSG00000058254	Tspan7	-0.1771	0.000117371	0.00729292	DOWN		ENSMUSG00000050721	Plekho2	0.254874	0.00675677	0.584411	UP		ENSMUSG00000053483	Usp21	-0.126261	0.0281392	0.562521	DOWN
ENSMUSG00000053693	Mast1	-0.177067	0.0177967	0.302632	DOWN		ENSMUSG00000012429	Mplkip	0.255273	0.0124133	0.736659	UP		ENSMUSG00000020260	Pofut2	-0.126106	0.041511	0.659788	DOWN
ENSMUSG00000023832	Acat2	-0.177043	0.0206785	0.331621	DOWN		ENSMUSG00000047965	Rpl9-ps7	0.256034	0.0164718	0.794068	UP		ENSMUSG00000022387	Brd1	-0.125846	0.021496	0.502632	DOWN
ENSMUSG00000063281	Zfp35	-0.176941	0.0049707	0.133048	DOWN		ENSMUSG00000040616	Tmem51	0.256215	0.0492858	1	UP		ENSMUSG00000045962	Wnk1	-0.125558	0.0354442	0.621501	DOWN
ENSMUSG00000062627	Mysm1	-0.176727	0.0250182	0.369823	DOWN		ENSMUSG00000024436	Mrps18b	0.256935	0.0153191	0.772735	UP		ENSMUSG00000000804	Usp32	-0.125555	0.00741967	0.311654	DOWN
ENSMUSG00000026436	Elk4	-0.176666	0.00614006	0.153327	DOWN		ENSMUSG00000022987	Zfp641	0.257288	0.0148698	0.765069	UP		ENSMUSG00000043542	Zc2hc1a	-0.125435	0.0252591	0.540514	DOWN
ENSMUSG00000037643	Prkci	-0.176665	0.000370118	0.0185016	DOWN		ENSMUSG00000034748	Sirt6	0.257515	0.00527295	0.540614	UP		ENSMUSG00000026792	Lrsam1	-0.125317	0.0322399	0.597989	DOWN
ENSMUSG00000027189	Trim44	-0.176637	0.000251867	0.013618	DOWN		ENSMUSG00000045538	Ddx28	0.257807	0.0021555	0.370286	UP		ENSMUSG00000047539	Fbxo28	-0.12523	0.0376199	0.634858	DOWN
ENSMUSG00000025372	Baiap2	-0.176557	0.00184234	0.0645366	DOWN		ENSMUSG00000038623	Tm6sf1	0.258146	0.0187414	0.824259	UP		ENSMUSG00000023033	Scn8a	-0.124967	0.0484162	0.697965	DOWN
ENSMUSG00000081534	Slc48a1	-0.176377	0.0017655	0.0627965	DOWN		ENSMUSG00000032565	Nudt16	0.258406	0.00206895	0.365738	UP		ENSMUSG00000010453	Kansl3	-0.124853	0.00749931	0.313662	DOWN
ENSMUSG00000046668	Cxxc5	-0.176335	0.0026881	0.0851338	DOWN		ENSMUSG00000046470	Sox18	0.259394	0.0270202	0.905348	UP		ENSMUSG00000031529	Tnks	-0.124838	0.015979	0.445772	DOWN
ENSMUSG00000018849	Wwc1	-0.176215	0.000218513	0.0121978	DOWN		ENSMUSG00000049001	Ndnf	0.260116	0.038487	0.977805	UP		ENSMUSG00000053754	Chd8	-0.124725	0.0228384	0.515764	DOWN
ENSMUSG00000022185	Acin1	-0.176074	0.00184066	0.0645186	DOWN		ENSMUSG00000022935	Grik1	0.260712	0.0464566	1	UP		ENSMUSG00000041890	Git2	-0.124715	0.0428026	0.663504	DOWN
ENSMUSG00000042203	Tbc1d22b	-0.176027	0.000909524	0.0377384	DOWN		ENSMUSG00000024273	2700062C07Rik	0.260976	0.0169972	0.803343	UP		ENSMUSG00000040151	Hs2st1	-0.124624	0.0172164	0.460602	DOWN
ENSMUSG00000039262	Prrc2b	-0.17592	0.00784511	0.181982	DOWN		ENSMUSG00000068735	Trp53i11	0.261137	0.00678803	0.58475	UP		ENSMUSG00000027130	Slc12a6	-0.124591	0.0089764	0.341279	DOWN
ENSMUSG00000033565	Rbfox2	-0.175885	0.00100637	0.0409613	DOWN		ENSMUSG00000037432	Fer1l5	0.261946	0.0185984	0.824259	UP		ENSMUSG00000037172	Dennd11	-0.124472	0.0490026	0.700119	DOWN
ENSMUSG00000016552	Foxred2	-0.175794	0.0419333	0.484041	DOWN		ENSMUSG00000078435	AU041133	0.262391	0.0461643	1	UP		ENSMUSG00000003402	Prkcsh	-0.12434	0.0148961	0.435709	DOWN
ENSMUSG00000031446	Cul4a	-0.175706	0.000685493	0.0301156	DOWN		ENSMUSG00000039579	Grin3a	0.26404	0.044554	1	UP		ENSMUSG00000040003	Magi2	-0.124126	0.0231348	0.519791	DOWN
ENSMUSG00000020175	Rab36	-0.175665	0.0406801	0.47681	DOWN		ENSMUSG00000028919	Arhgef19	0.264438	0.0315051	0.923956	UP		ENSMUSG00000032777	Gtf3c1	-0.123519	0.00542306	0.27109	DOWN
ENSMUSG00000031342	Gpm6b	-0.175584	0.000491691	0.0231796	DOWN		ENSMUSG00000098702	1500015A07Rik	0.265971	0.0499403	1	UP		ENSMUSG00000052534	Pbx1	-0.12333	0.0184558	0.473157	DOWN
ENSMUSG00000028890	Mtf1	-0.175578	0.0070663	0.168904	DOWN		ENSMUSG00000024754	Cemip2	0.266768	0.00474225	0.527111	UP		ENSMUSG00000020456	Ogdh	-0.123196	0.0094371	0.350631	DOWN
ENSMUSG00000033253	Szt2	-0.175562	0.0118833	0.235991	DOWN		ENSMUSG00000026171	Rnf25	0.267277	2.39358e-05	0.0349507	UP		ENSMUSG00000008855	Hdac5	-0.123028	0.0445343	0.671451	DOWN
ENSMUSG00000050199	Lgr4	-0.175396	0.008738	0.195266	DOWN		ENSMUSG00000074406	Zfp628	0.267289	0.00184692	0.354602	UP		ENSMUSG00000041846	Ppp4r3a	-0.123013	0.0385554	0.642826	DOWN
ENSMUSG00000021820	Camk2g	-0.175236	0.030399	0.411804	DOWN		ENSMUSG00000062627	Mysm1	0.268184	0.000643932	0.223311	UP		ENSMUSG00000032803	Cdv3	-0.123003	0.0306785	0.585169	DOWN
ENSMUSG00000053062	Jam2	-0.175209	0.0209909	0.33485	DOWN		ENSMUSG00000030307	Slc6a11	0.268695	0.0182129	0.818282	UP		ENSMUSG00000026490	Cdc42bpa	-0.122933	0.00691451	0.30115	DOWN
ENSMUSG00000026721	Rabgap1l	-0.175127	0.0158232	0.282623	DOWN		ENSMUSG00000068959	Zfp619	0.269271	0.0288554	0.917536	UP		ENSMUSG00000014426	Map3k4	-0.122863	0.0178465	0.467981	DOWN
ENSMUSG00000070733	Fryl	-0.175116	0.00589541	0.149233	DOWN		ENSMUSG00000021846	Peli2	0.271153	0.00696037	0.593256	UP		ENSMUSG00000006276	Eps15l1	-0.122801	0.0345164	0.613661	DOWN
ENSMUSG00000029869	Ephb6	-0.175077	0.0291941	0.40363	DOWN		ENSMUSG00000032076	Cadm1	0.272273	0.0323332	0.93464	UP		ENSMUSG00000034168	Irf2bpl	-0.122696	0.0197882	0.486913	DOWN
ENSMUSG00000022265	Ank	-0.174957	4.47847e-05	0.0032697	DOWN		ENSMUSG00000047945	Marcksl1	0.272629	0.0199574	0.840832	UP		ENSMUSG00000025234	Arih1	-0.122454	0.00706364	0.304775	DOWN
ENSMUSG00000035901	Dennd5a	-0.174778	0.00045973	0.0220857	DOWN		ENSMUSG00000022211	Carmil3	0.274074	0.000705392	0.223656	UP		ENSMUSG00000022228	Zscan26	-0.122153	0.0190352	0.479959	DOWN
ENSMUSG00000044024	Rell2	-0.17475	0.0220912	0.345385	DOWN		ENSMUSG00000015468	Notch4	0.274416	0.0057822	0.559986	UP		ENSMUSG00000036046	5031439G07Rik	-0.121913	0.0263883	0.551491	DOWN
ENSMUSG00000030231	Plekha5	-0.174716	0.012697	0.245392	DOWN		ENSMUSG00000043572	Pars2	0.274876	0.00911891	0.672608	UP		ENSMUSG00000038914	Dido1	-0.12176	0.0304862	0.58391	DOWN
ENSMUSG00000035640	Cbarp	-0.174661	0.00230712	0.0762449	DOWN		ENSMUSG00000032397	Tipin	0.275601	0.0179323	0.816199	UP		ENSMUSG00000024687	Osbp	-0.121724	0.00976356	0.358381	DOWN
ENSMUSG00000000861	Bcl11a	-0.17463	0.0222588	0.347273	DOWN		ENSMUSG00000031389	Arhgap4	0.276858	0.0266032	0.905348	UP		ENSMUSG00000061887	Ssbp3	-0.121563	0.0406078	0.65473	DOWN
ENSMUSG00000030518	Fam189a1	-0.174615	0.0359376	0.447795	DOWN		ENSMUSG00000020770	Unk	0.276913	0.00059586	0.212203	UP		ENSMUSG00000062901	Klhl24	-0.121488	0.0181377	0.471423	DOWN
ENSMUSG00000025855	Prkar1b	-0.174533	0.0180141	0.304276	DOWN		ENSMUSG00000026017	Carf	0.277173	0.00114769	0.289617	UP		ENSMUSG00000031568	Rwdd4a	-0.121472	0.0351114	0.618288	DOWN
ENSMUSG00000029434	Vps33a	-0.174484	0.000123433	0.00760149	DOWN		ENSMUSG00000034771	Tle2	0.278253	0.00115768	0.289617	UP		ENSMUSG00000026434	Nucks1	-0.120974	0.0286513	0.566288	DOWN
ENSMUSG00000047284	Neurl4	-0.174418	0.000120696	0.00746604	DOWN		ENSMUSG00000014554	Dguok	0.278474	0.00122676	0.299037	UP		ENSMUSG00000004565	Pnpla6	-0.120483	0.0341077	0.609905	DOWN
ENSMUSG00000035770	Dync1li2	-0.174378	0.00131557	0.0501698	DOWN		ENSMUSG00000080902	Ywhaq-ps3	0.278648	0.00359151	0.467799	UP		ENSMUSG00000021279	Cdc42bpb	-0.120387	0.0420149	0.66087	DOWN
ENSMUSG00000051391	Ywhag	-0.174352	0.000910638	0.0377384	DOWN		ENSMUSG00000041471	Shld2	0.279061	0.0146602	0.762217	UP		ENSMUSG00000030987	Stim1	-0.120292	0.0326592	0.60053	DOWN
ENSMUSG00000042182	Bend6	-0.174345	0.0415594	0.48263	DOWN		ENSMUSG00000097820	E530011L22Rik	0.280097	0.0190207	0.827765	UP		ENSMUSG00000039473	Ubn1	-0.120187	0.0328644	0.601899	DOWN
ENSMUSG00000063317	Usp31	-0.174258	0.000755237	0.0325104	DOWN		ENSMUSG00000063760	Rnf217	0.281502	0.0239848	0.888415	UP		ENSMUSG00000017428	Psmd11	-0.120085	0.0246256	0.534651	DOWN
ENSMUSG00000042766	Trim46	-0.174234	0.00124098	0.0479516	DOWN		ENSMUSG00000056158	Car10	0.282085	0.0218996	0.863423	UP		ENSMUSG00000034647	Ankrd12	-0.118937	0.0232519	0.520443	DOWN
ENSMUSG00000040761	Spen	-0.174067	0.0301466	0.41015	DOWN		ENSMUSG00000009406	Elk1	0.282259	7.75787e-05	0.0710998	UP		ENSMUSG00000025730	Rab40c	-0.118801	0.0453569	0.677774	DOWN
ENSMUSG00000058881	Zfp516	-0.174064	0.0342487	0.436663	DOWN		ENSMUSG00000041119	Pde9a	0.28477	0.0475431	1	UP		ENSMUSG00000019852	Arfgef3	-0.118757	0.0382133	0.639621	DOWN
ENSMUSG00000054792	Klhl18	-0.174023	0.00437311	0.121265	DOWN		ENSMUSG00000059142	Zfp945	0.284888	0.0069046	0.593021	UP		ENSMUSG00000000131	Xpo6	-0.118277	0.0165712	0.453726	DOWN
ENSMUSG00000038827	Abitram	-0.174007	0.0117905	0.234932	DOWN		ENSMUSG00000063765	Chadl	0.285344	0.00919913	0.675175	UP		ENSMUSG00000005506	Celf1	-0.117893	0.0181317	0.471423	DOWN
ENSMUSG00000024261	Syt4	-0.174001	0.0353475	0.443839	DOWN		ENSMUSG00000051504	Siglech	0.286184	0.0419476	0.99714	UP		ENSMUSG00000058297	Spock2	-0.117305	0.0469958	0.688762	DOWN
ENSMUSG00000020935	Dcakd	-0.173942	0.0154984	0.279142	DOWN		ENSMUSG00000067370	B3galt4	0.287373	0.0379799	0.974742	UP		ENSMUSG00000045252	Zfp574	-0.11722	0.0417259	0.660412	DOWN
ENSMUSG00000034681	Rnps1	-0.173846	0.00466075	0.126957	DOWN		ENSMUSG00000086725	A630052C17Rik	0.287799	0.0321624	0.934344	UP		ENSMUSG00000028580	Pum1	-0.117205	0.01478	0.434374	DOWN
ENSMUSG00000037896	Rcor1	-0.173567	0.00802366	0.184734	DOWN		ENSMUSG00000097428	AW047730	0.288345	0.0204522	0.847772	UP		ENSMUSG00000032549	Rab6b	-0.117063	0.0276838	0.560739	DOWN
ENSMUSG00000026127	Imp4	-0.173544	0.0144601	0.266738	DOWN		ENSMUSG00000024878	Cbwd1	0.288805	0.00451916	0.522405	UP		ENSMUSG00000041720	Pi4ka	-0.116856	0.0446674	0.67264	DOWN
ENSMUSG00000025958	Creb1	-0.173521	0.00306837	0.0932156	DOWN		ENSMUSG00000063810	Alms1	0.289974	0.0396965	0.99098	UP		ENSMUSG00000021374	Nup153	-0.116851	0.031367	0.589438	DOWN
ENSMUSG00000003680	Taf6l	-0.173481	0.0498945	0.530567	DOWN		ENSMUSG00000056214	Pard6g	0.289988	0.00807619	0.638287	UP		ENSMUSG00000044465	Fhip1b	-0.116615	0.0218104	0.506688	DOWN
ENSMUSG00000041362	Shtn1	-0.173373	0.0275507	0.391273	DOWN		ENSMUSG00000022760	Thap7	0.290167	0.00016725	0.106638	UP		ENSMUSG00000020744	Slc25a19	-0.116485	0.0466577	0.686658	DOWN
ENSMUSG00000025485	Ric8a	-0.173279	0.00165472	0.0598928	DOWN		ENSMUSG00000026107	Nabp1	0.290655	0.0107976	0.698593	UP		ENSMUSG00000074746	Pdzd8	-0.116101	0.0422156	0.660953	DOWN
ENSMUSG00000072872	Rybp	-0.173267	0.00907568	0.200018	DOWN		ENSMUSG00000033854	Kcnk10	0.290887	0.0176274	0.810347	UP		ENSMUSG00000029238	Clock	-0.115896	0.018148	0.471423	DOWN
ENSMUSG00000027394	Ttl	-0.173264	0.0208009	0.332593	DOWN		ENSMUSG00000084950	Gm5577	0.291261	0.0450874	1	UP		ENSMUSG00000020923	Ubtf	-0.115721	0.0193291	0.483115	DOWN
ENSMUSG00000022674	Ube2v2	-0.173002	0.0202796	0.32786	DOWN		ENSMUSG00000087143	A830082K12Rik	0.291709	0.00462621	0.522799	UP		ENSMUSG00000033526	Ppip5k1	-0.115641	0.0459174	0.681303	DOWN
ENSMUSG00000000374	Trappc10	-0.172999	0.000159706	0.00951623	DOWN		ENSMUSG00000040464	Gtpbp10	0.292004	0.00652802	0.578031	UP		ENSMUSG00000038664	Herc1	-0.115618	0.0415873	0.660245	DOWN
ENSMUSG00000026858	Miga2	-0.172984	0.000401622	0.0197211	DOWN		ENSMUSG00000021597	Slf1	0.292958	0.000174714	0.107715	UP		ENSMUSG00000035401	Emsy	-0.115264	0.0384567	0.642338	DOWN
ENSMUSG00000029189	Sel1l3	-0.172849	0.0331771	0.429396	DOWN		ENSMUSG00000066721	Zfp575	0.293335	0.0166098	0.795616	UP		ENSMUSG00000030275	Etnk1	-0.11463	0.0148339	0.435486	DOWN
ENSMUSG00000022099	Dmtn	-0.172717	0.000339312	0.0172341	DOWN		ENSMUSG00000057604	Lmcd1	0.293847	0.022441	0.87076	UP		ENSMUSG00000000627	Sema4f	-0.114423	0.0488405	0.699924	DOWN
ENSMUSG00000046314	Stxbp6	-0.172654	0.0246335	0.366897	DOWN		ENSMUSG00000037525	Bcdin3d	0.297795	0.00882329	0.663385	UP		ENSMUSG00000063870	Chd4	-0.114147	0.0387974	0.64473	DOWN
ENSMUSG00000041264	Uspl1	-0.172449	0.00467503	0.127198	DOWN		ENSMUSG00000046909	Tefm	0.298103	0.00894171	0.667764	UP		ENSMUSG00000058793	Cds2	-0.114134	0.0121042	0.394393	DOWN
ENSMUSG00000048796	Cyb561d1	-0.172415	0.0131376	0.251541	DOWN		ENSMUSG00000040195	Nemp1	0.301879	0.0249677	0.900768	UP		ENSMUSG00000059495	Arhgef12	-0.114033	0.0425237	0.662041	DOWN
ENSMUSG00000035390	Brsk1	-0.172396	0.00118059	0.0461644	DOWN		ENSMUSG00000061353	Cxcl12	0.303352	0.00323728	0.457066	UP		ENSMUSG00000042625	Safb2	-0.113761	0.0259626	0.547542	DOWN
ENSMUSG00000040276	Pacsin1	-0.172333	0.000762497	0.0327467	DOWN		ENSMUSG00000030319	Cand2	0.304329	0.0226245	0.87332	UP		ENSMUSG00000042790	Rnf214	-0.113322	0.0486428	0.699534	DOWN
ENSMUSG00000061288	Taok3	-0.172187	0.0087372	0.195266	DOWN		ENSMUSG00000091764	Zfp964	0.305308	0.0374919	0.970747	UP		ENSMUSG00000021111	Papola	-0.113209	0.0172502	0.460839	DOWN
ENSMUSG00000058966	Tlcd3b	-0.172061	0.0256716	0.375858	DOWN		ENSMUSG00000036502	Tmem255a	0.30705	0.0485094	1	UP		ENSMUSG00000000325	ENSMUSG00000000325	-0.113054	0.029725	0.57589	DOWN
ENSMUSG00000074925	Ptar1	-0.172003	0.0196038	0.322203	DOWN		ENSMUSG00000042419	Nfkbil1	0.307304	0.00467248	0.524821	UP		ENSMUSG00000032621	Srek1	-0.112921	0.0376701	0.635512	DOWN
ENSMUSG00000024773	Atg2a	-0.171701	0.00236702	0.0777614	DOWN		ENSMUSG00000048281	Dleu7	0.307351	0.0345821	0.954739	UP		ENSMUSG00000030095	Tmem43	-0.112689	0.0489169	0.700025	DOWN
ENSMUSG00000036026	Tmem63b	-0.171325	0.000949482	0.0389962	DOWN		ENSMUSG00000085282	Gm15663	0.307399	0.0288448	0.917536	UP		ENSMUSG00000030806	Stx1b	-0.112544	0.0431472	0.664581	DOWN
ENSMUSG00000030806	Stx1b	-0.171307	0.00206721	0.0702844	DOWN		ENSMUSG00000022414	Tab1	0.307818	2.06251e-06	0.00572213	UP		ENSMUSG00000020074	Ccar1	-0.111631	0.0311589	0.588837	DOWN
ENSMUSG00000034377	Tulp4	-0.171147	0.0131732	0.251875	DOWN		ENSMUSG00000048439	Nupl2	0.309354	0.00519309	0.540614	UP		ENSMUSG00000068040	Tm9sf4	-0.111401	0.0400333	0.652811	DOWN
ENSMUSG00000017929	B4galt5	-0.170944	0.00343607	0.101306	DOWN		ENSMUSG00000066829	Zfp810	0.312178	0.000530826	0.19636	UP		ENSMUSG00000021938	Pspc1	-0.110433	0.0407473	0.655235	DOWN
ENSMUSG00000041073	Nacad	-0.170716	0.0171762	0.296924	DOWN		ENSMUSG00000042293	Gm5617	0.313022	0.021817	0.863423	UP		ENSMUSG00000038174	Fam126b	-0.110016	0.0458962	0.681303	DOWN
ENSMUSG00000055817	Mta3	-0.170447	0.0082281	0.18758	DOWN		ENSMUSG00000030605	Mfge8	0.314663	0.000274548	0.13976	UP		ENSMUSG00000032485	Scap	-0.109903	0.021219	0.500673	DOWN
ENSMUSG00000025217	Btrc	-0.170429	0.00112354	0.0445298	DOWN		ENSMUSG00000073647	Gm10557	0.31495	0.00622752	0.57283	UP		ENSMUSG00000049550	Clip1	-0.109073	0.0410611	0.656187	DOWN
ENSMUSG00000033256	Shf	-0.170402	0.0134138	0.254487	DOWN		ENSMUSG00000036504	Phpt1	0.318372	0.0108468	0.698593	UP		ENSMUSG00000029578	Wipi2	-0.108846	0.0103723	0.367749	DOWN
ENSMUSG00000021061	Sptb	-0.170309	0.00986579	0.210953	DOWN		ENSMUSG00000070729	Gm12966	0.323497	0.00114953	0.289617	UP		ENSMUSG00000048895	Cdk5r1	-0.108689	0.0467942	0.687014	DOWN
ENSMUSG00000038013	Wipf2	-0.170258	0.00280471	0.087775	DOWN		ENSMUSG00000053574	4930563E22Rik	0.323668	0.0454376	1	UP		ENSMUSG00000028309	Rnf20	-0.108681	0.0225346	0.513501	DOWN
ENSMUSG00000035011	Zbtb7a	-0.170247	0.00532552	0.138839	DOWN		ENSMUSG00000042851	Zc3h6	0.324819	0.000215408	0.121963	UP		ENSMUSG00000028991	Mtor	-0.108679	0.0333414	0.605194	DOWN
ENSMUSG00000032316	Clk3	-0.170099	0.00533983	0.139047	DOWN		ENSMUSG00000038702	Dsel	0.325841	0.00126329	0.303447	UP		ENSMUSG00000031731	Ap1g1	-0.108578	0.0208511	0.497262	DOWN
ENSMUSG00000040035	Disp2	-0.170079	0.012019	0.23758	DOWN		ENSMUSG00000109536	9330162G02Rik	0.325845	0.0001173	0.0902093	UP		ENSMUSG00000040687	Madd	-0.108462	0.0430003	0.664004	DOWN
ENSMUSG00000003410	Elavl3	-0.170067	0.000115674	0.0072198	DOWN		ENSMUSG00000104868	Gm9954	0.327206	0.0179665	0.816199	UP		ENSMUSG00000021275	Tecpr2	-0.10836	0.0494061	0.703644	DOWN
ENSMUSG00000034168	Irf2bpl	-0.169878	0.00118858	0.0464117	DOWN		ENSMUSG00000028222	Calb1	0.327977	0.014563	0.762217	UP		ENSMUSG00000026626	Ppp2r5a	-0.108242	0.0287408	0.566716	DOWN
ENSMUSG00000042429	Adora1	-0.169875	0.0128043	0.247207	DOWN		ENSMUSG00000041828	Abca8a	0.330104	0.0165804	0.795616	UP		ENSMUSG00000040506	Ambra1	-0.108192	0.0262135	0.550253	DOWN
ENSMUSG00000010755	Cars	-0.169821	0.0186114	0.31077	DOWN		ENSMUSG00000036437	Npy1r	0.330174	0.000779584	0.232563	UP		ENSMUSG00000032637	Atxn2l	-0.108084	0.0181096	0.471423	DOWN
ENSMUSG00000020778	Ten1	-0.169804	0.040292	0.473963	DOWN		ENSMUSG00000049904	Tmem17	0.331364	0.0138982	0.752286	UP		ENSMUSG00000026853	Crat	-0.108073	0.0489461	0.700025	DOWN
ENSMUSG00000031987	Egln1	-0.169764	0.000700544	0.0306313	DOWN		ENSMUSG00000052155	Acvr2a	0.331938	0.0139666	0.752377	UP		ENSMUSG00000022000	Zc3h13	-0.108041	0.0393664	0.648425	DOWN
ENSMUSG00000062232	Rapgef2	-0.169695	0.0130305	0.249919	DOWN		ENSMUSG00000032245	Cln6	0.33214	0.015366	0.774299	UP		ENSMUSG00000028053	Ash1l	-0.107791	0.0494944	0.704055	DOWN
ENSMUSG00000059495	Arhgef12	-0.169647	0.00250004	0.0809804	DOWN		ENSMUSG00000112980	D430020J02Rik	0.332916	0.0195021	0.837317	UP		ENSMUSG00000035851	Ythdc1	-0.10763	0.0342887	0.610798	DOWN
ENSMUSG00000033454	Zbtb1	-0.169447	0.0205539	0.330476	DOWN		ENSMUSG00000110528	Gm1943	0.333872	0.0433766	1	UP		ENSMUSG00000003410	Elavl3	-0.107191	0.0153492	0.440485	DOWN
ENSMUSG00000024777	Ppp2r5b	-0.169419	0.000326525	0.0166831	DOWN		ENSMUSG00000026604	Ptpn14	0.334388	0.0289679	0.918069	UP		ENSMUSG00000033565	Rbfox2	-0.107049	0.0456732	0.680888	DOWN
ENSMUSG00000045294	Insig1	-0.169353	0.0262876	0.381439	DOWN		ENSMUSG00000024713	Pcsk5	0.33464	0.0200174	0.842081	UP		ENSMUSG00000039952	Dag1	-0.106996	0.024996	0.538205	DOWN
ENSMUSG00000033799	Tasor2	-0.169346	0.00945079	0.205364	DOWN		ENSMUSG00000017713	Tha1	0.336216	0.0280602	0.915868	UP		ENSMUSG00000005534	Insr	-0.106936	0.0489628	0.700025	DOWN
ENSMUSG00000033510	Otud7a	-0.169339	0.00635198	0.157218	DOWN		ENSMUSG00000004609	Cd33	0.339329	0.0104424	0.693901	UP		ENSMUSG00000063146	Clip2	-0.106069	0.0359249	0.622969	DOWN
ENSMUSG00000037553	Zdhhc18	-0.169225	0.00712002	0.169618	DOWN		ENSMUSG00000046636	Gm7729	0.339873	0.0385894	0.97951	UP		ENSMUSG00000034602	Mon2	-0.105761	0.0215587	0.503622	DOWN
ENSMUSG00000118018	ENSMUSG00000118018	-0.169101	0.0456333	0.506513	DOWN		ENSMUSG00000036362	P2ry13	0.339903	0.00141777	0.319854	UP		ENSMUSG00000046785	Epm2aip1	-0.105339	0.0263446	0.550992	DOWN
ENSMUSG00000034958	Atcay	-0.16909	0.00231806	0.0764699	DOWN		ENSMUSG00000030223	Ptpro	0.340931	0.0181266	0.818282	UP		ENSMUSG00000024122	Pdpk1	-0.105335	0.0209364	0.498155	DOWN
ENSMUSG00000039953	Clstn1	-0.169065	0.00464729	0.126715	DOWN		ENSMUSG00000036721	Zscan12	0.342732	0.00102516	0.274798	UP		ENSMUSG00000018750	Zbtb4	-0.104687	0.039732	0.650327	DOWN
ENSMUSG00000041769	Ppp2r2d	-0.168887	0.00140024	0.052746	DOWN		ENSMUSG00000028766	Alpl	0.343123	0.0380907	0.975684	UP		ENSMUSG00000023944	Hsp90ab1	-0.104395	0.0348528	0.615689	DOWN
ENSMUSG00000091264	Smim13	-0.16883	0.00122529	0.0474904	DOWN		ENSMUSG00000036040	Adamtsl2	0.34425	0.00371763	0.475299	UP		ENSMUSG00000032437	Stt3b	-0.103662	0.0276831	0.560739	DOWN
ENSMUSG00000020647	Ncoa1	-0.168773	0.00682171	0.165219	DOWN		ENSMUSG00000050875	Minar2	0.344757	0.00313497	0.450648	UP		ENSMUSG00000035569	Ankrd11	-0.103579	0.0413075	0.658062	DOWN
ENSMUSG00000031563	Wwc2	-0.168743	0.0113691	0.229478	DOWN		ENSMUSG00000028901	Gmeb1	0.346874	6.42952e-05	0.0632118	UP		ENSMUSG00000031256	Cstf2	-0.102987	0.0490198	0.700119	DOWN
ENSMUSG00000041685	Fcho2	-0.16874	0.00642404	0.158493	DOWN		ENSMUSG00000036459	Wtip	0.347018	0.000580412	0.211877	UP		ENSMUSG00000032580	Rbm5	-0.102798	0.0230223	0.518861	DOWN
ENSMUSG00000035969	Rusc2	-0.168711	0.000584166	0.0266033	DOWN		ENSMUSG00000021786	Oxsm	0.347198	0.00152499	0.329691	UP		ENSMUSG00000040433	Zbtb38	-0.102071	0.0480384	0.695592	DOWN
ENSMUSG00000075232	Amd1	-0.168496	0.00168539	0.0605606	DOWN		ENSMUSG00000034164	Emid1	0.347364	0.0267142	0.905348	UP		ENSMUSG00000042363	Lgalsl	-0.101868	0.0495883	0.704188	DOWN
ENSMUSG00000059975	Zfp74	-0.168325	0.0265505	0.383548	DOWN		ENSMUSG00000042604	Kcna4	0.348355	9.9669e-05	0.083793	UP		ENSMUSG00000024045	Akap8	-0.101576	0.0385472	0.642826	DOWN
ENSMUSG00000023991	Foxp4	-0.168274	0.0016703	0.06026	DOWN		ENSMUSG00000067547	Gm7666	0.348643	0.0172124	0.807325	UP		ENSMUSG00000027244	Atg13	-0.101464	0.04094	0.655619	DOWN
ENSMUSG00000108348	Pnma8c	-0.168271	0.00686746	0.165534	DOWN		ENSMUSG00000085342	Gm12254	0.349454	0.044148	1	UP		ENSMUSG00000032504	Pdcd6ip	-0.10117	0.0359431	0.623048	DOWN
ENSMUSG00000045078	Rnf216	-0.16825	0.00550028	0.142083	DOWN		ENSMUSG00000034664	Itga2b	0.349639	0.0313777	0.923708	UP		ENSMUSG00000059981	Taok2	-0.10075	0.0163218	0.450123	DOWN
ENSMUSG00000071172	Srsf3	-0.1682	0.00167292	0.0603152	DOWN		ENSMUSG00000006386	Tek	0.349971	0.000171045	0.106638	UP		ENSMUSG00000029636	Wasf3	-0.099518	0.0319032	0.593832	DOWN
ENSMUSG00000030600	Lrfn1	-0.168197	0.0217812	0.342955	DOWN		ENSMUSG00000032911	Cspg4	0.35403	0.000470319	0.180459	UP		ENSMUSG00000025162	Csnk1d	-0.0986875	0.0242149	0.53059	DOWN
ENSMUSG00000028796	Phc2	-0.168015	0.000283946	0.0148775	DOWN		ENSMUSG00000115448	Gm21178	0.354998	0.0371951	0.96647	UP		ENSMUSG00000030683	Sez6l2	-0.0982459	0.0432754	0.665356	DOWN
ENSMUSG00000013858	Tmem259	-0.167982	0.00033798	0.0171893	DOWN		ENSMUSG00000050930	Map10	0.355065	0.00749242	0.618648	UP		ENSMUSG00000027668	Mfn1	-0.0979538	0.0488878	0.700025	DOWN
ENSMUSG00000004934	Pias4	-0.167926	0.0129723	0.248977	DOWN		ENSMUSG00000034868	Myl12b	0.357019	0.00628183	0.573568	UP		ENSMUSG00000079215	Zfp664	-0.0975619	0.0433919	0.666211	DOWN
ENSMUSG00000062257	Opcml	-0.167746	0.032982	0.428489	DOWN		ENSMUSG00000028256	Odf2l	0.357088	0.000140913	0.0999553	UP		ENSMUSG00000029684	Wasl	-0.0974601	0.0430546	0.664469	DOWN
ENSMUSG00000040738	Ints8	-0.167646	0.0171493	0.296694	DOWN		ENSMUSG00000031478	Nek3	0.360285	0.0357624	0.956647	UP		ENSMUSG00000029020	Mfn2	-0.0970212	0.0357466	0.622643	DOWN
ENSMUSG00000047264	Zfp358	-0.167598	0.0172991	0.298164	DOWN		ENSMUSG00000019880	Rspo3	0.360355	0.0119873	0.725897	UP		ENSMUSG00000034928	Rnf44	-0.0949931	0.026871	0.553146	DOWN
ENSMUSG00000042389	Tsen2	-0.167489	0.0330925	0.429246	DOWN		ENSMUSG00000087412	Gm15501	0.360765	0.0293894	0.918069	UP		ENSMUSG00000031865	Dctn1	-0.0941905	0.0237957	0.525617	DOWN
ENSMUSG00000040722	Scamp5	-0.167487	0.000164946	0.0097469	DOWN		ENSMUSG00000109394	A230057D06Rik	0.362736	0.00416811	0.505746	UP		ENSMUSG00000025223	Ldb1	-0.0939871	0.0361526	0.623294	DOWN
ENSMUSG00000052698	Tln2	-0.167455	0.0135849	0.256565	DOWN		ENSMUSG00000021120	Pigh	0.362969	0.00662437	0.578031	UP		ENSMUSG00000028760	Eif4g3	-0.0922711	0.0482984	0.697092	DOWN
ENSMUSG00000033624	Pdpr	-0.167449	0.0331222	0.429303	DOWN		ENSMUSG00000068151	A230006K03Rik	0.36299	0.0459513	1	UP		ENSMUSG00000030816	Rnf40	-0.0921469	0.0493119	0.702697	DOWN
ENSMUSG00000038604	Ripor1	-0.167336	0.00110384	0.0439691	DOWN		ENSMUSG00000041440	Gk5	0.363548	0.0230539	0.876004	UP		ENSMUSG00000027104	Atf2	-0.090902	0.0423737	0.661562	DOWN
ENSMUSG00000020802	Ube2o	-0.167208	0.0014671	0.0544881	DOWN		ENSMUSG00000090031	4732440D04Rik	0.367889	0.0231658	0.877011	UP		ENSMUSG00000042063	Zfp386	0.469432	4.70025e-10	1.73868e-06	UP
ENSMUSG00000019852	Arfgef3	-0.167198	0.0034249	0.101067	DOWN		ENSMUSG00000029346	Srrd	0.368938	0.000168134	0.106638	UP		ENSMUSG00000015852	Fcrls	0.883321	5.08536e-10	1.75374e-06	UP
ENSMUSG00000020340	Cyfip2	-0.167114	0.00158733	0.057983	DOWN		ENSMUSG00000078580	E430018J23Rik	0.368977	0.0061355	0.569015	UP		ENSMUSG00000036353	P2ry12	0.54262	2.38376e-08	5.08722e-05	UP
ENSMUSG00000027660	Skil	-0.167036	0.00297838	0.0912541	DOWN		ENSMUSG00000034041	Lyl1	0.36958	0.0326242	0.935514	UP		ENSMUSG00000036362	P2ry13	0.565929	9.1272e-08	0.000158263	UP
ENSMUSG00000048787	Dcun1d3	-0.166896	0.040336	0.474279	DOWN		ENSMUSG00000048310	Pskh1	0.370415	0.000861097	0.245024	UP		ENSMUSG00000022414	Tab1	0.33461	2.40928e-07	0.000303826	UP
ENSMUSG00000026675	Hsd17b7	-0.166867	0.0175713	0.30092	DOWN		ENSMUSG00000067818	Myl9	0.371045	0.016245	0.790741	UP		ENSMUSG00000066829	Zfp810	0.442792	8.28026e-07	0.000792149	UP
ENSMUSG00000034575	Tent4a	-0.166794	0.00618988	0.154432	DOWN		ENSMUSG00000042662	Dusp15	0.372039	0.0231224	0.87636	UP		ENSMUSG00000016559	H3f3b	0.241923	1.01148e-06	0.000905227	UP
ENSMUSG00000061981	Flot2	-0.166609	0.00136816	0.0517134	DOWN		ENSMUSG00000106951	5930430L01Rik	0.372548	0.00244008	0.398215	UP		ENSMUSG00000019659	Ccdc12	0.295946	1.61428e-06	0.00124405	UP
ENSMUSG00000010086	Rnf112	-0.16657	0.0395434	0.469888	DOWN		ENSMUSG00000044345	Marveld1	0.37387	0.000268516	0.137955	UP		ENSMUSG00000006386	Tek	0.445418	1.64721e-06	0.00125204	UP
ENSMUSG00000024393	Prrc2a	-0.166545	0.000894512	0.0372626	DOWN		ENSMUSG00000092536	Gm20501	0.37395	0.0460996	1	UP		ENSMUSG00000079227	Ccr5	0.534293	1.7081e-06	0.00128078	UP
ENSMUSG00000039633	Lonrf1	-0.166496	0.0351534	0.442604	DOWN		ENSMUSG00000029173	Sepsecs	0.374023	1.08774e-05	0.0197711	UP		ENSMUSG00000023992	Trem2	0.450886	1.99142e-06	0.00136417	UP
ENSMUSG00000020634	Ubxn2a	-0.166482	0.0420784	0.484902	DOWN		ENSMUSG00000103103	4833445I07Rik	0.374291	0.0315663	0.924774	UP		ENSMUSG00000029328	Hnrnpdl	0.235391	2.72978e-06	0.00175154	UP
ENSMUSG00000066621	Tecpr1	-0.166404	0.0022367	0.0745392	DOWN		ENSMUSG00000036353	P2ry12	0.375031	0.000116603	0.0902093	UP		ENSMUSG00000002985	Apoe	0.237994	4.93159e-06	0.00274013	UP
ENSMUSG00000020361	Hspa4	-0.166396	0.00120774	0.0469943	DOWN		ENSMUSG00000109398	Gm3854	0.376038	0.00755284	0.620455	UP		ENSMUSG00000042851	Zc3h6	0.39514	6.49232e-06	0.00333141	UP
ENSMUSG00000055409	Nell1	-0.166394	0.0419165	0.484041	DOWN		ENSMUSG00000084808	9430091E24Rik	0.377787	0.0396314	0.99098	UP		ENSMUSG00000098051	Gm27032	0.403831	9.65755e-06	0.00442866	UP
ENSMUSG00000037326	Capn15	-0.166345	0.00722343	0.171065	DOWN		ENSMUSG00000054967	Zfp647	0.379187	0.015314	0.772735	UP		ENSMUSG00000037376	Trmt6	0.268198	1.47032e-05	0.00599878	UP
ENSMUSG00000031750	Il34	-0.166204	0.0389412	0.466205	DOWN		ENSMUSG00000097156	Gm3764	0.379337	1.62528e-06	0.00501009	UP		ENSMUSG00000029173	Sepsecs	0.367318	1.5729e-05	0.00637047	UP
ENSMUSG00000081272	Ap2m1-ps	-0.166162	0.0310809	0.415764	DOWN		ENSMUSG00000068522	Aard	0.379403	0.0463121	1	UP		ENSMUSG00000021481	Zfp346	0.294505	1.71004e-05	0.00674656	UP
ENSMUSG00000040236	Trappc5	-0.16615	0.00978782	0.210014	DOWN		ENSMUSG00000046380	Jrk	0.380089	8.45467e-05	0.0733007	UP		ENSMUSG00000096753	Fam181a	1.1307	1.90594e-05	0.00716437	UP
ENSMUSG00000004677	Myo9b	-0.166013	0.0143742	0.265907	DOWN		ENSMUSG00000051444	Bbs12	0.380734	0.0131432	0.74491	UP		ENSMUSG00000031557	Plekha2	0.505149	2.03153e-05	0.00751489	UP
ENSMUSG00000027499	Pkia	-0.165968	0.00457985	0.125303	DOWN		ENSMUSG00000070348	Ccnd1	0.383132	0.00786821	0.631814	UP		ENSMUSG00000103622	ENSMUSG00000103622	1.17441	2.20052e-05	0.00787743	UP
ENSMUSG00000007950	Abhd8	-0.165915	0.00129695	0.0496303	DOWN		ENSMUSG00000015879	Fam184b	0.383671	0.000668309	0.223656	UP		ENSMUSG00000008373	Prpf31	0.224872	2.38395e-05	0.00842536	UP
ENSMUSG00000002733	Plekha3	-0.165911	0.00948506	0.205907	DOWN		ENSMUSG00000050022	Amz1	0.384501	0.0475969	1	UP		ENSMUSG00000045733	Sprn	0.273733	2.49829e-05	0.00865545	UP
ENSMUSG00000042406	Atf4	-0.165906	0.00282829	0.0883	DOWN		ENSMUSG00000052142	Rasal3	0.384889	0.0328992	0.93855	UP		ENSMUSG00000049107	Ntf3	0.760112	2.51827e-05	0.00865545	UP
ENSMUSG00000062040	Zfp27	-0.165834	0.0345267	0.438494	DOWN		ENSMUSG00000030823	9130019O22Rik	0.387486	0.00461145	0.522799	UP		ENSMUSG00000022439	Parvg	0.533307	2.69425e-05	0.00903912	UP
ENSMUSG00000006215	Zbtb17	-0.165818	0.00873632	0.195266	DOWN		ENSMUSG00000049107	Ntf3	0.388428	0.0324178	0.93464	UP		ENSMUSG00000025371	Chmp6	0.25385	2.70423e-05	0.00903912	UP
ENSMUSG00000040007	Bahd1	-0.165735	0.0107548	0.222678	DOWN		ENSMUSG00000045509	Gpr150	0.388873	0.0476675	1	UP		ENSMUSG00000037089	Slc35b2	0.324465	3.00857e-05	0.00970231	UP
ENSMUSG00000026797	Stxbp1	-0.165725	0.0117466	0.234899	DOWN		ENSMUSG00000104033	Gm37773	0.389085	0.0288292	0.917536	UP		ENSMUSG00000074922	Fam122a	0.343865	3.04252e-05	0.00970231	UP
ENSMUSG00000056608	Chd9	-0.165676	0.00661692	0.161955	DOWN		ENSMUSG00000046997	Spsb4	0.390014	0.0327629	0.937705	UP		ENSMUSG00000038446	Cdc40	0.320012	3.6304e-05	0.0113169	UP
ENSMUSG00000028132	Tlcd4	-0.165593	0.0104504	0.218403	DOWN		ENSMUSG00000089665	Fcor	0.391644	0.0381046	0.975684	UP		ENSMUSG00000096995	2810029C07Rik	0.500546	4.52467e-05	0.0134257	UP
ENSMUSG00000028078	Dclk2	-0.16555	0.00408273	0.11564	DOWN		ENSMUSG00000083284	Gm13688	0.393518	0.0438828	1	UP		ENSMUSG00000018008	Cyth4	0.382771	4.6912e-05	0.0136283	UP
ENSMUSG00000044433	Camsap3	-0.165544	0.0474891	0.51789	DOWN		ENSMUSG00000096995	2810029C07Rik	0.393659	0.00137644	0.316617	UP		ENSMUSG00000048581	E130311K13Rik	0.471843	4.73516e-05	0.0136301	UP
ENSMUSG00000050953	Gja1	-0.165534	0.0009828	0.0401566	DOWN		ENSMUSG00000039958	Etfbkmt	0.395968	0.00907215	0.670288	UP		ENSMUSG00000021115	Vrk1	0.396	4.74096e-05	0.0136301	UP
ENSMUSG00000027894	Slc6a17	-0.165368	0.00341444	0.100882	DOWN		ENSMUSG00000100252	Mir124-2hg	0.396655	0.02043	0.847772	UP		ENSMUSG00000032348	Gsta4	0.252944	5.23373e-05	0.0147413	UP
ENSMUSG00000032058	Ppp2r1b	-0.165289	0.039815	0.471451	DOWN		ENSMUSG00000106019	Gm43672	0.396712	0.00267866	0.413764	UP		ENSMUSG00000032565	Nudt16	0.337808	5.3618e-05	0.0148755	UP
ENSMUSG00000061028	Clasrp	-0.165267	0.00140349	0.0527968	DOWN		ENSMUSG00000026785	Pkn3	0.39742	0.0284772	0.917536	UP		ENSMUSG00000009406	Elk1	0.288169	5.47307e-05	0.0151087	UP
ENSMUSG00000023353	Agap3	-0.165239	0.00263292	0.0838649	DOWN		ENSMUSG00000045259	Klhdc9	0.400099	0.0208966	0.856979	UP		ENSMUSG00000039114	Nrn1	0.296353	5.80419e-05	0.0156899	UP
ENSMUSG00000024642	Tle4	-0.165102	0.0126236	0.24474	DOWN		ENSMUSG00000101599	Gm20342	0.403923	0.0435086	1	UP		ENSMUSG00000027848	Olfml3	0.395917	5.83279e-05	0.0156899	UP
ENSMUSG00000034818	Celf5	-0.165023	0.0143427	0.265907	DOWN		ENSMUSG00000063179	Pstk	0.40549	8.92607e-08	0.00121465	UP		ENSMUSG00000066278	Vps37b	0.311308	5.85327e-05	0.0156899	UP
ENSMUSG00000040612	Ildr2	-0.165012	0.0400464	0.472778	DOWN		ENSMUSG00000111063	Zfp660	0.408388	0.0327974	0.938057	UP		ENSMUSG00000063179	Pstk	0.304604	6.36722e-05	0.0166275	UP
ENSMUSG00000041164	Zmiz2	-0.164875	0.00545336	0.141106	DOWN		ENSMUSG00000034911	Ushbp1	0.409051	0.00164392	0.336219	UP		ENSMUSG00000046314	Stxbp6	0.30425	7.38146e-05	0.0185328	UP
ENSMUSG00000040383	Aqr	-0.164848	0.0115296	0.231929	DOWN		ENSMUSG00000056481	Cd248	0.409493	0.0284236	0.916944	UP		ENSMUSG00000040699	Limd2	0.321819	7.42358e-05	0.0185546	UP
ENSMUSG00000021279	Cdc42bpb	-0.164701	0.00529519	0.138396	DOWN		ENSMUSG00000032109	Nlrx1	0.415739	0.000703671	0.223656	UP		ENSMUSG00000110279	Gm45552	0.901382	8.02951e-05	0.0195448	UP
ENSMUSG00000038506	Dcun1d2	-0.164556	0.000880771	0.0368007	DOWN		ENSMUSG00000086924	Gm11766	0.416417	0.0195265	0.837317	UP		ENSMUSG00000033060	Lmo7	0.267894	8.55181e-05	0.0204532	UP
ENSMUSG00000068663	Clec16a	-0.164253	0.00105295	0.0424293	DOWN		ENSMUSG00000020682	Mmp28	0.418668	0.0331221	0.941131	UP		ENSMUSG00000022797	Tfrc	0.306687	8.80103e-05	0.0208693	UP
ENSMUSG00000019796	Lrp11	-0.164162	0.00226841	0.0752793	DOWN		ENSMUSG00000085704	4921531C22Rik	0.420018	0.0423528	1	UP		ENSMUSG00000023106	Denr	0.221256	9.12883e-05	0.0213154	UP
ENSMUSG00000053286	Trmt1l	-0.164141	0.035823	0.447261	DOWN		ENSMUSG00000042063	Zfp386	0.422177	2.20357e-08	0.00121465	UP		ENSMUSG00000020263	Appl2	0.246211	9.52003e-05	0.0220099	UP
ENSMUSG00000036985	Zdhhc9	-0.164114	0.0356289	0.446349	DOWN		ENSMUSG00000093483	AA465934	0.422344	0.00996807	0.69038	UP		ENSMUSG00000025170	Rab40b	0.288651	9.81558e-05	0.0225962	UP
ENSMUSG00000064043	Trerf1	-0.164034	0.0163597	0.2879	DOWN		ENSMUSG00000043993	2900052L18Rik	0.422561	0.00521115	0.540614	UP		ENSMUSG00000030421	Uri1	0.197241	0.00010018	0.0228251	UP
ENSMUSG00000011960	Ccnt1	-0.163994	0.00452399	0.124207	DOWN		ENSMUSG00000098051	Gm27032	0.423566	3.40553e-06	0.00899822	UP		ENSMUSG00000074890	Lcmt2	0.499074	0.000100555	0.0228251	UP
ENSMUSG00000034586	Hid1	-0.163982	0.000251862	0.013618	DOWN		ENSMUSG00000042761	Mrap2	0.426067	0.0493896	1	UP		ENSMUSG00000044986	Tst	0.351741	0.000101203	0.0228251	UP
ENSMUSG00000026617	Bpnt1	-0.163945	0.00471813	0.127955	DOWN		ENSMUSG00000043015	Nemp2	0.426569	0.00613944	0.569015	UP		ENSMUSG00000049612	Omg	0.220876	0.000101346	0.0228251	UP
ENSMUSG00000022122	Ednrb	-0.163786	0.0228028	0.351657	DOWN		ENSMUSG00000100017	2410022M11Rik	0.427725	0.0132978	0.74491	UP		ENSMUSG00000043190	Rfesd	0.367488	0.00010555	0.0235208	UP
ENSMUSG00000040351	Ankib1	-0.163765	0.00260549	0.0835159	DOWN		ENSMUSG00000002210	Smg9	0.428936	0.000228329	0.125439	UP		ENSMUSG00000109015	Gm31024	0.97191	0.000106404	0.0236072	UP
ENSMUSG00000018401	Mtmr4	-0.163712	0.00918712	0.201648	DOWN		ENSMUSG00000104362	Gm37928	0.437715	0.0129491	0.74491	UP		ENSMUSG00000046380	Jrk	0.374596	0.00010764	0.0236072	UP
ENSMUSG00000020491	2810021J22Rik	-0.163632	0.0349115	0.441342	DOWN		ENSMUSG00000042340	Ctf1	0.43783	0.0466595	1	UP		ENSMUSG00000000093	Tbx2	0.823736	0.000114436	0.0246113	UP
ENSMUSG00000058153	Sez6l	-0.163576	0.0381679	0.460997	DOWN		ENSMUSG00000113029	Gm40578	0.438152	0.0194579	0.837317	UP		ENSMUSG00000021665	Hexb	0.240272	0.000117535	0.0250035	UP
ENSMUSG00000041720	Pi4ka	-0.163564	0.00489761	0.1316	DOWN		ENSMUSG00000051169	Rpusd3	0.438324	0.0312211	0.923708	UP		ENSMUSG00000020457	Drg1	0.18686	0.000117611	0.0250035	UP
ENSMUSG00000085148	Mir22hg	-0.163555	0.0458461	0.507656	DOWN		ENSMUSG00000101493	2810405F17Rik	0.439444	0.0462335	1	UP		ENSMUSG00000030057	Cnbp	0.159799	0.000121449	0.0256599	UP
ENSMUSG00000033917	Gde1	-0.163526	0.00021553	0.0120688	DOWN		ENSMUSG00000021835	Bmp4	0.440646	0.0406476	0.991034	UP		ENSMUSG00000030545	Pex11a	0.344179	0.000135445	0.0279385	UP
ENSMUSG00000020721	Helz	-0.163348	0.0163073	0.287251	DOWN		ENSMUSG00000089999	Gm6485	0.440728	0.0102291	0.691768	UP		ENSMUSG00000075273	Ttc30b	0.38225	0.000137662	0.0281627	UP
ENSMUSG00000011831	Evi5	-0.16333	0.00224528	0.0747803	DOWN		ENSMUSG00000021294	Kif26a	0.442637	0.00070214	0.223656	UP		ENSMUSG00000026786	Apbb1ip	0.535255	0.000146435	0.0292333	UP
ENSMUSG00000031709	Tbc1d9	-0.163323	0.0320123	0.421316	DOWN		ENSMUSG00000046761	Fam83h	0.442884	0.047992	1	UP		ENSMUSG00000023913	Pla2g7	0.279655	0.000167595	0.0324519	UP
ENSMUSG00000001229	Dpp9	-0.163302	0.00157019	0.0575461	DOWN		ENSMUSG00000027474	Ccm2l	0.443882	0.010118	0.691768	UP		ENSMUSG00000032397	Tipin	0.43535	0.000174624	0.0336436	UP
ENSMUSG00000020261	Slc36a1	-0.163276	0.0124055	0.241949	DOWN		ENSMUSG00000048581	E130311K13Rik	0.444896	0.00012632	0.0934548	UP		ENSMUSG00000047669	Msl3l2	0.324607	0.000191126	0.0359491	UP
ENSMUSG00000020646	Mboat2	-0.163247	0.00802779	0.184752	DOWN		ENSMUSG00000101856	1700096K18Rik	0.446322	0.0220158	0.865672	UP		ENSMUSG00000068267	Cenpb	0.18112	0.000198124	0.0370145	UP
ENSMUSG00000000223	Drp2	-0.163115	0.00554103	0.142808	DOWN		ENSMUSG00000041012	Cmtm8	0.451236	0.0497436	1	UP		ENSMUSG00000024588	Fech	0.195263	0.000198984	0.0370503	UP
ENSMUSG00000020580	Rock2	-0.163029	0.000703931	0.0307551	DOWN		ENSMUSG00000060314	Zfp941	0.452807	0.000725877	0.22376	UP		ENSMUSG00000030876	Mettl9	0.200927	0.000218339	0.0402491	UP
ENSMUSG00000029512	Ulk1	-0.16296	0.00216882	0.0728019	DOWN		ENSMUSG00000041798	Gck	0.452919	0.0479357	1	UP		ENSMUSG00000029047	Pex10	0.338803	0.000221186	0.0406389	UP
ENSMUSG00000022390	Zc3h7b	-0.162779	0.00310684	0.0940186	DOWN		ENSMUSG00000110195	Pde2a	0.453536	0.0424567	1	UP		ENSMUSG00000075227	Znhit2	0.230709	0.00022239	0.0407253	UP
ENSMUSG00000095253	Zfp799	-0.162468	0.0310204	0.415555	DOWN		ENSMUSG00000075316	Scn9a	0.45525	0.0409245	0.991034	UP		ENSMUSG00000023330	Dtwd1	0.356104	0.00023213	0.0418188	UP
ENSMUSG00000025078	Nhlrc2	-0.162465	0.0325344	0.425362	DOWN		ENSMUSG00000022369	Mtbp	0.456195	0.0301259	0.921328	UP		ENSMUSG00000007655	Cav1	0.53286	0.000241613	0.0423923	UP
ENSMUSG00000037736	Limch1	-0.162311	0.00426297	0.119284	DOWN		ENSMUSG00000050234	Gja4	0.456913	0.0171549	0.806181	UP		ENSMUSG00000046561	Arsj	0.642799	0.000242047	0.0423923	UP
ENSMUSG00000037885	Stk35	-0.162265	0.0140548	0.261961	DOWN		ENSMUSG00000084792	1700056N10Rik	0.459403	0.0355662	0.956647	UP		ENSMUSG00000044345	Marveld1	0.376373	0.0002444	0.0423923	UP
ENSMUSG00000097392	Thoc2l	-0.162111	0.0224821	0.349843	DOWN		ENSMUSG00000006218	Fam131c	0.459727	0.0262727	0.905348	UP		ENSMUSG00000046523	Kctd4	0.404208	0.000260105	0.0436025	UP
ENSMUSG00000021431	Snrnp48	-0.162106	0.0123962	0.241853	DOWN		ENSMUSG00000036030	Prtg	0.460412	0.00594583	0.563575	UP		ENSMUSG00000042540	Acot5	0.598706	0.000269881	0.0450095	UP
ENSMUSG00000051403	Ppp1r37	-0.16197	0.00080944	0.0343375	DOWN		ENSMUSG00000110317	Gm45250	0.466314	0.0052425	0.540614	UP		ENSMUSG00000021282	Eif5	0.174957	0.000275182	0.0457156	UP
ENSMUSG00000051855	Mest	-0.161894	0.0289635	0.40179	DOWN		ENSMUSG00000068744	Psrc1	0.467245	0.00345484	0.464032	UP		ENSMUSG00000061724	Gm2423	0.659262	0.000290633	0.04803	UP
ENSMUSG00000034867	Ankrd27	-0.161846	0.0111935	0.227282	DOWN		ENSMUSG00000035431	Sstr1	0.469311	0.0186863	0.824259	UP		ENSMUSG00000045838	Ccdc9b	0.47921	0.000290844	0.04803	UP
ENSMUSG00000020196	Cabin1	-0.161792	0.0118874	0.235991	DOWN		ENSMUSG00000033882	Rbm46	0.472629	0.031407	0.923708	UP		ENSMUSG00000002210	Smg9	0.421209	0.000296043	0.048263	UP
ENSMUSG00000033419	Snap91	-0.16179	0.0020961	0.0708832	DOWN		ENSMUSG00000015484	Fam163a	0.474836	0.0185407	0.823673	UP		ENSMUSG00000038836	Agbl3	0.337899	0.000296604	0.048263	UP
ENSMUSG00000042992	Borcs5	-0.161789	0.0249704	0.369377	DOWN		ENSMUSG00000100967	Gm29666	0.477855	0.00934466	0.680189	UP		ENSMUSG00000036430	Tbcc	0.265835	0.000299026	0.0485148	UP
ENSMUSG00000037351	Actr1b	-0.161771	0.000235692	0.0129355	DOWN		ENSMUSG00000074024	4632427E13Rik	0.478317	0.00878758	0.662935	UP		ENSMUSG00000086968	4933431E20Rik	0.203727	0.000302014	0.0487627	UP
ENSMUSG00000028399	Ptprd	-0.161714	0.0233801	0.357086	DOWN		ENSMUSG00000075389	2810410L24Rik	0.478323	0.00141959	0.319854	UP		ENSMUSG00000017724	Etv4	0.41085	0.000338236	0.051988	UP
ENSMUSG00000057541	Pus7	-0.161571	0.0446831	0.500988	DOWN		ENSMUSG00000021263	Degs2	0.480312	0.0156148	0.779857	UP		ENSMUSG00000033214	Slitrk5	0.216726	0.000339462	0.0520325	UP
ENSMUSG00000026883	Dab2ip	-0.161514	0.0207386	0.331807	DOWN		ENSMUSG00000055653	Gpc3	0.483427	0.0101985	0.691768	UP		ENSMUSG00000028901	Gmeb1	0.309743	0.000363999	0.0545871	UP
ENSMUSG00000047141	Zfp654	-0.161513	0.0113924	0.229866	DOWN		ENSMUSG00000095123	Gm21781	0.483784	2.75036e-05	0.0374386	UP		ENSMUSG00000036040	Adamtsl2	0.419373	0.00039526	0.0578676	UP
ENSMUSG00000073139	Tmem185a	-0.161485	0.00566849	0.145346	DOWN		ENSMUSG00000060336	Zfp937	0.48382	0.0056788	0.556713	UP		ENSMUSG00000037536	Fbxo34	0.18395	0.000434296	0.061948	UP
ENSMUSG00000020577	Tspan13	-0.161418	0.0344237	0.437791	DOWN		ENSMUSG00000062933	Gm10123	0.485807	0.0421497	0.997462	UP		ENSMUSG00000039958	Etfbkmt	0.529636	0.000446376	0.0628631	UP
ENSMUSG00000070639	Lrrc8b	-0.161389	0.0109248	0.224709	DOWN		ENSMUSG00000045275	Lca5l	0.48587	0.00492143	0.532324	UP		ENSMUSG00000021967	Mrpl57	0.228185	0.00044783	0.0629082	UP
ENSMUSG00000032867	Fbxw8	-0.161363	0.00415832	0.117302	DOWN		ENSMUSG00000103839	Gm37607	0.489965	0.018975	0.827765	UP		ENSMUSG00000036790	Slitrk2	0.244987	0.000451301	0.0629179	UP
ENSMUSG00000062044	Lmtk3	-0.161363	0.00335696	0.0995935	DOWN		ENSMUSG00000042857	Gm9776	0.493103	0.0035101	0.464833	UP		ENSMUSG00000027014	Cwc22	0.299423	0.000458039	0.0633796	UP
ENSMUSG00000022517	Mgrn1	-0.161347	9.55645e-05	0.00611602	DOWN		ENSMUSG00000029675	Eln	0.493934	0.0055649	0.55041	UP		ENSMUSG00000030823	9130019O22Rik	0.476768	0.000460237	0.0634169	UP
ENSMUSG00000059586	Nsmce2	-0.161162	0.0408993	0.478571	DOWN		ENSMUSG00000002289	Angptl4	0.498353	0.00645069	0.577306	UP		ENSMUSG00000060743	H3f3a	0.198117	0.000475632	0.0653252	UP
ENSMUSG00000032413	Rasa2	-0.161135	0.0176323	0.300943	DOWN		ENSMUSG00000112390	Gm20208	0.502459	0.0413054	0.992365	UP		ENSMUSG00000081984	Dnajb3	0.963274	0.00047981	0.0657363	UP
ENSMUSG00000048732	Klhl11	-0.160728	0.0379188	0.459188	DOWN		ENSMUSG00000016493	Cd46	0.504098	0.000195698	0.113111	UP		ENSMUSG00000024906	Mus81	0.245767	0.000519585	0.0698068	UP
ENSMUSG00000023169	Slc38a1	-0.160714	0.038047	0.460268	DOWN		ENSMUSG00000060244	Alyref2	0.504769	0.00864477	0.662935	UP		ENSMUSG00000055125	M5C1000I18Rik	0.51898	0.000525431	0.070252	UP
ENSMUSG00000008153	Clstn3	-0.160665	0.00910019	0.20042	DOWN		ENSMUSG00000017007	Rbpjl	0.504868	0.0476572	1	UP		ENSMUSG00000057788	Ddx49	0.291501	0.000539466	0.0714818	UP
ENSMUSG00000054874	Pcnx3	-0.160626	0.0014411	0.0538467	DOWN		ENSMUSG00000000305	Cdh4	0.506409	0.0344137	0.953326	UP		ENSMUSG00000038642	Ctss	0.275295	0.000547556	0.0723387	UP
ENSMUSG00000108621	Gm33989	-0.160586	0.0466238	0.512077	DOWN		ENSMUSG00000022842	Ece2	0.50744	0.00350716	0.464833	UP		ENSMUSG00000032407	U2surp	0.200748	0.000555935	0.0727528	UP
ENSMUSG00000049516	Spty2d1	-0.160582	0.0189774	0.314797	DOWN		ENSMUSG00000034919	Ttc22	0.509556	0.0439259	1	UP		ENSMUSG00000037364	Srrt	0.177111	0.000562118	0.0732165	UP
ENSMUSG00000028842	Ago3	-0.160358	0.00684675	0.165392	DOWN		ENSMUSG00000022388	Ttll8	0.51292	0.0476395	1	UP		ENSMUSG00000028007	Snx7	0.297279	0.000576377	0.0745487	UP
ENSMUSG00000010453	Kansl3	-0.160268	0.000553608	0.0254499	DOWN		ENSMUSG00000048617	Rtbdn	0.513816	0.0389978	0.984581	UP		ENSMUSG00000000740	Rpl13	0.158438	0.000587527	0.0758142	UP
ENSMUSG00000038055	Dexi	-0.160098	0.0212303	0.337091	DOWN		ENSMUSG00000048424	Ranbp3l	0.51542	0.0274297	0.90811	UP		ENSMUSG00000033082	Clec1a	0.809877	0.000595638	0.0765051	UP
ENSMUSG00000085438	Oip5os1	-0.159983	0.00893631	0.197944	DOWN		ENSMUSG00000117171	C230013L11Rik	0.51611	0.011839	0.723958	UP		ENSMUSG00000020621	Rdh14	0.209286	0.000597292	0.0765403	UP
ENSMUSG00000059436	Max	-0.159901	0.00253395	0.0817926	DOWN		ENSMUSG00000029186	Pi4k2b	0.519849	0.0114446	0.712471	UP		ENSMUSG00000097493	9930014A18Rik	0.71522	0.000605186	0.0768268	UP
ENSMUSG00000054051	Ercc6	-0.159899	0.0219562	0.344322	DOWN		ENSMUSG00000030110	Ret	0.520288	0.0426799	1	UP		ENSMUSG00000070729	Gm12966	0.34055	0.000618231	0.0772607	UP
ENSMUSG00000022476	Polr3h	-0.159854	0.00267737	0.0848424	DOWN		ENSMUSG00000097777	Gm16794	0.520506	0.0294214	0.918069	UP		ENSMUSG00000022634	Yaf2	0.177211	0.000639049	0.0793264	UP
ENSMUSG00000019302	Atp6v0a1	-0.159785	0.000719971	0.0312346	DOWN		ENSMUSG00000037362	Ccn3	0.521533	0.0196764	0.839125	UP		ENSMUSG00000026697	Myoc	0.968648	0.000658603	0.0806709	UP
ENSMUSG00000021268	Meg3	-0.159683	0.017303	0.298164	DOWN		ENSMUSG00000079022	Col22a1	0.52312	0.0223327	0.869999	UP		ENSMUSG00000029919	Hpgds	0.438588	0.000660328	0.0807041	UP
ENSMUSG00000024639	Gnaq	-0.159598	0.00517553	0.135997	DOWN		ENSMUSG00000103183	Gm37090	0.525879	0.0163064	0.791523	UP		ENSMUSG00000028394	Pole3	0.215886	0.000692284	0.083688	UP
ENSMUSG00000021254	Gpatch2l	-0.15955	0.0121988	0.239263	DOWN		ENSMUSG00000044361	BC024139	0.527809	0.0307463	0.92175	UP		ENSMUSG00000010142	Tnfrsf13b	0.654859	0.000722645	0.0866035	UP
ENSMUSG00000020589	Cyria	-0.159445	0.000142804	0.00861276	DOWN		ENSMUSG00000090066	1110002E22Rik	0.528304	0.00482948	0.529592	UP		ENSMUSG00000033952	Aspm	0.95023	0.000737835	0.0877382	UP
ENSMUSG00000026470	Stx6	-0.159289	0.00352803	0.103303	DOWN		ENSMUSG00000028687	Mutyh	0.530271	0.00940258	0.680189	UP		ENSMUSG00000071477	Zfp777	0.206288	0.000741148	0.0877382	UP
ENSMUSG00000049470	Aff4	-0.159227	0.0028035	0.087775	DOWN		ENSMUSG00000034898	Filip1	0.534407	0.00295088	0.436628	UP		ENSMUSG00000106951	5930430L01Rik	0.414023	0.000741842	0.0877382	UP
ENSMUSG00000002957	Ap2a2	-0.159169	0.008494	0.191895	DOWN		ENSMUSG00000085440	Sorbs2os	0.538497	0.0257561	0.90409	UP		ENSMUSG00000042857	Gm9776	0.567725	0.000752205	0.0881363	UP
ENSMUSG00000063873	Slc24a3	-0.159137	0.031205	0.41682	DOWN		ENSMUSG00000000901	Mmp11	0.540578	0.0218762	0.863423	UP		ENSMUSG00000051451	Crebzf	0.154402	0.000753318	0.0881363	UP
ENSMUSG00000030469	Zfp719	-0.159131	0.022869	0.352285	DOWN		ENSMUSG00000027355	Tmco5	0.5458	0.0368061	0.96424	UP		ENSMUSG00000073791	Efcab7	0.610288	0.00075553	0.0881363	UP
ENSMUSG00000024268	Celf4	-0.158974	0.020728	0.331807	DOWN		ENSMUSG00000087366	Junos	0.549476	0.0361757	0.956647	UP		ENSMUSG00000042686	Jph1	0.376469	0.000759269	0.0881363	UP
ENSMUSG00000033530	Ttc7b	-0.15892	0.0100828	0.213716	DOWN		ENSMUSG00000082088	Gm15753	0.550981	0.0210443	0.859629	UP		ENSMUSG00000040795	Iqcc	0.360642	0.00077038	0.0888691	UP
ENSMUSG00000022018	Rgcc	-0.158879	0.0248757	0.368773	DOWN		ENSMUSG00000061724	Gm2423	0.55154	0.00245501	0.398307	UP		ENSMUSG00000031979	Cog2	0.217309	0.00077478	0.0890066	UP
ENSMUSG00000027852	Nras	-0.158738	0.0069616	0.167096	DOWN		ENSMUSG00000105152	Gm42864	0.552931	0.0311286	0.923708	UP		ENSMUSG00000030319	Cand2	0.446413	0.000776591	0.0890304	UP
ENSMUSG00000020876	Snx11	-0.158708	0.0109853	0.22534	DOWN		ENSMUSG00000046561	Arsj	0.557852	0.00147102	0.323899	UP		ENSMUSG00000055302	Mrfap1	0.164608	0.000781735	0.089386	UP
ENSMUSG00000046793	Gpr61	-0.158673	0.0422264	0.4857	DOWN		ENSMUSG00000033715	Akr1c14	0.561003	0.0191986	0.832244	UP		ENSMUSG00000022451	Twf1	0.199003	0.000786165	0.0895727	UP
ENSMUSG00000034781	Gna11	-0.158602	0.000645053	0.0287718	DOWN		ENSMUSG00000066952	Myo1h	0.561439	0.0190559	0.828648	UP		ENSMUSG00000034484	Snx2	0.155593	0.000803805	0.0908365	UP
ENSMUSG00000058301	Upf1	-0.158551	0.00431071	0.120074	DOWN		ENSMUSG00000053914	Kdm4d	0.563593	0.0258972	0.905348	UP		ENSMUSG00000046111	Cep295	0.2725	0.000838294	0.0932153	UP
ENSMUSG00000021936	Mapk8	-0.158482	0.00573042	0.146527	DOWN		ENSMUSG00000113515	Gm29675	0.564785	0.0108434	0.698593	UP		ENSMUSG00000026955	Sapcd2	0.82982	0.000842214	0.0933827	UP
ENSMUSG00000040560	Wdr7	-0.158465	0.00432809	0.120498	DOWN		ENSMUSG00000090622	A930033H14Rik	0.568825	0.0185314	0.823673	UP		ENSMUSG00000048755	Mcat	0.273971	0.000843166	0.0933827	UP
ENSMUSG00000027646	Src	-0.158387	0.00436247	0.121191	DOWN		ENSMUSG00000102305	Gm38192	0.569019	0.0107857	0.698593	UP		ENSMUSG00000019809	Pex3	0.225316	0.000884464	0.0967974	UP
ENSMUSG00000006575	Rundc3a	-0.158138	0.00136218	0.0515224	DOWN		ENSMUSG00000021965	Ska3	0.569766	0.0198413	0.839125	UP		ENSMUSG00000048163	Selplg	0.227516	0.000910858	0.0983859	UP
ENSMUSG00000042719	Naa25	-0.158135	0.00691468	0.166309	DOWN		ENSMUSG00000117992	Gm41760	0.569892	0.0233835	0.879355	UP		ENSMUSG00000106019	Gm43672	0.437496	0.000912969	0.0983859	UP
ENSMUSG00000059273	Zc3h4	-0.158126	0.00738423	0.17406	DOWN		ENSMUSG00000086918	4930429F24Rik	0.571029	0.0383053	0.97724	UP		ENSMUSG00000026914	Psmd14	0.166368	0.000914901	0.0983859	UP
ENSMUSG00000022983	Scaf4	-0.158118	0.0170023	0.294907	DOWN		ENSMUSG00000044566	Cage1	0.572368	0.00428269	0.506089	UP		ENSMUSG00000043155	Hpdl	0.585336	0.000927851	0.0990071	UP
ENSMUSG00000020448	Rnf185	-0.15808	0.00612035	0.153032	DOWN		ENSMUSG00000028307	Aldob	0.580898	0.021527	0.863423	UP		ENSMUSG00000043421	Hilpda	0.409786	0.000930725	0.0991231	UP
ENSMUSG00000043991	Pura	-0.158036	0.00803223	0.184778	DOWN		ENSMUSG00000113361	B930059L03Rik	0.581942	0.00505367	0.536162	UP		ENSMUSG00000030802	Bckdk	0.201056	0.000940557	0.0999783	UP
ENSMUSG00000026171	Rnf25	-0.157931	0.0129262	0.248612	DOWN		ENSMUSG00000074890	Lcmt2	0.584309	4.94351e-06	0.0114292	UP		ENSMUSG00000046909	Tefm	0.375293	0.000955093	0.101136	UP
ENSMUSG00000047013	Fbxo41	-0.157869	0.00602401	0.151716	DOWN		ENSMUSG00000117003	Gm49937	0.589814	0.019802	0.839125	UP		ENSMUSG00000032251	Irak1bp1	0.265403	0.000960331	0.101304	UP
ENSMUSG00000020522	Mfap3	-0.157754	0.044885	0.501891	DOWN		ENSMUSG00000069270	H2ac6	0.595136	0.0402312	0.991034	UP		ENSMUSG00000061665	Cd2ap	0.301646	0.000964395	0.10137	UP
ENSMUSG00000020070	Rufy2	-0.157676	0.0013001	0.0496587	DOWN		ENSMUSG00000103921	Gm5841	0.602224	0.0187408	0.824259	UP		ENSMUSG00000014496	Ankrd28	0.199888	0.000985738	0.102431	UP
ENSMUSG00000024182	Axin1	-0.157669	0.00474659	0.128538	DOWN		ENSMUSG00000090576	Gm17055	0.602732	0.0335139	0.945281	UP		ENSMUSG00000105152	Gm42864	0.838412	0.000986955	0.102431	UP
ENSMUSG00000020785	Camkk1	-0.157526	0.0199425	0.324958	DOWN		ENSMUSG00000074136	4930513N10Rik	0.604177	0.0487935	1	UP		ENSMUSG00000002059	Rab34	0.280819	0.000987634	0.102431	UP
ENSMUSG00000045038	Prkce	-0.157506	0.0250339	0.369823	DOWN		ENSMUSG00000107997	Gm44243	0.604635	0.0108568	0.698593	UP		ENSMUSG00000052428	Tmco1	0.200882	0.00101971	0.10489	UP
ENSMUSG00000031156	Slc35a2	-0.157468	0.0158481	0.282623	DOWN		ENSMUSG00000085555	2610035F20Rik	0.605368	0.0323227	0.93464	UP		ENSMUSG00000021646	Mccc2	0.236638	0.00104814	0.107303	UP
ENSMUSG00000020607	Lratd1	-0.157294	0.011947	0.236655	DOWN		ENSMUSG00000015852	Fcrls	0.613208	1.63368e-05	0.0258995	UP		ENSMUSG00000045316	Fahd1	0.235203	0.00107082	0.109364	UP
ENSMUSG00000042359	Osbpl6	-0.157267	0.0203693	0.328465	DOWN		ENSMUSG00000042282	Gucy2f	0.614229	0.0192269	0.83282	UP		ENSMUSG00000024248	Cox7a2l	0.178441	0.00107363	0.109364	UP
ENSMUSG00000029348	Asphd2	-0.157216	0.00696244	0.167096	DOWN		ENSMUSG00000050926	Dcaf12l2	0.614328	0.00719068	0.603361	UP		ENSMUSG00000037742	Eef1a1	0.144891	0.00107467	0.109364	UP
ENSMUSG00000053470	Kdm3a	-0.157123	0.0137856	0.258681	DOWN		ENSMUSG00000025401	Myo1a	0.615907	0.0373465	0.967434	UP		ENSMUSG00000071637	Cebpd	0.493585	0.00110522	0.111413	UP
ENSMUSG00000022772	Senp5	-0.157108	0.0037202	0.107793	DOWN		ENSMUSG00000102729	Gm32444	0.616545	0.00252603	0.403925	UP		ENSMUSG00000099681	1700052K11Rik	0.393143	0.00111599	0.11218	UP
ENSMUSG00000051344	Plekhm3	-0.157099	0.00790746	0.182943	DOWN		ENSMUSG00000098041	Gm26981	0.626434	0.019728	0.839125	UP		ENSMUSG00000100017	2410022M11Rik	0.5603	0.00112379	0.112759	UP
ENSMUSG00000026856	Dolpp1	-0.157069	0.0478464	0.519717	DOWN		ENSMUSG00000043289	Mei4	0.636426	0.0203091	0.847004	UP		ENSMUSG00000068744	Psrc1	0.519788	0.00113898	0.114077	UP
ENSMUSG00000038916	Soga3	-0.156949	0.00888038	0.197572	DOWN		ENSMUSG00000110419	AW046200	0.636626	0.0133475	0.74491	UP		ENSMUSG00000029348	Asphd2	0.189148	0.00116167	0.114898	UP
ENSMUSG00000031537	Ikbkb	-0.156932	0.008159	0.186472	DOWN		ENSMUSG00000028989	Angptl7	0.63879	0.0343276	0.952368	UP		ENSMUSG00000038286	Bphl	0.22486	0.00124922	0.121266	UP
ENSMUSG00000058006	Mdn1	-0.156905	0.0445626	0.50059	DOWN		ENSMUSG00000109015	Gm31024	0.64196	0.011707	0.719364	UP		ENSMUSG00000028869	Gnl2	0.168897	0.00128071	0.122946	UP
ENSMUSG00000066640	Fbxl18	-0.156809	0.011203	0.227284	DOWN		ENSMUSG00000113780	Gm33195	0.644526	0.0189977	0.827765	UP		ENSMUSG00000040138	Ndp	0.345743	0.00128622	0.123049	UP
ENSMUSG00000038187	Btbd10	-0.156808	0.0199244	0.324873	DOWN		ENSMUSG00000028558	Calr4	0.648821	0.01186	0.723958	UP		ENSMUSG00000036721	Zscan12	0.335136	0.0013319	0.126764	UP
ENSMUSG00000040907	Atp1a3	-0.156772	0.00562691	0.14448	DOWN		ENSMUSG00000113170	Gm36839	0.651984	0.0403236	0.991034	UP		ENSMUSG00000027378	Nphp1	0.256768	0.00134856	0.127352	UP
ENSMUSG00000067629	Syngap1	-0.156595	0.00834124	0.189452	DOWN		ENSMUSG00000091050	9330020H09Rik	0.667101	0.0173902	0.807906	UP		ENSMUSG00000027255	Arfgap2	0.192992	0.00134956	0.127352	UP
ENSMUSG00000030134	Rasgef1a	-0.156528	0.0110512	0.226022	DOWN		ENSMUSG00000079242	C730034F03Rik	0.667757	0.0232787	0.877011	UP		ENSMUSG00000007721	Ccdc124	0.162574	0.00135607	0.127749	UP
ENSMUSG00000063524	Eno1	-0.156464	0.0117587	0.234899	DOWN		ENSMUSG00000025592	Dach2	0.676576	0.0186773	0.824259	UP		ENSMUSG00000011306	Sugp1	0.171924	0.00136327	0.128126	UP
ENSMUSG00000022964	Tmem50b	-0.156425	0.00708678	0.169202	DOWN		ENSMUSG00000096936	Gm3510	0.676845	0.0106048	0.693901	UP		ENSMUSG00000021391	Cenpp	0.840119	0.00138379	0.129175	UP
ENSMUSG00000034210	Efcab14	-0.156403	0.0389913	0.466405	DOWN		ENSMUSG00000028017	Egf	0.686878	0.00493223	0.532441	UP		ENSMUSG00000049285	Mblac1	0.486828	0.00138517	0.129175	UP
ENSMUSG00000033365	Ipo13	-0.156333	0.00200219	0.0686623	DOWN		ENSMUSG00000063796	Slc22a8	0.68767	5.23569e-05	0.0577694	UP		ENSMUSG00000090553	Snrpe	0.306121	0.00139978	0.130318	UP
ENSMUSG00000039737	Prkrip1	-0.156325	0.0207443	0.331807	DOWN		ENSMUSG00000033644	Piwil2	0.688856	0.011153	0.703892	UP		ENSMUSG00000048310	Pskh1	0.355008	0.00141425	0.130788	UP
ENSMUSG00000017781	Pitpna	-0.156162	0.0008755	0.0366356	DOWN		ENSMUSG00000027434	Nkx2-2	0.709664	0.000465345	0.180459	UP		ENSMUSG00000022365	Derl1	0.174215	0.00142776	0.131598	UP
ENSMUSG00000052214	Opa3	-0.155992	0.00167654	0.0603674	DOWN		ENSMUSG00000097825	9630001P10Rik	0.7131	0.00355521	0.466861	UP		ENSMUSG00000059213	Ddn	0.298421	0.00145539	0.13364	UP
ENSMUSG00000096210	H1f0	-0.155793	0.00149702	0.0553768	DOWN		ENSMUSG00000003657	Calb2	0.714952	0.00890361	0.667614	UP		ENSMUSG00000022992	Kansl2	0.198814	0.00150666	0.137262	UP
ENSMUSG00000039536	Stau1	-0.155778	0.000623927	0.0280096	DOWN		ENSMUSG00000025902	Sox17	0.715117	1.43902e-06	0.00469687	UP		ENSMUSG00000026017	Carf	0.27057	0.001509	0.137262	UP
ENSMUSG00000030286	Emc3	-0.1557	0.000472756	0.022478	DOWN		ENSMUSG00000110148	5830408C22Rik	0.721537	0.0453601	1	UP		ENSMUSG00000026354	Lct	0.619293	0.00152346	0.138351	UP
ENSMUSG00000064302	Clasp1	-0.155699	0.00502549	0.133933	DOWN		ENSMUSG00000097699	5430400D12Rik	0.730935	0.0168778	0.801027	UP		ENSMUSG00000003746	Man1a	0.355422	0.00152714	0.138458	UP
ENSMUSG00000041794	Myrip	-0.15567	0.00496499	0.13296	DOWN		ENSMUSG00000044551	9930012K11Rik	0.734405	0.00473015	0.527032	UP		ENSMUSG00000029513	Prkab1	0.288764	0.00153393	0.138747	UP
ENSMUSG00000072501	Phf20l1	-0.155638	0.0142601	0.264941	DOWN		ENSMUSG00000086191	Zfp652os	0.739752	0.000793626	0.234234	UP		ENSMUSG00000006717	Acot13	0.17251	0.00153532	0.138747	UP
ENSMUSG00000042046	Dstyk	-0.155638	0.00212883	0.071766	DOWN		ENSMUSG00000005611	Irag1	0.743437	0.0431591	1	UP		ENSMUSG00000054000	Tusc1	0.319073	0.00155001	0.139629	UP
ENSMUSG00000058979	Hdhd5	-0.155559	0.0433022	0.492762	DOWN		ENSMUSG00000109097	Gm29683	0.74559	0.0202163	0.847004	UP		ENSMUSG00000025370	Cdh9	0.371957	0.00158563	0.142366	UP
ENSMUSG00000025170	Rab40b	-0.155381	0.0364493	0.451342	DOWN		ENSMUSG00000112150	9530018F02Rik	0.761356	0.00694445	0.593021	UP		ENSMUSG00000027787	Nmd3	0.187749	0.00163374	0.145297	UP
ENSMUSG00000030315	Vgll4	-0.1553	0.0264974	0.383422	DOWN		ENSMUSG00000081984	Dnajb3	0.764796	0.00587164	0.561724	UP		ENSMUSG00000026341	Actr3	0.165361	0.00168173	0.148118	UP
ENSMUSG00000047804	Akap10	-0.155201	0.0433354	0.492823	DOWN		ENSMUSG00000086889	Phf2os1	0.767716	0.00397443	0.496687	UP		ENSMUSG00000043993	2900052L18Rik	0.474135	0.00168736	0.148204	UP
ENSMUSG00000048251	Bcl11b	-0.155102	0.0448864	0.501891	DOWN		ENSMUSG00000064585	Gm25129	0.781526	0.00708227	0.598196	UP		ENSMUSG00000060548	Tnfrsf19	0.18719	0.00170935	0.1496	UP
ENSMUSG00000041688	Amot	-0.155098	0.0414524	0.48205	DOWN		ENSMUSG00000094320	Chchd2-ps	0.785776	0.035438	0.956647	UP		ENSMUSG00000037563	Rps16	0.143918	0.00172615	0.150596	UP
ENSMUSG00000033819	Ppp1r16a	-0.155054	0.0059491	0.150249	DOWN		ENSMUSG00000104253	Gm37174	0.790791	0.000547005	0.201004	UP		ENSMUSG00000048234	Rnf149	0.21433	0.00173708	0.151311	UP
ENSMUSG00000042156	Dzip1	-0.154922	0.0144054	0.265907	DOWN		ENSMUSG00000085527	Gm15535	0.799479	0.000234141	0.125479	UP		ENSMUSG00000026977	Marchf7	0.170857	0.00174663	0.151699	UP
ENSMUSG00000048895	Cdk5r1	-0.154896	0.0045498	0.124821	DOWN		ENSMUSG00000000093	Tbx2	0.803191	0.000170123	0.106638	UP		ENSMUSG00000033207	Mamdc2	0.519787	0.00176861	0.152383	UP
ENSMUSG00000031749	St3gal2	-0.154799	0.00373711	0.108185	DOWN		ENSMUSG00000032744	Heyl	0.811794	0.000387725	0.161757	UP		ENSMUSG00000048439	Nupl2	0.345415	0.00178554	0.152892	UP
ENSMUSG00000002803	Btbd6	-0.15456	0.00931736	0.20362	DOWN		ENSMUSG00000001493	Meox1	0.823427	0.00038741	0.161757	UP		ENSMUSG00000038072	Galnt11	0.205776	0.0017931	0.153068	UP
ENSMUSG00000027185	Nat10	-0.154544	0.0292103	0.40363	DOWN		ENSMUSG00000026955	Sapcd2	0.836132	0.000764345	0.231755	UP		ENSMUSG00000074024	4632427E13Rik	0.567721	0.00180024	0.15323	UP
ENSMUSG00000047037	Nipa1	-0.154478	0.0105153	0.219146	DOWN		ENSMUSG00000092492	B230208B08Rik	0.840784	0.00984131	0.686011	UP		ENSMUSG00000034648	Lrrn1	0.208533	0.00183441	0.155489	UP
ENSMUSG00000039483	Asb6	-0.15439	0.0152155	0.275902	DOWN		ENSMUSG00000051159	Cited1	0.842638	0.0360029	0.956647	UP		ENSMUSG00000068240	Gm11808	0.220295	0.00187035	0.156563	UP
ENSMUSG00000032217	Rnf111	-0.15439	0.00611879	0.153032	DOWN		ENSMUSG00000074346	Kcnd3os	0.862912	0.00213224	0.369725	UP		ENSMUSG00000081272	Ap2m1-ps	0.239498	0.00187355	0.156563	UP
ENSMUSG00000024137	E4f1	-0.154301	0.043629	0.494756	DOWN		ENSMUSG00000011171	Vipr2	0.8654	0.0396759	0.99098	UP		ENSMUSG00000028865	Cd164l2	0.774648	0.00189217	0.157187	UP
ENSMUSG00000022765	Snap29	-0.154178	0.0173967	0.299036	DOWN		ENSMUSG00000021647	Cartpt	0.901242	0.0364521	0.960407	UP		ENSMUSG00000034729	Mrps10	0.224703	0.00190367	0.157187	UP
ENSMUSG00000058297	Spock2	-0.153907	0.00913684	0.200942	DOWN		ENSMUSG00000026697	Myoc	0.902854	0.00152704	0.329691	UP		ENSMUSG00000032288	Imp3	0.210682	0.00190372	0.157187	UP
ENSMUSG00000012640	Zfp715	-0.153852	0.0139536	0.260687	DOWN		ENSMUSG00000096753	Fam181a	0.937283	0.000419802	0.173832	UP		ENSMUSG00000033882	Rbm46	0.674824	0.00190497	0.157187	UP
ENSMUSG00000042444	Mindy2	-0.153826	0.00822325	0.18758	DOWN		ENSMUSG00000038522	Mfsd4b1	0.950819	6.16981e-05	0.0622444	UP		ENSMUSG00000049624	Slc17a5	0.177024	0.00190579	0.157187	UP
ENSMUSG00000034850	Tmem127	-0.153816	0.000506347	0.0236695	DOWN		ENSMUSG00000104969	Gm43445	1.01851	0.000288746	0.142146	UP		ENSMUSG00000044244	Il20rb	0.770109	0.00190935	0.157187	UP
ENSMUSG00000021952	Xpo4	-0.153771	0.0360999	0.448919	DOWN		ENSMUSG00000110279	Gm45552	1.09426	1.41771e-06	0.00469687	UP		ENSMUSG00000027423	Snx5	0.158937	0.0019174	0.157383	UP
ENSMUSG00000033009	Ogfod1	-0.153768	0.00296414	0.0909747	DOWN		ENSMUSG00000074903	Gm2058	1.13827	0.00132495	0.313748	UP		ENSMUSG00000116564	Riok2	0.241667	0.00193378	0.158259	UP
ENSMUSG00000025586	Cpeb1	-0.153689	0.0334822	0.431751	DOWN		ENSMUSG00000020660	Pomc	1.18497	0.00111631	0.289617	UP		ENSMUSG00000074342	I830077J02Rik	0.724216	0.00194158	0.158504	UP
ENSMUSG00000021690	Jmy	-0.153654	0.00501586	0.133805	DOWN		ENSMUSG00000064179	Tnnt1	1.34501	0.0440271	1	UP		ENSMUSG00000049881	2810025M15Rik	0.310358	0.00194492	0.158504	UP
ENSMUSG00000025139	Tollip	-0.153617	0.000472204	0.022471	DOWN									ENSMUSG00000031774	Psme3ip1	0.156583	0.00200122	0.161409	UP
ENSMUSG00000020811	Wscd1	-0.153584	0.0364991	0.451555	DOWN									ENSMUSG00000029413	Naaa	0.285621	0.00201886	0.161879	UP
ENSMUSG00000059316	Slc27a4	-0.15357	0.00380936	0.109518	DOWN									ENSMUSG00000004667	Polr2e	0.15466	0.00202809	0.162297	UP
ENSMUSG00000026819	Slc25a25	-0.153501	0.0308051	0.414132	DOWN									ENSMUSG00000020528	Prpsap2	0.175298	0.00203203	0.162297	UP
ENSMUSG00000062590	Armc9	-0.153227	0.0421419	0.485247	DOWN									ENSMUSG00000037570	Mcrs1	0.141097	0.00209163	0.165424	UP
ENSMUSG00000027546	Atp9a	-0.15312	0.00262464	0.0838649	DOWN									ENSMUSG00000047003	Zfp41	0.335447	0.00209587	0.165424	UP
ENSMUSG00000030689	Ino80e	-0.153098	0.0339096	0.434634	DOWN									ENSMUSG00000097049	6530411M01Rik	0.918039	0.00210649	0.165749	UP
ENSMUSG00000016477	E2f3	-0.153093	0.0275854	0.391565	DOWN									ENSMUSG00000026833	Olfm1	0.227279	0.00215961	0.168775	UP
ENSMUSG00000074102	Rbm15b	-0.153044	0.00776556	0.180817	DOWN									ENSMUSG00000062098	Btbd3	0.246218	0.00217022	0.169128	UP
ENSMUSG00000011158	Brf1	-0.152913	0.0168172	0.292862	DOWN									ENSMUSG00000049305	Ccdc71	0.168327	0.00223147	0.17293	UP
ENSMUSG00000020091	Eif4ebp2	-0.152854	0.00266138	0.0843958	DOWN									ENSMUSG00000024382	Ercc3	0.185806	0.00226042	0.174	UP
ENSMUSG00000009207	Lnpk	-0.15279	0.0143612	0.265907	DOWN									ENSMUSG00000079427	Mthfsl	0.418203	0.00226153	0.174	UP
ENSMUSG00000021062	Rab15	-0.152637	0.00969624	0.2091	DOWN									ENSMUSG00000027331	Knstrn	0.903696	0.00230036	0.175718	UP
ENSMUSG00000050530	Fam171a1	-0.152622	0.00219485	0.0734978	DOWN									ENSMUSG00000040124	Gorab	0.280326	0.00230229	0.175718	UP
ENSMUSG00000037032	Apbb1	-0.152456	0.000576452	0.0262823	DOWN									ENSMUSG00000028398	Dmac1	0.214199	0.00236065	0.178698	UP
ENSMUSG00000017715	Pgs1	-0.152215	0.00132638	0.0504433	DOWN									ENSMUSG00000027011	Ube2e3	0.142019	0.00237015	0.178928	UP
ENSMUSG00000018501	Ncor1	-0.152201	0.00603419	0.151809	DOWN									ENSMUSG00000027303	Ptpra	0.175624	0.00238793	0.179337	UP
ENSMUSG00000034891	Sncb	-0.15212	0.0325925	0.425751	DOWN									ENSMUSG00000026109	Tmeff2	0.187295	0.00240205	0.179868	UP
ENSMUSG00000005871	Apc	-0.15204	0.00719057	0.170731	DOWN									ENSMUSG00000052336	Cx3cr1	0.238962	0.00245566	0.183196	UP
ENSMUSG00000032119	Hinfp	-0.151924	0.0293015	0.403638	DOWN									ENSMUSG00000027573	Gid8	0.161334	0.00245639	0.183196	UP
ENSMUSG00000030811	Fbxl19	-0.151818	0.0033181	0.0987193	DOWN									ENSMUSG00000028333	Anp32b	0.167582	0.00246569	0.183643	UP
ENSMUSG00000025189	Cnnm1	-0.151705	0.00693676	0.166696	DOWN									ENSMUSG00000025722	Wdr73	0.237635	0.00247872	0.183918	UP
ENSMUSG00000014602	Kif1a	-0.151632	0.0171535	0.296694	DOWN									ENSMUSG00000022853	Ehhadh	0.72008	0.00248242	0.183918	UP
ENSMUSG00000030120	Mlf2	-0.151629	0.000269132	0.0143301	DOWN									ENSMUSG00000042604	Kcna4	0.271182	0.00248535	0.183918	UP
ENSMUSG00000027612	Mmp24	-0.151565	0.0240093	0.362801	DOWN									ENSMUSG00000026634	Angel2	0.15597	0.00249063	0.184018	UP
ENSMUSG00000046841	Ckap4	-0.151513	0.0325569	0.425556	DOWN									ENSMUSG00000035834	Polr3g	0.306133	0.00252764	0.18587	UP
ENSMUSG00000040818	Dennd6a	-0.151491	0.00880446	0.196395	DOWN									ENSMUSG00000067288	Rps28	0.162735	0.00257384	0.187797	UP
ENSMUSG00000026889	Rbm18	-0.151464	0.00678923	0.164648	DOWN									ENSMUSG00000020607	Lratd1	0.188385	0.0025922	0.18851	UP
ENSMUSG00000027663	Zmat3	-0.15146	0.0107873	0.223092	DOWN									ENSMUSG00000032314	Etfa	0.220989	0.00261427	0.189366	UP
ENSMUSG00000014470	Rnf166	-0.15144	0.0416267	0.482704	DOWN									ENSMUSG00000051154	Commd3	0.201871	0.00261762	0.189366	UP
ENSMUSG00000021144	Mta1	-0.151412	0.00199646	0.0685928	DOWN									ENSMUSG00000027953	Slc50a1	0.215372	0.00262236	0.189462	UP
ENSMUSG00000035093	Secisbp2l	-0.151246	0.03218	0.422791	DOWN									ENSMUSG00000020694	Tlk2	0.144782	0.0026316	0.189567	UP
ENSMUSG00000041375	Ccdc9	-0.151231	0.0395417	0.469888	DOWN									ENSMUSG00000028581	Laptm5	0.195017	0.00264431	0.189567	UP
ENSMUSG00000034342	Cbl	-0.151202	0.0243456	0.364606	DOWN									ENSMUSG00000016664	Pacsin2	0.222344	0.00265698	0.19023	UP
ENSMUSG00000031545	Gpat4	-0.151172	0.00180291	0.063678	DOWN									ENSMUSG00000083879	Gm14038	0.611141	0.00268701	0.19128	UP
ENSMUSG00000004110	Cacna1e	-0.151113	0.0405353	0.475817	DOWN									ENSMUSG00000026404	Ddx59	0.294565	0.00269261	0.19128	UP
ENSMUSG00000011832	Evi5l	-0.151011	0.00147199	0.0545965	DOWN									ENSMUSG00000031660	Brd7	0.157869	0.00270981	0.191677	UP
ENSMUSG00000013646	Sh3bp5l	-0.150989	0.00824333	0.187766	DOWN									ENSMUSG00000004609	Cd33	0.396418	0.00271174	0.191677	UP
ENSMUSG00000047539	Fbxo28	-0.150944	0.0117959	0.234932	DOWN									ENSMUSG00000028017	Egf	0.72987	0.00275252	0.193462	UP
ENSMUSG00000048832	Vps37c	-0.150928	0.0393278	0.468351	DOWN									ENSMUSG00000004902	Slc25a18	0.22564	0.00276168	0.193536	UP
ENSMUSG00000031065	Cdk16	-0.150871	0.00379571	0.109296	DOWN									ENSMUSG00000050721	Plekho2	0.281502	0.00276594	0.193536	UP
ENSMUSG00000020684	Rasl10b	-0.150774	0.0047098	0.127854	DOWN									ENSMUSG00000051390	Zbtb22	0.180535	0.00277204	0.193718	UP
ENSMUSG00000037750	Fam222b	-0.150773	0.0270799	0.387538	DOWN									ENSMUSG00000056019	Zfp709	0.325203	0.00279566	0.193993	UP
ENSMUSG00000025658	Cnksr2	-0.150761	0.0278464	0.394059	DOWN									ENSMUSG00000044197	Gpr146	0.242778	0.00279689	0.193993	UP
ENSMUSG00000045973	Slc25a51	-0.150676	0.00285741	0.0888729	DOWN									ENSMUSG00000034164	Emid1	0.465594	0.00280725	0.194464	UP
ENSMUSG00000038740	Mvb12b	-0.150671	0.000503507	0.0235565	DOWN									ENSMUSG00000064284	Cdpf1	0.322163	0.00283259	0.194761	UP
ENSMUSG00000029419	Ajm1	-0.150634	0.021174	0.336544	DOWN									ENSMUSG00000031023	Akip1	0.509051	0.00283738	0.194849	UP
ENSMUSG00000046707	Csnk2a2	-0.150603	0.00212393	0.0716853	DOWN									ENSMUSG00000041560	Nop53	0.14468	0.0028484	0.195364	UP
ENSMUSG00000040389	Wdr47	-0.150533	0.00118657	0.0463657	DOWN									ENSMUSG00000009640	Dmap1	0.186857	0.00286276	0.196106	UP
ENSMUSG00000061601	Pclo	-0.150524	0.0292925	0.40363	DOWN									ENSMUSG00000027433	Xrn2	0.132849	0.00287939	0.196835	UP
ENSMUSG00000034908	Sidt2	-0.15046	0.00635536	0.157218	DOWN									ENSMUSG00000074461	Gm10699	0.251043	0.00288383	0.196835	UP
ENSMUSG00000023075	Akirin1	-0.150383	0.00294338	0.0907328	DOWN									ENSMUSG00000032744	Heyl	0.681782	0.00292201	0.197525	UP
ENSMUSG00000028053	Ash1l	-0.150081	0.00612337	0.153032	DOWN									ENSMUSG00000031409	Tceal6	0.140862	0.00294621	0.198444	UP
ENSMUSG00000028820	Sfpq	-0.150022	0.00149012	0.0551951	DOWN									ENSMUSG00000029815	Malsu1	0.31705	0.00294696	0.198444	UP
ENSMUSG00000024479	Mal2	-0.149921	0.0343849	0.437791	DOWN									ENSMUSG00000028128	F3	0.225823	0.00296512	0.199425	UP
ENSMUSG00000061207	Stk19	-0.149878	0.0341803	0.436092	DOWN									ENSMUSG00000025468	Caly	0.155743	0.00299637	0.201039	UP
ENSMUSG00000022307	Oxr1	-0.149788	0.0221517	0.346039	DOWN									ENSMUSG00000021786	Oxsm	0.325334	0.00301362	0.201953	UP
ENSMUSG00000073557	Ppp1r12b	-0.149778	0.022262	0.347273	DOWN									ENSMUSG00000069678	Pcgf1	0.255816	0.00309164	0.205199	UP
ENSMUSG00000039599	Fam149b	-0.149757	0.00670501	0.163463	DOWN									ENSMUSG00000058407	Txndc9	0.154235	0.0031037	0.205753	UP
ENSMUSG00000022208	Jph4	-0.149753	0.0477716	0.51944	DOWN									ENSMUSG00000028932	Psmc2	0.134378	0.0031449	0.206312	UP
ENSMUSG00000029167	Ppargc1a	-0.149537	0.0274287	0.390444	DOWN									ENSMUSG00000026843	Fubp3	0.177351	0.00315543	0.206312	UP
ENSMUSG00000028760	Eif4g3	-0.149402	0.00135237	0.051221	DOWN									ENSMUSG00000054364	Rhob	0.162713	0.00316636	0.206696	UP
ENSMUSG00000030584	Dpf1	-0.149315	0.0308154	0.414132	DOWN									ENSMUSG00000063434	Sorcs3	0.198666	0.0032049	0.208232	UP
ENSMUSG00000020455	Trim11	-0.14923	0.0293581	0.404017	DOWN									ENSMUSG00000049091	Sephs2	0.220465	0.00322334	0.209156	UP
ENSMUSG00000033768	Nrxn2	-0.14907	0.0354749	0.445037	DOWN									ENSMUSG00000049300	Prmt6	0.277143	0.00322987	0.209156	UP
ENSMUSG00000033004	Mycbp2	-0.149053	0.0177063	0.301741	DOWN									ENSMUSG00000052160	Pld4	0.306221	0.00325378	0.20948	UP
ENSMUSG00000024426	Atat1	-0.148993	0.0266408	0.38388	DOWN									ENSMUSG00000022312	Eif3h	0.130389	0.0032543	0.20948	UP
ENSMUSG00000005299	Letm1	-0.148823	0.000726852	0.0315085	DOWN									ENSMUSG00000042369	Rbm45	0.216074	0.00326284	0.209615	UP
ENSMUSG00000032393	Dpp8	-0.148816	0.00445227	0.122785	DOWN									ENSMUSG00000090946	Ccdc71l	0.235649	0.00338445	0.214958	UP
ENSMUSG00000017999	Ddx27	-0.148806	0.0105595	0.219855	DOWN									ENSMUSG00000037997	Parp11	0.241811	0.00338946	0.214958	UP
ENSMUSG00000027742	Cog6	-0.14878	0.0142987	0.265348	DOWN									ENSMUSG00000055633	Zfp580	0.233196	0.00340424	0.215025	UP
ENSMUSG00000025277	Abhd6	-0.14873	0.0110702	0.226158	DOWN									ENSMUSG00000022092	Ppp3cc	0.205682	0.00343422	0.216294	UP
ENSMUSG00000066036	Ubr4	-0.148717	0.0368972	0.452845	DOWN									ENSMUSG00000021468	Sptlc1	0.178915	0.00344646	0.216507	UP
ENSMUSG00000037703	Lzts3	-0.148664	0.0197976	0.323783	DOWN									ENSMUSG00000006476	Nsmf	0.235988	0.00344932	0.216507	UP
ENSMUSG00000028096	Gpr89	-0.148662	0.0106538	0.221155	DOWN									ENSMUSG00000022817	Itgb5	0.1707	0.00348704	0.218133	UP
ENSMUSG00000106847	Peg13	-0.148583	0.0448365	0.501885	DOWN									ENSMUSG00000029199	Lias	0.185446	0.00348924	0.218133	UP
ENSMUSG00000029095	Ablim2	-0.148514	0.0366503	0.451998	DOWN									ENSMUSG00000025993	Slc40a1	0.336085	0.00353199	0.219954	UP
ENSMUSG00000042763	Maneal	-0.148314	0.00364832	0.106209	DOWN									ENSMUSG00000034345	Gtf2h5	0.159808	0.00355042	0.220535	UP
ENSMUSG00000041997	Tlk1	-0.148311	0.00706825	0.168904	DOWN									ENSMUSG00000003644	Rps6ka1	0.288121	0.00355092	0.220535	UP
ENSMUSG00000037364	Srrt	-0.148155	0.00393292	0.112256	DOWN									ENSMUSG00000021428	Riok1	0.222033	0.00355324	0.220535	UP
ENSMUSG00000066900	Suds3	-0.1481	0.00232304	0.0765884	DOWN									ENSMUSG00000084319	Tpt1-ps3	0.265351	0.00356303	0.220572	UP
ENSMUSG00000018474	Chd3	-0.148052	0.0433997	0.492937	DOWN									ENSMUSG00000063659	Zbtb18	0.248442	0.00356705	0.220572	UP
ENSMUSG00000049550	Clip1	-0.147959	0.00545624	0.141106	DOWN									ENSMUSG00000062995	Ica1	0.155591	0.0035785	0.220868	UP
ENSMUSG00000049504	Proser1	-0.14787	0.0468866	0.513947	DOWN									ENSMUSG00000063558	Aox1	0.345577	0.00358788	0.221201	UP
ENSMUSG00000040003	Magi2	-0.147851	0.0066563	0.162632	DOWN									ENSMUSG00000037251	Pomk	0.190873	0.00364065	0.222722	UP
ENSMUSG00000017167	Cntnap1	-0.147797	0.0139058	0.259925	DOWN									ENSMUSG00000066415	Msl2	0.16283	0.00365423	0.223101	UP
ENSMUSG00000020220	Vps13d	-0.147796	0.0243105	0.364606	DOWN									ENSMUSG00000109588	Lnp1	0.864226	0.0036821	0.223777	UP
ENSMUSG00000031955	Bcar1	-0.147763	0.0177931	0.302632	DOWN									ENSMUSG00000004035	Gstm7	0.32216	0.00368619	0.223781	UP
ENSMUSG00000033499	Larp4b	-0.14775	0.00150668	0.0555272	DOWN									ENSMUSG00000056459	Zbtb25	0.2921	0.00371323	0.224901	UP
ENSMUSG00000030374	Strn4	-0.147719	0.00514376	0.135667	DOWN									ENSMUSG00000054910	4931415C17Rik	0.581312	0.0037832	0.227431	UP
ENSMUSG00000041415	Dicer1	-0.147681	0.0104081	0.217848	DOWN									ENSMUSG00000059142	Zfp945	0.30474	0.00384481	0.229608	UP
ENSMUSG00000025199	Chuk	-0.147635	0.0150068	0.273818	DOWN									ENSMUSG00000028989	Angptl7	0.861884	0.00384839	0.229608	UP
ENSMUSG00000021476	Habp4	-0.147503	0.0260329	0.37913	DOWN									ENSMUSG00000020358	Hnrnpab	0.144669	0.00387361	0.230865	UP
ENSMUSG00000020250	Txnrd1	-0.147379	0.00545739	0.141106	DOWN									ENSMUSG00000030286	Emc3	0.128573	0.00389745	0.231539	UP
ENSMUSG00000027475	Kif3b	-0.147329	0.00676665	0.164316	DOWN									ENSMUSG00000028397	Kdm4c	0.176258	0.00390923	0.231991	UP
ENSMUSG00000079020	Slc45a4	-0.147142	0.0159277	0.283163	DOWN									ENSMUSG00000021222	Dcaf4	0.210051	0.00392211	0.232507	UP
ENSMUSG00000073514	Dok6	-0.147087	0.0313344	0.417935	DOWN									ENSMUSG00000049281	Scn3b	0.23787	0.00393692	0.233014	UP
ENSMUSG00000037979	Ccdc92	-0.147049	0.0068861	0.165909	DOWN									ENSMUSG00000066456	Hmgn3	0.179511	0.00396127	0.234078	UP
ENSMUSG00000020740	Gga3	-0.146957	0.00265894	0.0843958	DOWN									ENSMUSG00000056486	Chn1	0.166143	0.00397009	0.234349	UP
ENSMUSG00000063434	Sorcs3	-0.146796	0.0296452	0.406456	DOWN									ENSMUSG00000042213	Zfand4	0.385707	0.00397894	0.234415	UP
ENSMUSG00000023977	Ubr2	-0.146773	0.00177059	0.0629363	DOWN									ENSMUSG00000022635	Zcrb1	0.146139	0.00398798	0.234515	UP
ENSMUSG00000022557	Bop1	-0.146772	0.00827774	0.188249	DOWN									ENSMUSG00000022111	Uchl3	0.297746	0.00402178	0.235397	UP
ENSMUSG00000041258	Zfp236	-0.146761	0.0226726	0.351014	DOWN									ENSMUSG00000029802	Abcg2	0.241074	0.00406954	0.236152	UP
ENSMUSG00000006599	Gtf2h1	-0.146627	0.0101118	0.214069	DOWN									ENSMUSG00000079045	Prox1os	0.582106	0.00408783	0.236152	UP
ENSMUSG00000053477	Tcf4	-0.146604	0.0497486	0.529624	DOWN									ENSMUSG00000026849	Tor1a	0.198111	0.00409844	0.236152	UP
ENSMUSG00000071076	Jund	-0.14647	0.0336985	0.43293	DOWN									ENSMUSG00000036437	Npy1r	0.282263	0.00410051	0.236152	UP
ENSMUSG00000024068	Spast	-0.146391	0.00243524	0.0792054	DOWN									ENSMUSG00000002635	Pdcd2l	0.254069	0.00410276	0.236152	UP
ENSMUSG00000026426	Arl8a	-0.146372	0.000541746	0.025029	DOWN									ENSMUSG00000028653	Trit1	0.258141	0.00414369	0.238014	UP
ENSMUSG00000030002	Dusp11	-0.146322	0.0256695	0.375858	DOWN									ENSMUSG00000097414	B130046B21Rik	0.637818	0.00416511	0.23875	UP
ENSMUSG00000004031	Brinp2	-0.146293	0.0294004	0.404398	DOWN									ENSMUSG00000007570	Fance	0.249548	0.00417524	0.238837	UP
ENSMUSG00000036622	Atp13a2	-0.146292	0.0014213	0.0532862	DOWN									ENSMUSG00000045767	B230219D22Rik	0.140063	0.00418289	0.238841	UP
ENSMUSG00000041241	Mul1	-0.146287	0.00673002	0.163856	DOWN									ENSMUSG00000030380	Mzf1	0.294968	0.00424228	0.240296	UP
ENSMUSG00000025757	Hspa4l	-0.146268	0.0417606	0.483518	DOWN									ENSMUSG00000067370	B3galt4	0.393254	0.00428738	0.242008	UP
ENSMUSG00000061536	Sec22c	-0.146241	0.035945	0.447795	DOWN									ENSMUSG00000060147	Serpinb6a	0.191675	0.00432275	0.243262	UP
ENSMUSG00000002222	Rmnd5a	-0.146145	0.00895639	0.198151	DOWN									ENSMUSG00000021120	Pigh	0.380929	0.00435518	0.243654	UP
ENSMUSG00000051615	Rap2a	-0.146072	0.00952928	0.206335	DOWN									ENSMUSG00000030298	Sec13	0.153651	0.00445115	0.245645	UP
ENSMUSG00000029458	Brap	-0.145998	0.00495345	0.132779	DOWN									ENSMUSG00000040667	Nup88	0.140199	0.00445664	0.245645	UP
ENSMUSG00000025816	Sec61a2	-0.145977	0.0314638	0.418267	DOWN									ENSMUSG00000080902	Ywhaq-ps3	0.272212	0.00446691	0.245645	UP
ENSMUSG00000027351	Spred1	-0.145906	0.0394886	0.46959	DOWN									ENSMUSG00000062961	Ccdc177	0.245619	0.00447634	0.245741	UP
ENSMUSG00000040481	Bptf	-0.145869	0.0146091	0.268594	DOWN									ENSMUSG00000021178	Psmc1	0.124242	0.00449701	0.246567	UP
ENSMUSG00000029050	Ski	-0.145846	0.00338814	0.100319	DOWN									ENSMUSG00000039693	Msantd3	0.227779	0.00452198	0.247203	UP
ENSMUSG00000069072	Slc7a14	-0.14584	0.0272086	0.388803	DOWN									ENSMUSG00000021012	Zc3h14	0.134818	0.00453091	0.247314	UP
ENSMUSG00000025422	Agap2	-0.145765	0.0287129	0.400199	DOWN									ENSMUSG00000002329	Mdp1	0.183521	0.00454052	0.247485	UP
ENSMUSG00000047789	Slc38a9	-0.145759	0.0455816	0.506039	DOWN									ENSMUSG00000025027	Xpnpep1	0.177571	0.00459041	0.249714	UP
ENSMUSG00000037224	Zfyve28	-0.145728	0.0334332	0.431321	DOWN									ENSMUSG00000062627	Mysm1	0.222915	0.00461838	0.250353	UP
ENSMUSG00000040125	Gpr26	-0.145717	0.0313487	0.417935	DOWN									ENSMUSG00000058135	Gstm1	0.170536	0.00463517	0.250919	UP
ENSMUSG00000025738	Fbxl16	-0.145648	0.00633597	0.156948	DOWN									ENSMUSG00000060739	Nsa2	0.18052	0.00464024	0.250948	UP
ENSMUSG00000028524	Sgip1	-0.145589	0.0067197	0.163749	DOWN									ENSMUSG00000054405	Dnajc8	0.127444	0.00466147	0.251606	UP
ENSMUSG00000033059	Pygb	-0.145588	0.0157754	0.282183	DOWN									ENSMUSG00000050035	Fhl4	0.711965	0.00479164	0.257131	UP
ENSMUSG00000003200	Sh3gl1	-0.145425	0.0195132	0.321284	DOWN									ENSMUSG00000044442	N6amt1	0.202323	0.00481897	0.257171	UP
ENSMUSG00000015087	Rabl6	-0.145351	0.000692255	0.0303406	DOWN									ENSMUSG00000079435	Rpl36a	0.143261	0.00485258	0.258154	UP
ENSMUSG00000018820	Zfyve27	-0.145307	0.00132984	0.0505062	DOWN									ENSMUSG00000029346	Srrd	0.277723	0.00486291	0.258209	UP
ENSMUSG00000027806	Tsc22d2	-0.145302	0.00674312	0.164031	DOWN									ENSMUSG00000085207	Gm11767	0.64243	0.00488533	0.258875	UP
ENSMUSG00000062202	Btbd9	-0.145185	0.0154107	0.278169	DOWN									ENSMUSG00000091957	Rps2-ps10	0.153434	0.00492209	0.259407	UP
ENSMUSG00000038250	Usp38	-0.145144	0.025861	0.377432	DOWN									ENSMUSG00000085527	Gm15535	0.618224	0.00492288	0.259407	UP
ENSMUSG00000051934	Spats2	-0.14513	0.0243214	0.364606	DOWN									ENSMUSG00000061353	Cxcl12	0.289294	0.00499336	0.261555	UP
ENSMUSG00000034312	Iqsec1	-0.145045	0.0131647	0.251799	DOWN									ENSMUSG00000020388	Pdlim4	0.328024	0.00501089	0.261555	UP
ENSMUSG00000027950	Chrnb2	-0.14499	0.00701878	0.168157	DOWN									ENSMUSG00000027282	Mtch2	0.136706	0.00501652	0.261555	UP
ENSMUSG00000054226	Tprkb	-0.144931	0.0220198	0.344853	DOWN									ENSMUSG00000021765	Fst	0.558991	0.00502345	0.261555	UP
ENSMUSG00000031864	Ints10	-0.144717	0.0235568	0.358699	DOWN									ENSMUSG00000063457	Rps15	0.143083	0.00505891	0.262522	UP
ENSMUSG00000036270	Edc4	-0.144692	0.00507889	0.134645	DOWN									ENSMUSG00000110277	Gm45871	0.269954	0.00506451	0.262522	UP
ENSMUSG00000048271	Rbm33	-0.144675	0.0102544	0.215689	DOWN									ENSMUSG00000043644	0610009L18Rik	0.448096	0.00510677	0.263751	UP
ENSMUSG00000025532	Crcp	-0.144536	0.0442849	0.498729	DOWN									ENSMUSG00000110148	5830408C22Rik	1.0034	0.00510989	0.263751	UP
ENSMUSG00000053094	Tmem248	-0.144457	0.0129313	0.248612	DOWN									ENSMUSG00000001105	Ift20	0.161638	0.00512491	0.264035	UP
ENSMUSG00000040268	Plekha1	-0.144455	0.00296434	0.0909747	DOWN									ENSMUSG00000028847	Trappc3	0.136323	0.00518187	0.266041	UP
ENSMUSG00000037747	Phyhipl	-0.144377	0.00180562	0.0636838	DOWN									ENSMUSG00000022089	Bin3	0.26763	0.00518782	0.266041	UP
ENSMUSG00000010554	Mettl16	-0.144374	0.027725	0.392945	DOWN									ENSMUSG00000098702	1500015A07Rik	0.377262	0.00522979	0.267512	UP
ENSMUSG00000046574	Prr12	-0.144176	0.026842	0.385551	DOWN									ENSMUSG00000021281	Tnfaip2	1.26494	0.00524935	0.268205	UP
ENSMUSG00000018196	Glrx2	-0.144164	0.0104633	0.21859	DOWN									ENSMUSG00000030423	Pop4	0.348606	0.00527556	0.26851	UP
ENSMUSG00000028557	Rnf11	-0.144092	0.00228045	0.0754984	DOWN									ENSMUSG00000045193	Cirbp	0.24567	0.00528502	0.268544	UP
ENSMUSG00000022195	6030458C11Rik	-0.144083	0.0258867	0.377559	DOWN									ENSMUSG00000048916	Gm5540	0.629964	0.00530828	0.268619	UP
ENSMUSG00000055239	Kcmf1	-0.144033	0.00373961	0.108185	DOWN									ENSMUSG00000038181	Chpf2	0.204714	0.00531555	0.268619	UP
ENSMUSG00000039108	Lsm14b	-0.143978	0.000438447	0.0211733	DOWN									ENSMUSG00000022321	Cdh10	0.188863	0.00534114	0.269157	UP
ENSMUSG00000054008	Ndst1	-0.143897	0.00605221	0.152023	DOWN									ENSMUSG00000037126	Psd	0.194526	0.0053456	0.269157	UP
ENSMUSG00000020593	Lpin1	-0.143853	0.0316463	0.418983	DOWN									ENSMUSG00000062012	Zfp13	0.201519	0.00539862	0.270111	UP
ENSMUSG00000021578	Ccdc127	-0.143737	0.00852977	0.192036	DOWN									ENSMUSG00000025574	Tk1	0.672397	0.00544557	0.271481	UP
ENSMUSG00000014601	Strip1	-0.143661	0.0200973	0.326264	DOWN									ENSMUSG00000074211	Sdhaf1	0.455276	0.00547937	0.272267	UP
ENSMUSG00000029778	Adcyap1r1	-0.143654	0.0314469	0.418267	DOWN									ENSMUSG00000057322	Rpl38	0.161567	0.00550543	0.272267	UP
ENSMUSG00000054387	Mdm4	-0.143553	0.00904783	0.199617	DOWN									ENSMUSG00000020079	Supv3l1	0.191308	0.00557505	0.273512	UP
ENSMUSG00000031960	Aars	-0.143446	0.00555088	0.142847	DOWN									ENSMUSG00000024270	Slc39a6	0.18177	0.00558217	0.27362	UP
ENSMUSG00000026827	Gpd2	-0.143129	0.038877	0.465881	DOWN									ENSMUSG00000021958	Pinx1	0.371888	0.00558978	0.273751	UP
ENSMUSG00000026643	Nmt2	-0.14299	0.0145394	0.267667	DOWN									ENSMUSG00000032249	Anp32a	0.139075	0.0056152	0.27427	UP
ENSMUSG00000006576	Slc4a3	-0.142929	0.0378861	0.458992	DOWN									ENSMUSG00000043061	Tmem18	0.191385	0.00563051	0.274776	UP
ENSMUSG00000022619	Mapk8ip2	-0.142897	0.00627756	0.156059	DOWN									ENSMUSG00000024827	Gldc	0.241264	0.00567604	0.275788	UP
ENSMUSG00000035666	Gtf3c4	-0.142884	0.00782162	0.181669	DOWN									ENSMUSG00000062376	Borcs7	0.194791	0.0057158	0.277216	UP
ENSMUSG00000040945	Rcc2	-0.142878	0.011121	0.226487	DOWN									ENSMUSG00000029623	Pdap1	0.127811	0.00573375	0.277374	UP
ENSMUSG00000046230	Vps13a	-0.142794	0.0257887	0.376959	DOWN									ENSMUSG00000045930	Clec14a	0.43211	0.00573875	0.277374	UP
ENSMUSG00000027799	Nbea	-0.142679	0.0378402	0.45871	DOWN									ENSMUSG00000071855	Ccdc112	0.233379	0.00575425	0.277763	UP
ENSMUSG00000032773	Chrm1	-0.14266	0.0290417	0.402255	DOWN									ENSMUSG00000020585	Laptm4a	0.155659	0.00577413	0.278156	UP
ENSMUSG00000039477	Tnrc18	-0.142596	0.0350061	0.441742	DOWN									ENSMUSG00000039599	Fam149b	0.1522	0.00580863	0.27905	UP
ENSMUSG00000026620	Mark1	-0.142542	0.0395448	0.469888	DOWN									ENSMUSG00000097023	Mir9-3hg	0.327985	0.00581496	0.279113	UP
ENSMUSG00000040123	Zmym5	-0.142371	0.0149788	0.273461	DOWN									ENSMUSG00000008301	Phax	0.146397	0.00583413	0.279638	UP
ENSMUSG00000033392	Clasp2	-0.142347	0.00291865	0.0903722	DOWN									ENSMUSG00000093483	AA465934	0.451196	0.0058559	0.279638	UP
ENSMUSG00000021770	Samd8	-0.142291	0.0163591	0.2879	DOWN									ENSMUSG00000038398	Upf3a	0.165967	0.00586549	0.279844	UP
ENSMUSG00000029438	Bcl7a	-0.142271	0.00804745	0.18483	DOWN									ENSMUSG00000030663	1110004F10Rik	0.129414	0.00588732	0.280591	UP
ENSMUSG00000028261	Ndufaf4	-0.142215	0.0154706	0.278888	DOWN									ENSMUSG00000003779	Kif20a	0.596145	0.00591963	0.281342	UP
ENSMUSG00000038406	Scaf1	-0.14216	0.00571503	0.146263	DOWN									ENSMUSG00000026872	Zeb2	0.270103	0.00592224	0.281342	UP
ENSMUSG00000031732	Phlpp2	-0.142158	0.0314716	0.418267	DOWN									ENSMUSG00000042155	Klhl23	0.163723	0.00593815	0.281616	UP
ENSMUSG00000042570	Mier2	-0.142028	0.0214534	0.339565	DOWN									ENSMUSG00000057411	Antkmt	0.161172	0.00596792	0.282786	UP
ENSMUSG00000029655	N4bp2l2	-0.141989	0.0115727	0.232321	DOWN									ENSMUSG00000033715	Akr1c14	0.655176	0.00598498	0.283149	UP
ENSMUSG00000030519	Apba2	-0.14188	0.0377809	0.458236	DOWN									ENSMUSG00000031931	Ankrd49	0.228323	0.00599106	0.283156	UP
ENSMUSG00000046329	Slc25a23	-0.141873	0.0150716	0.274641	DOWN									ENSMUSG00000053119	Chmp3	0.137855	0.00600582	0.283613	UP
ENSMUSG00000038619	Ensa	-0.141812	0.00276385	0.0869374	DOWN									ENSMUSG00000003033	Ap1m1	0.135729	0.00602616	0.283874	UP
ENSMUSG00000041439	Mfsd6	-0.141793	0.00810046	0.185517	DOWN									ENSMUSG00000055541	Lair1	0.266073	0.00603722	0.283887	UP
ENSMUSG00000026584	Scyl3	-0.141734	0.034315	0.437308	DOWN									ENSMUSG00000071573	Rnls	0.562218	0.00607929	0.285141	UP
ENSMUSG00000022023	Wbp4	-0.141731	0.0054021	0.140265	DOWN									ENSMUSG00000029213	Commd8	0.171954	0.00609634	0.285148	UP
ENSMUSG00000045216	Hs6st1	-0.141615	0.0465021	0.511608	DOWN									ENSMUSG00000030960	Eef1akmt2	0.211301	0.00609993	0.285148	UP
ENSMUSG00000020978	Klhdc2	-0.1416	0.00430917	0.120074	DOWN									ENSMUSG00000089889	0610040B10Rik	0.685502	0.00610928	0.285148	UP
ENSMUSG00000033526	Ppip5k1	-0.141576	0.0142417	0.26491	DOWN									ENSMUSG00000037805	Rpl10a	0.127989	0.00615753	0.286481	UP
ENSMUSG00000001576	Ergic1	-0.141556	0.00862077	0.193582	DOWN									ENSMUSG00000006333	Rps9	0.140401	0.00615949	0.286481	UP
ENSMUSG00000054423	Cadps	-0.141467	0.0255237	0.374466	DOWN									ENSMUSG00000032551	1110059G10Rik	0.229812	0.00617706	0.286789	UP
ENSMUSG00000039307	Hexdc	-0.141422	0.044208	0.498369	DOWN									ENSMUSG00000035104	Eva1a	0.299327	0.00619273	0.286789	UP
ENSMUSG00000032839	Trpc1	-0.141336	0.00986172	0.210953	DOWN									ENSMUSG00000027067	Ssrp1	0.128536	0.00619712	0.286789	UP
ENSMUSG00000003345	Csnk1g2	-0.141059	0.00164355	0.059566	DOWN									ENSMUSG00000015747	Vps45	0.15448	0.00622715	0.287699	UP
ENSMUSG00000052727	Map1b	-0.141039	0.0429648	0.490532	DOWN									ENSMUSG00000009216	Fam163b	0.257005	0.00626512	0.288432	UP
ENSMUSG00000039988	Ankrd13c	-0.141015	0.0100917	0.213807	DOWN									ENSMUSG00000032026	Rexo2	0.132404	0.00627298	0.288432	UP
ENSMUSG00000037692	Ahdc1	-0.140994	0.0437602	0.495434	DOWN									ENSMUSG00000002767	Mrpl2	0.176222	0.00628698	0.288541	UP
ENSMUSG00000070544	Top1	-0.14098	0.0103718	0.217334	DOWN									ENSMUSG00000034353	Ramp1	0.193891	0.00631741	0.288724	UP
ENSMUSG00000051343	Rab11fip5	-0.140952	0.0335992	0.432536	DOWN									ENSMUSG00000029570	Lfng	0.266711	0.00633525	0.288724	UP
ENSMUSG00000021262	Evl	-0.140876	0.0303879	0.411755	DOWN									ENSMUSG00000021660	Btf3	0.12165	0.00634798	0.28895	UP
ENSMUSG00000060279	Ap2a1	-0.14082	0.00371208	0.107637	DOWN									ENSMUSG00000052712	BC004004	0.138671	0.00636491	0.289043	UP
ENSMUSG00000049739	Zfp646	-0.140798	0.0368229	0.452334	DOWN									ENSMUSG00000032399	Rpl4	0.116928	0.00637086	0.289043	UP
ENSMUSG00000035890	Rnf126	-0.140723	0.0113986	0.229908	DOWN									ENSMUSG00000020770	Unk	0.220235	0.00641262	0.290189	UP
ENSMUSG00000021671	Poc5	-0.140722	0.0312156	0.416862	DOWN									ENSMUSG00000042447	Mios	0.190434	0.00644257	0.290628	UP
ENSMUSG00000008855	Hdac5	-0.140684	0.0213896	0.338911	DOWN									ENSMUSG00000078815	Cacng6	0.84355	0.00646385	0.29112	UP
ENSMUSG00000038056	Kmt2c	-0.140666	0.0229064	0.352311	DOWN									ENSMUSG00000028011	Tdo2	0.609716	0.00651474	0.292699	UP
ENSMUSG00000053950	Adnp2	-0.140648	0.0145756	0.268066	DOWN									ENSMUSG00000040229	Gpr34	0.275918	0.00652622	0.292741	UP
ENSMUSG00000022095	Fhip2b	-0.140613	0.0162763	0.286888	DOWN									ENSMUSG00000026527	Rgs7	0.139737	0.00654555	0.293203	UP
ENSMUSG00000002221	Paxip1	-0.140573	0.0106536	0.221155	DOWN									ENSMUSG00000022339	Ebag9	0.199418	0.00654708	0.293203	UP
ENSMUSG00000022757	Tfg	-0.140457	0.00891998	0.197819	DOWN									ENSMUSG00000041992	Rapgef5	0.179993	0.00656539	0.293785	UP
ENSMUSG00000026102	Inpp1	-0.140426	0.0416798	0.482816	DOWN									ENSMUSG00000057863	Rpl36	0.138951	0.00665075	0.296887	UP
ENSMUSG00000031012	Cask	-0.140365	0.01805	0.3045	DOWN									ENSMUSG00000036908	Unc93b1	0.256473	0.00665714	0.296933	UP
ENSMUSG00000043411	Usp48	-0.140344	0.00108107	0.0432362	DOWN									ENSMUSG00000043683	Fem1a	0.155726	0.00667976	0.29701	UP
ENSMUSG00000038535	Zfp280d	-0.140308	0.0479349	0.520083	DOWN									ENSMUSG00000007891	Ctsd	0.185853	0.00668325	0.29701	UP
ENSMUSG00000066148	Prpf4	-0.140242	0.0367521	0.452273	DOWN									ENSMUSG00000021065	Fut8	0.144861	0.00668791	0.29701	UP
ENSMUSG00000029403	Cdkl2	-0.140237	0.0250222	0.369823	DOWN									ENSMUSG00000027300	Ubox5	0.247824	0.00669477	0.29701	UP
ENSMUSG00000027674	Pex5l	-0.140231	0.0464566	0.511608	DOWN									ENSMUSG00000049401	Ogfr	0.148386	0.00669847	0.29701	UP
ENSMUSG00000022946	Dop1b	-0.140223	0.013901	0.259925	DOWN									ENSMUSG00000039194	Rlbp1	0.303682	0.0067313	0.29701	UP
ENSMUSG00000074909	Ranbp6	-0.140176	0.022784	0.351634	DOWN									ENSMUSG00000031311	Nono	0.107694	0.00673563	0.29701	UP
ENSMUSG00000050148	Ubqln2	-0.140167	0.00438052	0.121338	DOWN									ENSMUSG00000045538	Ddx28	0.227828	0.00678013	0.298105	UP
ENSMUSG00000020917	Acly	-0.140123	0.0133031	0.253398	DOWN									ENSMUSG00000001751	Naglu	0.347982	0.00679958	0.298347	UP
ENSMUSG00000021901	Bap1	-0.140102	0.00222483	0.074233	DOWN									ENSMUSG00000004843	Chmp2b	0.150007	0.00680175	0.298347	UP
ENSMUSG00000057177	Gsk3a	-0.139898	0.00187393	0.065519	DOWN									ENSMUSG00000071415	Rpl23	0.1288	0.0068121	0.298387	UP
ENSMUSG00000036989	Trim3	-0.139833	0.00260104	0.0834244	DOWN									ENSMUSG00000028329	Xpa	0.291468	0.00681343	0.298387	UP
ENSMUSG00000026305	Lrrfip1	-0.139627	0.013445	0.254789	DOWN									ENSMUSG00000089665	Fcor	0.508618	0.00686835	0.300082	UP
ENSMUSG00000021972	Hmbox1	-0.139509	0.018117	0.305087	DOWN									ENSMUSG00000019761	Krt10	0.340959	0.00690035	0.301006	UP
ENSMUSG00000005338	Cadm3	-0.13945	0.0052688	0.137901	DOWN									ENSMUSG00000079022	Col22a1	0.616847	0.00690719	0.301068	UP
ENSMUSG00000009079	Ewsr1	-0.139392	0.0032813	0.0978343	DOWN									ENSMUSG00000046364	Rpl27a	0.132583	0.00692892	0.301541	UP
ENSMUSG00000026080	Chst10	-0.139291	0.0186777	0.311254	DOWN									ENSMUSG00000064370	mt-Cytb	0.584513	0.00700548	0.302972	UP
ENSMUSG00000028811	Yars	-0.139276	0.00571509	0.146263	DOWN									ENSMUSG00000038702	Dsel	0.272226	0.00712805	0.305416	UP
ENSMUSG00000024050	Wiz	-0.139232	0.0180505	0.3045	DOWN									ENSMUSG00000020349	Ppp2ca	0.110526	0.00713743	0.305582	UP
ENSMUSG00000020366	Mapk9	-0.139182	0.0078346	0.181833	DOWN									ENSMUSG00000047161	Chst9	0.687672	0.00715406	0.305822	UP
ENSMUSG00000022533	Atp13a3	-0.139146	0.0091524	0.201124	DOWN									ENSMUSG00000021792	Prxl2a	0.147034	0.00716947	0.30601	UP
ENSMUSG00000002550	Uck1	-0.139144	0.0202206	0.32729	DOWN									ENSMUSG00000032410	Xrn1	0.180382	0.0072508	0.30856	UP
ENSMUSG00000022718	Dgcr8	-0.139126	0.0350292	0.441742	DOWN									ENSMUSG00000007888	Crlf1	0.532912	0.00725147	0.30856	UP
ENSMUSG00000061578	Ksr2	-0.139119	0.0411765	0.480092	DOWN									ENSMUSG00000027550	Lrrcc1	0.225771	0.00727786	0.308736	UP
ENSMUSG00000041852	Tcf20	-0.13911	0.0240073	0.362801	DOWN									ENSMUSG00000051251	Nhlh1	0.856482	0.00730402	0.309373	UP
ENSMUSG00000032855	Pkd1	-0.139054	0.00551469	0.142323	DOWN									ENSMUSG00000059325	Hopx	0.27396	0.00731168	0.309461	UP
ENSMUSG00000028519	Dab1	-0.139043	0.0469223	0.514237	DOWN									ENSMUSG00000053553	3110082I17Rik	0.272071	0.00732647	0.309719	UP
ENSMUSG00000024858	Grk2	-0.138987	0.00315802	0.0951835	DOWN									ENSMUSG00000020467	Efemp1	0.360879	0.00736993	0.310741	UP
ENSMUSG00000027854	Sike1	-0.138965	0.0103508	0.217304	DOWN									ENSMUSG00000045312	Lhfpl2	0.303255	0.00753642	0.314653	UP
ENSMUSG00000072214	Septin5	-0.138948	0.0497748	0.529802	DOWN									ENSMUSG00000054733	Msra	0.210109	0.00760159	0.315661	UP
ENSMUSG00000040794	C1qtnf4	-0.138769	0.0453892	0.504812	DOWN									ENSMUSG00000031505	Naxd	0.161263	0.00761957	0.315661	UP
ENSMUSG00000018750	Zbtb4	-0.138738	0.00630828	0.156542	DOWN									ENSMUSG00000033033	Calhm2	0.418886	0.00764548	0.316047	UP
ENSMUSG00000026626	Ppp2r5a	-0.138731	0.0048578	0.130847	DOWN									ENSMUSG00000041781	Cpsf2	0.144039	0.00770584	0.317662	UP
ENSMUSG00000045374	Wdr81	-0.138694	0.0336608	0.432747	DOWN									ENSMUSG00000028936	Rpl22	0.145433	0.00772188	0.317729	UP
ENSMUSG00000021719	Rgs7bp	-0.138653	0.0287957	0.400649	DOWN									ENSMUSG00000044243	Bhlha9	0.613305	0.00772788	0.317729	UP
ENSMUSG00000026825	Dnm1	-0.138564	0.0162667	0.286888	DOWN									ENSMUSG00000063236	1110038F14Rik	0.181715	0.00777891	0.318489	UP
ENSMUSG00000024213	Nudt3	-0.138536	0.00612035	0.153032	DOWN									ENSMUSG00000032118	Fez1	0.1211	0.00784599	0.319774	UP
ENSMUSG00000022387	Brd1	-0.138474	0.0109381	0.224786	DOWN									ENSMUSG00000022760	Thap7	0.205555	0.00787775	0.320464	UP
ENSMUSG00000003269	Cyth2	-0.138445	0.0125707	0.243884	DOWN									ENSMUSG00000015889	Lta4h	0.139499	0.00789349	0.320869	UP
ENSMUSG00000025920	Stau2	-0.138379	0.00798665	0.184034	DOWN									ENSMUSG00000022420	Dnal4	0.182307	0.00798781	0.323727	UP
ENSMUSG00000019977	Hbs1l	-0.138367	0.0231651	0.355021	DOWN									ENSMUSG00000036949	Slc39a12	0.192703	0.00799297	0.323727	UP
ENSMUSG00000042078	Svop	-0.138326	0.00506236	0.1344	DOWN									ENSMUSG00000104253	Gm37174	0.614723	0.00801273	0.324291	UP
ENSMUSG00000041037	Irgq	-0.138227	0.0184796	0.308849	DOWN									ENSMUSG00000038895	Zfp653	0.216885	0.00802301	0.32447	UP
ENSMUSG00000040102	Klhl42	-0.138212	0.0225484	0.349873	DOWN									ENSMUSG00000097640	Gm20033	0.443013	0.00810697	0.326675	UP
ENSMUSG00000031691	Tnpo2	-0.138205	0.00530276	0.138463	DOWN									ENSMUSG00000034858	Fam214a	0.213412	0.00815673	0.327708	UP
ENSMUSG00000022556	Hsf1	-0.138204	0.0220598	0.345115	DOWN									ENSMUSG00000061136	Prpf40a	0.13517	0.00821777	0.329343	UP
ENSMUSG00000008604	Ubqln4	-0.138148	0.0124357	0.242368	DOWN									ENSMUSG00000024883	Rin1	0.236577	0.00825876	0.330359	UP
ENSMUSG00000022973	Synj1	-0.138109	0.0441541	0.497994	DOWN									ENSMUSG00000054452	Tle5	0.109683	0.00826405	0.330359	UP
ENSMUSG00000034111	Tmed8	-0.137987	0.0405222	0.475817	DOWN									ENSMUSG00000022827	Rabl3	0.312602	0.00827305	0.330359	UP
ENSMUSG00000011752	Pgam1	-0.13796	0.00471383	0.1279	DOWN									ENSMUSG00000103103	4833445I07Rik	0.458132	0.00828898	0.330359	UP
ENSMUSG00000031791	Tmem38a	-0.137901	0.00899988	0.198875	DOWN									ENSMUSG00000021877	Arf4	0.117924	0.0083099	0.330359	UP
ENSMUSG00000039449	Prpf18	-0.137859	0.0152501	0.276204	DOWN									ENSMUSG00000057841	Rpl32	0.13136	0.00832278	0.330359	UP
ENSMUSG00000021573	Tppp	-0.137827	0.0121951	0.239263	DOWN									ENSMUSG00000052419	Smim30	0.168798	0.00835096	0.330359	UP
ENSMUSG00000020883	Fbxl20	-0.137782	0.0114965	0.23146	DOWN									ENSMUSG00000020312	Shc2	0.165837	0.00835345	0.330359	UP
ENSMUSG00000024826	Dpf2	-0.137775	0.0241422	0.363377	DOWN									ENSMUSG00000041203	Trir	0.142582	0.00835665	0.330359	UP
ENSMUSG00000061410	Zcchc14	-0.137742	0.0337849	0.433728	DOWN									ENSMUSG00000047965	Rpl9-ps7	0.281262	0.00835737	0.330359	UP
ENSMUSG00000039068	Zzz3	-0.137711	0.0111644	0.227081	DOWN									ENSMUSG00000103310	Pcdha12	0.425888	0.00836381	0.330359	UP
ENSMUSG00000011096	Akt1s1	-0.137707	0.00570659	0.146187	DOWN									ENSMUSG00000006398	Cdc20	0.755226	0.00841921	0.331089	UP
ENSMUSG00000016349	Eef1a2	-0.137627	0.0077188	0.180031	DOWN									ENSMUSG00000028461	Ccdc107	0.212111	0.00841938	0.331089	UP
ENSMUSG00000023967	Mrps18a	-0.137535	0.0173348	0.298378	DOWN									ENSMUSG00000036112	Metap2	0.124238	0.00843767	0.331573	UP
ENSMUSG00000022558	Mroh1	-0.137489	0.0306148	0.413014	DOWN									ENSMUSG00000022023	Wbp4	0.13403	0.00849258	0.333023	UP
ENSMUSG00000051510	Mafg	-0.137479	0.00845945	0.191431	DOWN									ENSMUSG00000086191	Zfp652os	0.586756	0.00854219	0.334371	UP
ENSMUSG00000034653	Ythdc2	-0.137472	0.0159824	0.283962	DOWN									ENSMUSG00000021809	Nudt13	0.220801	0.00855106	0.334371	UP
ENSMUSG00000018999	Slc35b4	-0.137403	0.00857406	0.192767	DOWN									ENSMUSG00000028389	Zfp37	0.175215	0.0086237	0.335759	UP
ENSMUSG00000028649	Macf1	-0.137357	0.017622	0.300943	DOWN									ENSMUSG00000016541	Atxn10	0.118404	0.00875081	0.338874	UP
ENSMUSG00000001366	Fbxo9	-0.13735	0.0105399	0.219531	DOWN									ENSMUSG00000032796	Lama1	0.469407	0.00875171	0.338874	UP
ENSMUSG00000056692	Ilrun	-0.137226	0.0022717	0.0753437	DOWN									ENSMUSG00000079614	Seh1l	0.166148	0.00876569	0.339178	UP
ENSMUSG00000025616	Usp16	-0.137226	0.0416472	0.482704	DOWN									ENSMUSG00000026333	Gin1	0.29182	0.00882017	0.340151	UP
ENSMUSG00000025790	Slco3a1	-0.137186	0.0357442	0.446899	DOWN									ENSMUSG00000074346	Kcnd3os	0.74024	0.0088356	0.340151	UP
ENSMUSG00000037111	Setd7	-0.137158	0.0247259	0.367583	DOWN									ENSMUSG00000084131	Rpl3-ps2	0.262152	0.00883766	0.340151	UP
ENSMUSG00000028149	Rap1gds1	-0.13715	0.0425984	0.487654	DOWN									ENSMUSG00000002393	Nr2f6	0.172183	0.00886143	0.340151	UP
ENSMUSG00000047921	Trappc9	-0.136824	0.00943953	0.205239	DOWN									ENSMUSG00000030967	Zranb1	0.135827	0.00886871	0.340151	UP
ENSMUSG00000035864	Syt1	-0.13677	0.023125	0.354752	DOWN									ENSMUSG00000030750	Nsmce1	0.224848	0.00887052	0.340151	UP
ENSMUSG00000051790	Nlgn2	-0.136765	0.0138384	0.259234	DOWN									ENSMUSG00000069565	Dazap1	0.159553	0.00894091	0.341279	UP
ENSMUSG00000063015	Ccni	-0.136748	0.0100461	0.213493	DOWN									ENSMUSG00000020677	Ddx52	0.165442	0.00897304	0.341279	UP
ENSMUSG00000068923	Syt11	-0.136747	0.00161036	0.0587082	DOWN									ENSMUSG00000040640	Erc2	0.215924	0.00899593	0.341279	UP
ENSMUSG00000037138	Aff3	-0.136624	0.0375215	0.456717	DOWN									ENSMUSG00000028639	Ybx1	0.142978	0.00900573	0.341279	UP
ENSMUSG00000030733	Sh2b1	-0.136596	0.00326449	0.0974377	DOWN									ENSMUSG00000025464	Paox	0.307519	0.00903347	0.34191	UP
ENSMUSG00000019254	Ppp1r12c	-0.136551	0.00250646	0.0810464	DOWN									ENSMUSG00000042348	Arl15	0.238666	0.0090419	0.341996	UP
ENSMUSG00000038555	Reep2	-0.136519	0.0100123	0.213182	DOWN									ENSMUSG00000020537	Drg2	0.155327	0.00915392	0.344657	UP
ENSMUSG00000026155	Smap1	-0.136057	0.0327505	0.426378	DOWN									ENSMUSG00000023175	Bsg	0.133645	0.00916194	0.344657	UP
ENSMUSG00000020661	Dnmt3a	-0.136055	0.00736536	0.173793	DOWN									ENSMUSG00000070003	Ssbp4	0.126165	0.00925177	0.346626	UP
ENSMUSG00000021156	Zmynd11	-0.135909	0.00608732	0.152702	DOWN									ENSMUSG00000031917	Nip7	0.169948	0.00928044	0.347021	UP
ENSMUSG00000005069	Pex5	-0.135773	0.0209949	0.33485	DOWN									ENSMUSG00000051000	Fhip1a	0.393635	0.00934405	0.348436	UP
ENSMUSG00000032601	Prkar2a	-0.135755	0.0217457	0.34259	DOWN									ENSMUSG00000036907	C1ql2	0.491913	0.00947744	0.35152	UP
ENSMUSG00000027439	Gzf1	-0.135649	0.0122687	0.24021	DOWN									ENSMUSG00000027478	Dnmt3b	0.772423	0.00948926	0.351724	UP
ENSMUSG00000007812	Zfp655	-0.135593	0.0161721	0.286204	DOWN									ENSMUSG00000042997	Nhlrc3	0.219555	0.00949784	0.351807	UP
ENSMUSG00000026313	Hdac4	-0.135593	0.0499233	0.530568	DOWN									ENSMUSG00000025791	Pgm1	0.11862	0.0095599	0.353599	UP
ENSMUSG00000029071	Dvl1	-0.135583	0.00323027	0.0967807	DOWN									ENSMUSG00000070697	Utp3	0.157586	0.00970742	0.357256	UP
ENSMUSG00000034156	Tspoap1	-0.135463	0.0148829	0.272095	DOWN									ENSMUSG00000054034	Tceal5	0.145146	0.00976575	0.358381	UP
ENSMUSG00000029599	Ddx54	-0.135452	0.0260422	0.379166	DOWN									ENSMUSG00000087524	Gm14285	0.674332	0.00980983	0.359009	UP
ENSMUSG00000042632	Pla2g6	-0.135417	0.0326854	0.425931	DOWN									ENSMUSG00000008475	Arpc5	0.216926	0.00982816	0.359009	UP
ENSMUSG00000117679	Apbb3	-0.135295	0.0174431	0.299464	DOWN									ENSMUSG00000001323	Srr	0.179068	0.00985884	0.359113	UP
ENSMUSG00000040029	Ipo8	-0.135166	0.0225762	0.350069	DOWN									ENSMUSG00000026470	Stx6	0.140873	0.00986628	0.359113	UP
ENSMUSG00000001062	Vps9d1	-0.135118	0.020694	0.33176	DOWN									ENSMUSG00000057234	Mettl15	0.361667	0.00986984	0.359113	UP
ENSMUSG00000044465	Fhip1b	-0.135098	0.00746167	0.17536	DOWN									ENSMUSG00000028478	Clta	0.117713	0.00993293	0.360228	UP
ENSMUSG00000026933	Camsap1	-0.135058	0.0128141	0.24731	DOWN									ENSMUSG00000024026	Glo1	0.166836	0.00994672	0.360492	UP
ENSMUSG00000027177	Hipk3	-0.135039	0.00742668	0.174729	DOWN									ENSMUSG00000022771	Ppil2	0.130852	0.00997784	0.361384	UP
ENSMUSG00000063382	Bcl9l	-0.135028	0.0332535	0.429901	DOWN									ENSMUSG00000038416	Cdc16	0.137202	0.00998475	0.361398	UP
ENSMUSG00000026499	Acbd3	-0.13495	0.0225115	0.349843	DOWN									ENSMUSG00000023973	Cnpy3	0.118119	0.0100523	0.36306	UP
ENSMUSG00000079184	Mphosph8	-0.134947	0.00475281	0.128643	DOWN									ENSMUSG00000043496	Tril	0.178524	0.0100993	0.363885	UP
ENSMUSG00000029502	Golga3	-0.134825	0.0109263	0.224709	DOWN									ENSMUSG00000038462	Uqcrfs1	0.120658	0.0101239	0.364455	UP
ENSMUSG00000058441	Panx2	-0.134537	0.0331641	0.429396	DOWN									ENSMUSG00000029614	Rpl6	0.106901	0.0101394	0.364455	UP
ENSMUSG00000061911	Myt1l	-0.134491	0.0137024	0.257906	DOWN									ENSMUSG00000028745	Capzb	0.116646	0.0101504	0.364455	UP
ENSMUSG00000039458	Mtmr12	-0.13441	0.0311141	0.415906	DOWN									ENSMUSG00000043510	Hscb	0.301521	0.0101552	0.364455	UP
ENSMUSG00000041297	Cdk13	-0.13439	0.0135842	0.256565	DOWN									ENSMUSG00000034041	Lyl1	0.44317	0.0101824	0.364455	UP
ENSMUSG00000071658	Gng3	-0.134368	0.0423119	0.486179	DOWN									ENSMUSG00000055676	Gm5069	0.452128	0.0101834	0.364455	UP
ENSMUSG00000020087	Tysnd1	-0.134333	0.0485976	0.522704	DOWN									ENSMUSG00000028919	Arhgef19	0.315651	0.0101874	0.364455	UP
ENSMUSG00000022822	Abcc5	-0.134238	0.0078107	0.18164	DOWN									ENSMUSG00000007035	Msh5	0.590647	0.010266	0.366009	UP
ENSMUSG00000041341	Atg2b	-0.134177	0.0302813	0.411113	DOWN									ENSMUSG00000025898	Cwf19l2	0.234845	0.0102814	0.366163	UP
ENSMUSG00000038886	Man2a2	-0.134156	0.00237528	0.0779144	DOWN									ENSMUSG00000018425	Dhx40	0.166933	0.0103124	0.366561	UP
ENSMUSG00000020519	Sap30l	-0.134075	0.0451635	0.503413	DOWN									ENSMUSG00000025204	Ndufb8	0.136737	0.0103339	0.366857	UP
ENSMUSG00000038762	Abcf1	-0.133994	0.00567394	0.145418	DOWN									ENSMUSG00000041556	Fbxo2	0.17311	0.0103955	0.36787	UP
ENSMUSG00000032011	Thy1	-0.13398	0.00484844	0.130722	DOWN									ENSMUSG00000027341	Tmem230	0.179993	0.0104031	0.36787	UP
ENSMUSG00000046201	Scaf8	-0.13397	0.0225733	0.350069	DOWN									ENSMUSG00000104969	Gm43445	0.733881	0.0104564	0.368175	UP
ENSMUSG00000037712	Fermt2	-0.133963	0.00447641	0.123167	DOWN									ENSMUSG00000031353	Rbbp7	0.127066	0.0104747	0.368554	UP
ENSMUSG00000031823	Zdhhc7	-0.133933	0.0281958	0.396669	DOWN									ENSMUSG00000009555	Cdk9	0.110949	0.0105227	0.369551	UP
ENSMUSG00000019790	Stxbp5	-0.133899	0.0148741	0.272095	DOWN									ENSMUSG00000074215	Gm10643	0.471969	0.0105662	0.37013	UP
ENSMUSG00000018736	Ndel1	-0.133736	0.0126454	0.244766	DOWN									ENSMUSG00000038482	Tfdp1	0.150555	0.0106157	0.371057	UP
ENSMUSG00000042628	Zfyve1	-0.133666	0.0158054	0.282536	DOWN									ENSMUSG00000070498	Tmem132b	0.155864	0.0106304	0.371206	UP
ENSMUSG00000037012	Hk1	-0.133581	0.0103646	0.217334	DOWN									ENSMUSG00000037075	Rnf139	0.168193	0.0106429	0.371411	UP
ENSMUSG00000043885	Slc36a4	-0.133518	0.00787483	0.182443	DOWN									ENSMUSG00000070705	Eid2b	0.195976	0.0106748	0.371979	UP
ENSMUSG00000048874	Phf3	-0.133478	0.0110105	0.225606	DOWN									ENSMUSG00000041426	Hibch	0.222538	0.0107003	0.372243	UP
ENSMUSG00000028849	Map7d1	-0.133343	0.00342425	0.101067	DOWN									ENSMUSG00000021639	Gtf2h2	0.174322	0.0107833	0.373822	UP
ENSMUSG00000030265	Kras	-0.13324	0.0100339	0.213314	DOWN									ENSMUSG00000068335	Dok1	0.576706	0.0108111	0.373822	UP
ENSMUSG00000039983	Ccdc32	-0.133174	0.0207332	0.331807	DOWN									ENSMUSG00000000753	Serpinf1	0.272413	0.0108422	0.373822	UP
ENSMUSG00000036873	2410004B18Rik	-0.133084	0.0288361	0.401009	DOWN									ENSMUSG00000096948	Gm4221	0.714907	0.010851	0.373822	UP
ENSMUSG00000029500	Pgam5	-0.133036	0.0181893	0.305888	DOWN									ENSMUSG00000067242	Lgi1	0.179951	0.0108673	0.373822	UP
ENSMUSG00000058230	Arhgap35	-0.132782	0.0191837	0.31765	DOWN									ENSMUSG00000028284	Map3k7	0.126762	0.0108819	0.373822	UP
ENSMUSG00000038914	Dido1	-0.13252	0.018025	0.304368	DOWN									ENSMUSG00000030879	Mrpl17	0.152369	0.0108872	0.373822	UP
ENSMUSG00000029053	Prkcz	-0.132483	0.0110417	0.226022	DOWN									ENSMUSG00000022724	Riox2	0.258753	0.0109721	0.375814	UP
ENSMUSG00000062190	Lancl2	-0.132317	0.0231366	0.354832	DOWN									ENSMUSG00000010607	Pigyl	0.190653	0.0109926	0.375814	UP
ENSMUSG00000042133	Ppig	-0.132309	0.00502863	0.133953	DOWN									ENSMUSG00000026712	Mrc1	0.494525	0.0110191	0.376487	UP
ENSMUSG00000038861	Pi4kb	-0.132293	0.0206571	0.331464	DOWN									ENSMUSG00000049929	Lpar4	0.400629	0.0110639	0.377552	UP
ENSMUSG00000078515	Ddi2	-0.132275	0.0219461	0.344322	DOWN									ENSMUSG00000043850	Clrn1	0.709035	0.0111112	0.378792	UP
ENSMUSG00000024304	Cdh2	-0.132165	0.0234028	0.357236	DOWN									ENSMUSG00000025037	Maoa	0.162791	0.0111138	0.378792	UP
ENSMUSG00000009073	Nf2	-0.132143	0.0142624	0.264941	DOWN									ENSMUSG00000021377	Dek	0.155333	0.0111281	0.378887	UP
ENSMUSG00000072875	Gpr27	-0.132111	0.0380485	0.460268	DOWN									ENSMUSG00000006575	Rundc3a	0.125257	0.0111896	0.379486	UP
ENSMUSG00000020954	Strn3	-0.132097	0.00469645	0.127616	DOWN									ENSMUSG00000073002	Vamp5	0.515455	0.0111949	0.379486	UP
ENSMUSG00000023952	Gtpbp2	-0.132073	0.012241	0.239751	DOWN									ENSMUSG00000037984	Neurod6	0.350723	0.0112314	0.379999	UP
ENSMUSG00000033671	Cep350	-0.132001	0.0455416	0.505798	DOWN									ENSMUSG00000055835	Zfp1	0.174225	0.0112878	0.380737	UP
ENSMUSG00000025332	Kdm5c	-0.131952	0.0120766	0.238214	DOWN									ENSMUSG00000025776	Crispld1	0.390248	0.0113069	0.380737	UP
ENSMUSG00000074030	Exoc8	-0.131947	0.0349112	0.441342	DOWN									ENSMUSG00000027204	Fbn1	0.376571	0.0113093	0.380737	UP
ENSMUSG00000063063	Ctnna2	-0.131894	0.0391311	0.46707	DOWN									ENSMUSG00000034285	Nipsnap1	0.127929	0.01132	0.380737	UP
ENSMUSG00000038351	Sgsm2	-0.131841	0.0340179	0.435121	DOWN									ENSMUSG00000028029	Aimp1	0.138811	0.0113621	0.381676	UP
ENSMUSG00000034761	Map4k5	-0.131618	0.0152375	0.276204	DOWN									ENSMUSG00000026584	Scyl3	0.169073	0.0114251	0.383048	UP
ENSMUSG00000084845	Tmem240	-0.131576	0.0466895	0.512393	DOWN									ENSMUSG00000024604	Rbm22	0.158164	0.0114658	0.384179	UP
ENSMUSG00000034075	Zdhhc5	-0.131477	0.0285555	0.39931	DOWN									ENSMUSG00000084910	C630043F03Rik	0.40142	0.0115163	0.385174	UP
ENSMUSG00000022761	Lztr1	-0.131358	0.0141513	0.263463	DOWN									ENSMUSG00000028636	Ppcs	0.33945	0.0115713	0.385227	UP
ENSMUSG00000024163	Mapk8ip3	-0.131269	0.00430676	0.120074	DOWN									ENSMUSG00000024750	Zfand5	0.109719	0.0115732	0.385227	UP
ENSMUSG00000029640	Usp12	-0.131259	0.0301267	0.41015	DOWN									ENSMUSG00000035762	Tmem161b	0.199278	0.0115762	0.385227	UP
ENSMUSG00000038323	1700066M21Rik	-0.131223	0.0329893	0.428489	DOWN									ENSMUSG00000057706	Mex3b	0.273413	0.0116054	0.385227	UP
ENSMUSG00000063550	Nup98	-0.131113	0.0487311	0.523704	DOWN									ENSMUSG00000030605	Mfge8	0.218264	0.0116069	0.385227	UP
ENSMUSG00000057230	Aak1	-0.131105	0.0226792	0.351018	DOWN									ENSMUSG00000028133	Rwdd3	0.324591	0.0117209	0.387348	UP
ENSMUSG00000003500	Impdh1	-0.131065	0.041658	0.482704	DOWN									ENSMUSG00000021474	Sfxn1	0.136188	0.0118656	0.390978	UP
ENSMUSG00000021557	Agtpbp1	-0.130987	0.0376433	0.457449	DOWN									ENSMUSG00000085148	Mir22hg	0.205556	0.01191	0.39209	UP
ENSMUSG00000006276	Eps15l1	-0.130946	0.0231526	0.354979	DOWN									ENSMUSG00000024654	Asrgl1	0.109774	0.0119938	0.392626	UP
ENSMUSG00000057335	Cep170	-0.130894	0.0183864	0.30794	DOWN									ENSMUSG00000072582	Ptrh2	0.205824	0.0121047	0.394393	UP
ENSMUSG00000017801	Mlx	-0.130708	0.0389626	0.466259	DOWN									ENSMUSG00000003585	Sec14l2	0.210099	0.0122128	0.396186	UP
ENSMUSG00000033943	Mga	-0.130665	0.0172449	0.297627	DOWN									ENSMUSG00000024772	Ehd1	0.241001	0.0122139	0.396186	UP
ENSMUSG00000033106	Slc7a6os	-0.130662	0.0304177	0.411856	DOWN									ENSMUSG00000045532	C1ql1	0.240391	0.0122316	0.396186	UP
ENSMUSG00000023011	Faim2	-0.130585	0.0120551	0.238004	DOWN									ENSMUSG00000036295	Lrrn3	0.162098	0.0122571	0.396186	UP
ENSMUSG00000059486	Kbtbd2	-0.130555	0.0278677	0.394162	DOWN									ENSMUSG00000063200	Nol7	0.146324	0.0122748	0.396186	UP
ENSMUSG00000040097	Flywch1	-0.130418	0.0447254	0.501248	DOWN									ENSMUSG00000057497	Fam136a	0.17668	0.0122852	0.396186	UP
ENSMUSG00000079442	St6galnac4	-0.130409	0.0349732	0.441742	DOWN									ENSMUSG00000059878	Zfp422	0.174607	0.0123066	0.396186	UP
ENSMUSG00000042208	Sanbr	-0.130373	0.0280555	0.395708	DOWN									ENSMUSG00000053414	Hunk	0.307974	0.0123071	0.396186	UP
ENSMUSG00000052949	Rnf157	-0.130343	0.0390393	0.466535	DOWN									ENSMUSG00000001056	Nhp2	0.155022	0.0123096	0.396186	UP
ENSMUSG00000037989	Wnk2	-0.130215	0.0388682	0.465881	DOWN									ENSMUSG00000022370	Mrpl13	0.15325	0.0124115	0.39785	UP
ENSMUSG00000056050	Mia3	-0.130188	0.00365613	0.106325	DOWN									ENSMUSG00000097195	Snhg5	0.2424	0.0124445	0.398621	UP
ENSMUSG00000025228	Actr1a	-0.130113	0.00257772	0.0827788	DOWN									ENSMUSG00000034379	Wdr5b	0.345538	0.0124499	0.398621	UP
ENSMUSG00000029125	Stx18	-0.130023	0.0351349	0.442471	DOWN									ENSMUSG00000030751	Psma1	0.124888	0.0124791	0.399323	UP
ENSMUSG00000037353	Letmd1	-0.129904	0.0399041	0.471711	DOWN									ENSMUSG00000117172	A230051N06Rik	0.510616	0.0124882	0.399385	UP
ENSMUSG00000018412	Kansl1	-0.129829	0.00639403	0.157963	DOWN									ENSMUSG00000034211	Mrps17	0.124668	0.0127012	0.403466	UP
ENSMUSG00000020894	Vamp2	-0.129766	0.0110884	0.226221	DOWN									ENSMUSG00000079110	Capn3	0.652611	0.0127053	0.403466	UP
ENSMUSG00000022456	Septin3	-0.129758	0.0129281	0.248612	DOWN									ENSMUSG00000029402	Snrnp35	0.23018	0.0127185	0.403494	UP
ENSMUSG00000071054	Safb	-0.12967	0.00550533	0.142147	DOWN									ENSMUSG00000035268	Pkig	0.215373	0.012816	0.405197	UP
ENSMUSG00000026640	Plxna2	-0.129654	0.0471193	0.515175	DOWN									ENSMUSG00000068749	Psma5	0.12828	0.0128563	0.405628	UP
ENSMUSG00000034973	Dop1a	-0.12963	0.0147327	0.270417	DOWN									ENSMUSG00000024785	Rcl1	0.184365	0.0128651	0.405628	UP
ENSMUSG00000032850	Rnft2	-0.129615	0.0104232	0.218081	DOWN									ENSMUSG00000074406	Zfp628	0.214073	0.0128722	0.405628	UP
ENSMUSG00000030138	Bms1	-0.129606	0.0417785	0.483555	DOWN									ENSMUSG00000036459	Wtip	0.252221	0.0128733	0.405628	UP
ENSMUSG00000033066	Gas7	-0.129527	0.0269713	0.386607	DOWN									ENSMUSG00000014554	Dguok	0.214732	0.0129202	0.406869	UP
ENSMUSG00000048216	Gpr85	-0.1294	0.0425617	0.487454	DOWN									ENSMUSG00000029761	Cald1	0.180424	0.0129648	0.407863	UP
ENSMUSG00000030516	Tjp1	-0.129329	0.0126533	0.244803	DOWN									ENSMUSG00000022255	Mtdh	0.144242	0.0129818	0.407863	UP
ENSMUSG00000017478	Zc3h18	-0.129321	0.00884837	0.197018	DOWN									ENSMUSG00000027562	Car2	0.273813	0.0129959	0.407863	UP
ENSMUSG00000069601	Ank3	-0.129156	0.0233335	0.356963	DOWN									ENSMUSG00000038822	Hace1	0.152692	0.013134	0.41034	UP
ENSMUSG00000028437	Ubap1	-0.129131	0.0309442	0.414935	DOWN									ENSMUSG00000040584	Abcb1a	0.233143	0.0131498	0.410602	UP
ENSMUSG00000057637	Prdm2	-0.128971	0.0321314	0.422382	DOWN									ENSMUSG00000030096	Slc6a6	0.15333	0.0132576	0.412344	UP
ENSMUSG00000042790	Rnf214	-0.128964	0.0238339	0.361375	DOWN									ENSMUSG00000006315	Tmem147	0.148136	0.0132967	0.413099	UP
ENSMUSG00000037876	Jmjd1c	-0.128806	0.0178494	0.30324	DOWN									ENSMUSG00000018509	Cenpv	0.178923	0.0133663	0.413872	UP
ENSMUSG00000029587	Zfp12	-0.128712	0.0356999	0.446547	DOWN									ENSMUSG00000029715	Pop7	0.198586	0.0133761	0.413943	UP
ENSMUSG00000032118	Fez1	-0.128711	0.0047235	0.128038	DOWN									ENSMUSG00000032526	Ss18l2	0.16698	0.013458	0.414628	UP
ENSMUSG00000001472	Tcf25	-0.128513	0.00215741	0.0725065	DOWN									ENSMUSG00000030122	Ptms	0.128106	0.0135551	0.416924	UP
ENSMUSG00000024052	Lpin2	-0.128512	0.0447842	0.501471	DOWN									ENSMUSG00000027615	Hps3	0.161624	0.0136504	0.419157	UP
ENSMUSG00000023307	Marchf5	-0.128507	0.00575167	0.146867	DOWN									ENSMUSG00000050796	B3galt6	0.197197	0.0136784	0.419479	UP
ENSMUSG00000060671	Atp8b2	-0.128331	0.0297967	0.40756	DOWN									ENSMUSG00000026605	Cenpf	0.742877	0.0137062	0.419479	UP
ENSMUSG00000032171	Pin1	-0.128308	0.00738437	0.17406	DOWN									ENSMUSG00000029465	Arpc3	0.13686	0.0137665	0.419936	UP
ENSMUSG00000031748	Gnao1	-0.1283	0.00178641	0.0632965	DOWN									ENSMUSG00000037608	Bclaf1	0.122663	0.0137872	0.420104	UP
ENSMUSG00000044340	Phlpp1	-0.128246	0.010517	0.219146	DOWN									ENSMUSG00000022816	Fstl1	0.158331	0.0138697	0.421	UP
ENSMUSG00000020329	Polrmt	-0.128235	0.0291389	0.4033	DOWN									ENSMUSG00000030374	Strn4	0.129853	0.013906	0.421172	UP
ENSMUSG00000053192	Mllt11	-0.128173	0.0137844	0.258681	DOWN									ENSMUSG00000020891	Alox8	0.640646	0.0139375	0.42154	UP
ENSMUSG00000029613	Eif2ak1	-0.128157	0.0205855	0.330793	DOWN									ENSMUSG00000061787	Rps17	0.143562	0.0140463	0.42381	UP
ENSMUSG00000023495	Pcbp4	-0.127941	0.0179671	0.30382	DOWN									ENSMUSG00000030747	Dgat2	0.180868	0.0140876	0.424363	UP
ENSMUSG00000030881	Arfip2	-0.127796	0.0135733	0.256519	DOWN									ENSMUSG00000068328	Aup1	0.125105	0.0141293	0.425158	UP
ENSMUSG00000020376	Rnf130	-0.127685	0.0134303	0.254598	DOWN									ENSMUSG00000064030	Pym1	0.191764	0.0141467	0.42545	UP
ENSMUSG00000060098	Prmt7	-0.127668	0.0197837	0.323783	DOWN									ENSMUSG00000000823	Zfp512b	0.158835	0.0141572	0.425537	UP
ENSMUSG00000078676	Casc3	-0.127575	0.00780129	0.181497	DOWN									ENSMUSG00000038535	Zfp280d	0.173749	0.014189	0.425952	UP
ENSMUSG00000026991	Pkp4	-0.127448	0.0163915	0.288187	DOWN									ENSMUSG00000024513	Mbd2	0.120591	0.0141946	0.425952	UP
ENSMUSG00000035329	Fbxo33	-0.127398	0.0322158	0.422791	DOWN									ENSMUSG00000051169	Rpusd3	0.497303	0.0142828	0.427459	UP
ENSMUSG00000062234	Gak	-0.127327	0.00504878	0.134296	DOWN									ENSMUSG00000046034	Otulin	0.189975	0.0143534	0.428348	UP
ENSMUSG00000032086	Bace1	-0.12724	0.0125082	0.243183	DOWN									ENSMUSG00000025503	Taldo1	0.128342	0.0143718	0.428505	UP
ENSMUSG00000021910	Nisch	-0.127221	0.0155018	0.279142	DOWN									ENSMUSG00000014301	Pam16	0.172471	0.0143807	0.42854	UP
ENSMUSG00000035311	Gnptab	-0.126926	0.0178825	0.303254	DOWN									ENSMUSG00000029186	Pi4k2b	0.503578	0.0144119	0.429009	UP
ENSMUSG00000071014	Ndufb6	-0.12677	0.0377823	0.458236	DOWN									ENSMUSG00000049904	Tmem17	0.329543	0.0144597	0.429969	UP
ENSMUSG00000025318	Jph3	-0.126679	0.0258909	0.377559	DOWN									ENSMUSG00000011114	Tbrg1	0.143797	0.0144964	0.430371	UP
ENSMUSG00000005312	Ubqln1	-0.126659	0.006095	0.152734	DOWN									ENSMUSG00000054723	Vmac	0.262543	0.0145942	0.431978	UP
ENSMUSG00000008859	Rala	-0.126498	0.0108194	0.223422	DOWN									ENSMUSG00000025290	Rps24	0.118868	0.0145964	0.431978	UP
ENSMUSG00000027288	Zfp106	-0.12646	0.00733742	0.173321	DOWN									ENSMUSG00000110446	Gm18646	0.540981	0.0145973	0.431978	UP
ENSMUSG00000019951	Uhrf1bp1l	-0.126404	0.0477357	0.519355	DOWN									ENSMUSG00000048307	Ankrd46	0.135636	0.0146439	0.433126	UP
ENSMUSG00000024472	Dcp2	-0.126385	0.0126464	0.244766	DOWN									ENSMUSG00000117822	Eef1a1-ps1	0.233529	0.0147121	0.43435	UP
ENSMUSG00000040548	Tex2	-0.126332	0.00949781	0.206022	DOWN									ENSMUSG00000040446	Rprd1a	0.122926	0.0147319	0.43435	UP
ENSMUSG00000063142	Kcnma1	-0.126097	0.0431749	0.492091	DOWN									ENSMUSG00000029836	Cbx3	0.130694	0.0147518	0.43435	UP
ENSMUSG00000046562	Unc119b	-0.126067	0.0201528	0.326563	DOWN									ENSMUSG00000015120	Ube2i	0.10324	0.014813	0.435114	UP
ENSMUSG00000089715	Cbx6	-0.126057	0.0123519	0.241582	DOWN									ENSMUSG00000048424	Ranbp3l	0.56901	0.0148515	0.435486	UP
ENSMUSG00000030451	Herc2	-0.125915	0.0253665	0.372715	DOWN									ENSMUSG00000031657	Heatr3	0.157446	0.0148549	0.435486	UP
ENSMUSG00000034189	Hsdl1	-0.125818	0.0317321	0.419518	DOWN									ENSMUSG00000004610	Etfb	0.345443	0.0148811	0.435499	UP
ENSMUSG00000052915	Msl1	-0.125776	0.0044622	0.122995	DOWN									ENSMUSG00000030714	Sgf29	0.236586	0.014937	0.436216	UP
ENSMUSG00000057406	Nsd2	-0.125764	0.00804781	0.18483	DOWN									ENSMUSG00000026238	Ptma	0.138843	0.0149778	0.436916	UP
ENSMUSG00000038290	Smg6	-0.125643	0.0386358	0.464224	DOWN									ENSMUSG00000062554	Gm12751	0.318132	0.0150372	0.437188	UP
ENSMUSG00000086968	4933431E20Rik	-0.125611	0.0261287	0.380126	DOWN									ENSMUSG00000003429	Rps11	0.125118	0.0150491	0.437188	UP
ENSMUSG00000025190	Got1	-0.125486	0.0250752	0.370335	DOWN									ENSMUSG00000094344	Gm11942	0.197896	0.0150592	0.437251	UP
[truncated: 1,689 more rows]
