# Supplementary material for: Distinct neuroprotective and anti-inflammatory effects of Kampo formulas ninjinyoeito and juzentaihoto in depression-like SAMP8 mice
Source: Front Pharmacol. 2025 Oct 24;16:1600176. doi: 10.3389/fphar.2025.1600176 (PMC12592136; doi:10.3389/fphar.2025.1600176)
Supplement: Supplementary file 11 [file Table8.xlsx]

## Sheet: Sheet1
Table S8. List of NES (Normalized Enrichment Score) and adjusted p-values of GO terms in GSEA
ID	Description	R1CS_P8CS			P8CS_P8NS			P8CS_P8JS			GSEA plot (figure number)
		NES	pvalue	p.adjust	NES	pvalue	p.adjust	NES	pvalue	p.adjust
GO:0042776	ATP synthesis coupled protein ransport	0.560218	0.998024	1	2.14354	5.06106e-06	0.000199288	2.03145	2.27916e-05	0.00146468	Supplementary Figure S5-G(ⅰ)
GO:0032543	mitochondrial translation	0.616718	0.995918	1	2.08854	1.76138e-07	9.47382e-06	1.22055	0.091922	0.472828	Supplementary Figure S5-G(ⅱ)
GO:0001774	microglial cell activation	-0.739777	0.87751	1	1.36793	0.340858	0.338596	1.06927	0.0752688	0.784212	Supplementary Figure S6-A(ⅰ)
GO:0006085	acetyl-CoA biosynthetic process	-0.932988	0.535985	0.953291	1.16817	0.243243	0.592254	-1.01934	0.453552	0.842098	Supplementary Figure S6-A(ⅱ)
GO:0006281	DNA repair	0.76638	1	1	0.848678	0.978102	1	0.781999	1	1	Supplementary Figure S6-A(ⅲ)
GO:0006749	glutathione metabolic process	-1.06689	0.342	0.918814	1.68354	0.00791395	0.0845198	0.744108	0.895735	0.986526	Supplementary Figure S6-A(ⅳ)
GO:0045944	positive regulation of transcription by RNA polymerase II	1.01649	0.390244	0.934234	-1.98372	2.66964e-23	6.6694e-21	-1.5905	1.55989e-09	2.96878e-07	Supplementary Figure S6-B(ⅰ)
GO:0006986	response to unfolded protein	1.78173	0.000322514	0.129398	-1.34769	0.0457143	0.270047	-0.796317	0.888365	0.985307	Supplementary Figure S6-B(ⅱ)
GO:0006457	protein folding	2.20885	4.98082e-09	7.39402e-05	-0.920773	0.641892	0.875734	0.780094	0.966767	0.999071	Supplementary Figure S6-B(ⅲ)
GO:0007399	nervous system development	-0.856129	1	1	-1.98791	2.49106e-48	3.3618e-45	-1.66701	5.68228e-22	9.37261e-19	Supplementary Figure S6-B(ⅳ)
